# Supplementary material for: The evolutionary advantage of an aromatic clamp in plant family 3 glycoside exo-hydrolases
Source: Nat Commun. 2022 Sep 23;13:5577. doi: 10.1038/s41467-022-33180-5 (PMC9508125; doi:10.1038/s41467-022-33180-5)
Supplement: Supplementary file 8 — Source Data [file 41467_2022_33180_MOESM8_ESM.zip]

Archive with 4 entries (4 files):
- Source data Figures 1-8.xlsx
- Source data NMR-MS thio-inhibitors.xlsx
- Source data Supplementary Figures 1-6.xlsx
- Source data Supplementary Tables 2-4.xlsx
