# Supplementary material for: The evolutionary advantage of an aromatic clamp in plant family 3 glycoside exo-hydrolases
Source: Nat Commun. 2022 Sep 23;13:5577. doi: 10.1038/s41467-022-33180-5 (PMC9508125; doi:10.1038/s41467-022-33180-5)
Supplement: Supplementary file 8 — Source Data [file 41467_2022_33180_MOESM8_ESM.zip › Source data Figures 1-8.xlsx]

## Sheet: FIG 1c Sequences - FASTA format
>Hv Exo I
MALLTAPAVFAALLLFWAVLGGTDADYVLYKDATKPVEDRVADLLGRMTLAEKIGQMTQIERLVATPDVLRDNFIGSLLSGGGSVPRKGATAKEWQDMVDGFQKACMSTRLGIPMIYGIDAVHGQNNVYGATIFPHNVGLGATRDPYLVKRIGEATALEVRATGIQYAFAPCIAVCRDPRWGRCYESYSEDRRIVQSMTELIPGLQGDVPKDFTSGMPFVAGKNKVAACAKHFVGDGGTVDGINENNTIINREGLMNIHMPAYKNAMDKGVSTVMISYSSWNGVKMHANQDLVTGYLKDTLKFKGFVISDWEGIDRITTPAGSDYSYSVKASILAGLDMIMVPNKYQQFISILTGHVNGGVIPMSRIDDAVTRILRVKFTMGLFENPYADPAMAEQLGK…
>Hv Exo II
MGNLHKTTFVLLMFCLAALGSADYLKYKDPKQPLGVRIKDLLGRMTLAEKIGQMTQIERENATAEAMSKYFIGSVLSGGGSVPSPQASAAAWQSMVNEMQKGALSTRLGIPMIYGIDAVHGHNNVYKATIFPHNVGLGATRDPMLVKRIGEATALEVRATGIPYAFAPCIAVCRDPRWGRCYESYSEDPKVVQSMTTLISGLQGDVPAGSEGRPYVGGSKKVAACAKHYVGDGGTFMGINENDTIIDAHGLMTIHMPAYYNSIIRGVSTVMTSYSSWNGKKMHANHFLVTDFLKNKLKFRGFVISDWQGIDRITSPPGVNYSYSVEAGVGAGIDMIMVPFAYTEFIDDLTYQVKNNIIPMSRINDAVYRILRVKFTMGLFESPYADPSLVGELGKQEHR…
>Zm Exo II
MALLTAPAVAALLLLFWSSAYGGDAQGEGVPPPYQDASKDVEVRVRDLLARMTLAEKVGQMTQIERIVASPQALRDYYIGSLLSGGGSVPRKQATAAEWVAMVSDFQKACLSTRLGIPMIYGIDAVHGHNNVYGATIFPHNVGLGATRDPNLVKRIGAATALEVRATGIQYAFAPCIAVCRDPRWGRCYESYSEDHRIVQAMTELIPGLQGDVPQNFTSGMPFAAGKDKVAACAKHFVGDGGTQNGINENNTIIDRQGLISIHMPAYLDALRKGFSTVMISYSSWNGLKMHANHNLITGFLKDRLNFQGFTISDWEGIDRVTSPPGANYSYSVQASILAGLDMIMVPNNYQNFITILTGHVNSGLIPMSRIDDAVTRILRVKFTMGLFENPMPDPSLAD…
>Nt Exo
MGRMSIPMMGFVVLCLWAVVAEGEYVKYKDPKQPVGARIKDLMKRMTLEEKIGQMTQIERKVATADVMKQNFIGSVLSGGGSVPAPKASAQVWTNMVDEIQKGSLSTRLGIPMIYGIDAVHGHNNVYGATIFPHNVGLGVTRDPDLVKRIGAATALEVRATGIPYAFAPCIAVCRNPRWGRCYESYSEDHRIVRSMTEIIPGLQGDLPAKSKNGVPYVGGKTKVAACAKHFVGDGGTLHGVDESNTVISSNSLFSIHMPAYYDSLRKGVATVMVSYSSWNGRKMHANRDLVTGFLKDKLKFRGFVISDWQGIDRITDPPHANYSYSVQAGIMAGIDMIMVPENYREFIDTLTSQVKANIIPMSRIDDAVKRILRVKFVMGLFENPMSDPSLANQLGSQE…
>Tm bglu
MGRFLLPILGWFLLLSCLSAFTEAEYMRYKDPKKPLNVRIKDLMSRMTLAEKIGQMTQIERKEATPDVISKYFIGSVLSGGGSVPAPKASPEAWVDLVNGMQKAALSTRLGIPMIYGIDAVHGHNNVYNATIFPHNVGLGVTRDPALIKRIGEATALECRATGIPYAFAPCIAVCRDPRWGRCYESYSEDHTIVQAMTEIIPGLQGDVPPDVKKGVPFVGGKTKVAACAKHFVGDGGTTKGIDENNTVIDSRGLFSIHMPAYHDSIKKGVATVMVSYSSWNGLRMHANRDLVTGYLKNKLKFRGFVISDWEGIDRITDPPGRNYSYSVEAGVGAGIDMIMVPEDFTKFLNELTSQVKKNIIPMSRIDDAVKRILRVKFVMGLFESPLADYSLANQLGSQ…
>At Exo I
MVVEESSCVYKNGDAPVEARVKDLLSRMTLPEKIGQMTQIERRVASPSAFTDFFIGSVLNAGGSVPFEDAKSSDWADMIDGFQRSALASRLGIPIIYGTDAVHGNNNVYGATVFPHNIGLGATRDADLVRRIGAATALEVRASGVHWAFSPCVAVLRDPRWGRCYESYGEDPELVCEMTSLVSGLQGVPPEEHPNGYPFVAGRNNVVACVKHFVGDGGTDKGINEGNTIASYEELEKIHIPPYLKCLAQGVSTVMASYSSWNGTRLHADRFLLTEILKEKLGFKGFLVSDWEGLDRLSEPQGSNYRYCIKTAVNAGIDMVMVPFKYEQFIQDMTDLVESGEIPMARINDAVERILRVKFVAGLFGHPLTDRSLLPTVGCKEHRELAQEAVRKSLVLLKS…
>At Exo II
MEGSNETCVYKNKDAPVEARVKDLLSRMTLPEKIGQMTQIERVVTTPPVITDNFIGSVLNGGGSWPFEDAKTSDWADMIDGYQNAALASRLGIPIIYGIDAVHGNNNVYGATIFPHNIGLGATSLVMLLHIDLEPKSLGRNKVVVKCDRDADLIRRVGAATALEVRACGAHWAFAPCVAALRDPRWGRSYESYSEDPDIICELSSLVSGLQGEPPKEHPNGYPFLAGRNNVVACAKHFVGDGGTDKGINEGNTIVSYEELEKIHLAPYLNCLAQGVSTVMASYSSWNGSKLHSDYFLLTELLKQKLGFKGFVISDWEALERLSEPFGSNYRNCVKISVNAGVDMVMVPFKYEQFIKDLTDLVESGEVTMSRIDDAVERILRVKFVAGLFEHPLTDRSLL…
>At Exo III
MAETEESSWVYKNRDAPVEARVKDLLSRMTLPEKIGQMTQIERSVASPQVITNSFIGSVQSGAGSWPLEDAKSSDWADMIDGFQRSALASRLGIPIIYGTDAVHGNNNVYGATVFPHNIGLGATRDADLVKRIGAATALEIRASGVHWTFAPCVAVLGDPRWGRCYESYSEAAKIVCEMSLLISGLQGEPPEEHPYGYPFLAGRNNVIACAKHFVGDGGTEKGLSEGNTITSYEDLEKIHVAPYLNCIAQGVSTVMASFSSWNGSRLHSDYFLLTEVLKQKLGFKGFLVSDWDGLETISEPEGSNYRNCVKLGINAGIDMVMVPFKYEQFIQDMTDLVESGEIPMARVNDAVERILRVKFVAGLFEHPLADRSLLGTVGCKEHREVAREAVRKSLVLLK…
>Dd bglu
MKTIKSLFLLSLLIVNLLISSTYGSSIRVSIVGGEEAEVIEKPRTFGNKRELKLEYSQIYPKKQLNQENINFMSARDTFVDNLMSKMSITEKIGQMTQLDITTLTSPNTITINETTLAYYAKTYYIGSYLNSPVSGGLAGDIHHINSSVWLDMINTIQTIVIEGSPNKIPMIYGLDSVHGANYVHKATLFPHNTGLAATFNIEHATTAAQITSKDTVAVGIPWVFAPVLGIGVQPLWSRIYETFGEDPYVASMMGAAAVRGFQGGNNSFDGPINAPSAVCTAKHYFGYSNPTSGKDRTAAWIPERMLRRYFLPSFAEAITGAGAGTIMINSGEVNGVPMHTSYKYLTEVLRGELQFEGVAVTDWQDIEKLVYFHHTAGSAEEAILQALDAGIICLCHDL…
>Tb bglu
MSYGIGQITRLGGASNLSPRETVRIANQIQKFLIENTRLGIPALIHEESCSGYMAKGATIFPQTIGVASTWNNEIVEKMASVIREQMKAVGARQALAPLLDITRDPRWGRTEETFGEDPYLVMRMGVSYIRGLQTESLKEGIVATGKHFVGYGNSEGGMNWAPAHIPERELREVFLYPFEAAVKEAKLSSIMPGYHELDGVPCHKSKKLLNDILRKDWGFEGIVVSDYFAISQLYEYHHVTSDKKGAAKLALEAGVDVELPSTDYYGLPLRELIESGEIDIDFVNEAVKRVLKIKFELGLFENPYINEEKAVEIFDTNEQRELAYKIAQESIVLLKNENNLLPLKKDLKSIAVIGPNADSIRNMIGDYAYPCHIESLLEMRETDNVFNTPLPESLEAKD…
>Te xyl-ara
MKPLYLDSTQSVEKRVEDLLQQMTIEEKVAQLNSIWVYEILDDMKFSFDKAKRLMSYGISQITRLGGASNLSPRETVRIANQIQKFLIENTRLGIPALIHEESCSGYMPKGATIFPQTIGVASTWNNEIVEKMASVIREQMKAVGARQALAPLLDITRDPRWGRTEETFGEDPYLVMRMGVSYIRGLQTESLREGIVATGKHFVGYGNSEGGMNWAPAHIPERELREVFLYPFEAAVKEPKLSSIMPGYHELDGVPCHKSKKLLNDILRKDWGFEGIVVSDYFAISQLYEYHHVTSDKKGAAKLALEAGVDVELPSTDYYGLPLRELIESGEIDIDFVNEAVKRVLKIKFELGLFENPYINEEKAVEIFDTNEQRELAYKIAQESIVLLKNENNLLPLK…
>Tn bglu
MEKVNEILSQLTLEEKSETCSGGWTSGVVWKSHSGWRCRGETHPVPRVGLPAFVLADGPAGLRINPTRENDENTYYTTAFPVEIMLASTWNRELLEEVGKAMGEEVREYGVDVLLGPAMNIHRNPLCGRNFEYYSEDPVLSGEMASSFVKGVQSQGVGACIKHFVANNQETNRMVVDTIVIERALREIYLRGFEIAVKKSKPWSVMSAYNKLNGKYCSQNEWLLKKVLREEWGFEGFVMSDWYAGDNPVEQLKAGNDLIMPGKAYQVNTERRDEIEEIMEALKEGKLSEEVLDECVRNILKVLVNAPSFKNYRYSNKPDLEKHAKVAYEAGAEGVVLLKNEEALPLSENSKIALFGTGQIETIKGGTGSGDTHPRYAISILEGIKERGLNFDEELAKIY…
>Hv bxyl
MGRRTHVVLAAAVPALLLVLLLRLHAAVAADPPFSCGAPSSAAFCDRRLPIEQRAADLVSKLTLEEKISQLGDESPAVDRLGVPAYKWWSEALHGVANAGRGVHLDGPLRAATSFPQVILTAASFNPHLWYRIGQVIGTEARGVYNNGQAEGLTFWAPNINVFRDPRWGRGQETPGEDPTMTGKYAAVFVRGVQGYGMSGAINSSDLEASACCKHFTAYDLENWKGVTRFAFDAKVTEQDLADTYNPPFKSCVEDGGASGIMCSYNRVNGVPTCADHNLLSKTARGDWSFNGYITSDCDAVAIIHDVQGYAKAPEDAVADVLKAGMDVNCGGYIQTHGVSAYQQGKITGEDIDRALRNLFAIRMRLGLFDGNPKYNRYGNIGADQVCSKEHQDLALQAA…
>Tb gln-glc
MPLPRPLRAMPLRRPLRRAPRVTLVLALTAAPARADADLPFRDPTLPLAQRIDDLLGRLTLDEKISLLHQYQPPIERLGIKSFKTGTEALHGVAWSTDVTDNGAVVTANGTVFPQAVGLASTWDPELNQRVGTVGEEARGFHAQNPVVWGLNLWAPVVNLLRDPRWGRNEEGYSEDPLLTGAIAIAYGSGIQGDDPDHLRAAPTLKHYLANNNEIRRDTTSSNLPPRVKHEYYEAPFRAAITAGAATGVMTAYNLVNGRPATVNPDLNDTVRTWTDRDLLNVTDAGAPNNLVGSQAYFATLAEADAAALKAGIDSFTTDETNSAPTITAIKTALSQGLLTEQDIDTAVRHILGIRFRLGEFDPDGGPYAKITPDVIDSPAHRRLARETAAKAMVLLKNE…
>Nc bglu
MKSSWASYCLLSCTSALVSAIDLPFQTYPDCVNGPLASLKVCDATLSPPQRAAALVAAMTTEEKLQNLVSKSKGAPRIGLPAYNWWSEALHGVAYAPGTQFRSGDGPFNSSTSFPMPLLMAATFDDELIEKVGEVIGTEGRAFGNAGFSGFDYWTPNVNPFKDPRWGRGSETPGEDILRIKRYAASMIRGLQGPLPERRVVATCKHYAANDFEDWNGSTRHDFDAKVTLQDLAEYYLSPFQQCARDSKVGSIMCSYNAVNGVPACANTYLMQTILREHWNWTAPGNYITSDCEAVLDIFANHHYAKTNAEGTALAFEAGTDSSCEYESSSDIPGAWTQGLLEQSTVDRALTRLYEGLVRVGYFDGNHSEYASLGWKDVNSPKSQEVALQTAVEGIVLLK…
>Rf GH3
MLVEKYLDEALSDLERAEDITDRLSTEEKAEQQKYDAPAEERLGKDAYNWWSEGLHGVARAGTATMFPQTIGMAAMFDDEAVHRAGETTSREARAKYNEYSAHDDRDIYKGLTLWSPNVNIFRDPRWGRGQETYGEDPYLTSCLGVAYAKGLQGDGKVLRTAACAKHFAVHSGPEATRHEFDAKANMKDMTETYIAAFEALVKDAKVESVMGAYNRVNGEPACASDFVMNKLEEWGFDGHFVSDCWAIRDFHTNHGVTKTAPESAALALKKGCDLNCGNTYLHLLAAFNEGLINEEDLRRSCIKLMRTRVRLGMFDKSTEYDGLDYDIVACDEHKEFSLRCSERSMVLLKNNGILPLDGSKYKTIGVIGPNADSVPALEGNYNGKADEYITFLSGIREA…
>HJ bxyl
MVNNAALLAALSALLPTALAQNNQTYANYSAQGQPDLYPETLATLTLSFPDCEHGPLKNNLVCDSSAGYVERAQALISLFTLEELILNTQNSGPGVPRLGLPNYQVWNEALHGLDRANFATKGGQFEWATSFPMPILTTAALNRTLIHQIADIISTQARAFSNSGRYGLDVYAPNVNGFRSPLWGRGQETPGEDAFFLSSAYTYEYITGIQGGVDPEHLKVAATVKHFAGYDLENWNNQSRLGFDAIITQQDLSEYYTPQFLAAARYAKSRSLMCAYNSVNGVPSCANSFFLQTLLRESWGFPEWGYVSSDCDAVYNVFNPHDYASNQSSAAASSLRAGTDIDCGQTYPWHLNESFVAGEVSRGEIERSVTRLYANLVRLGYFDKKNQYRSLGWKDVVK…
>Ci bglu
MSPTIWIATLLYWFAFQARKSVAAPPGVGALDDRAELPDGFHSPQYYPAPRGLGAGMEEAYSKAHTVVSKMTLAGKVNLTTGTGFLMALVGQTGSALRFGIPRLCLQDGPLGLRNTDHNTAFPAGISVGATFDKKLMYERGCAMGEEFRGKGANVHLGPSVGPLGRKPRGGRNWEGFGSDPSLQAIAAVETIKGVQSKGVIATIKHLVGNEQEMYRMTNIVQRAYSANIDDRTMHELYLWPFAESVRAGVGAVMMAYNDVNGSASCQNSKLINGILKDELGFQGFVMTDWYAQIGGVSSALAGLDMSMPGDGSVPLSGTSFWASELSRSILNGTVALDRLNDMVTRIVATWFKFGQDKDFPLPNFSSYTQNAKGLLYPGALFSPLGVVNQFVNVQADHH…
>Sc bglu
MLLILELLVLIIGLGVALPVQTHNLTDNQGFDEESSQWISPHYYPTPQGGRLQGVWQDAYTKAKALVSQMTIVEKVNLTTGTGWQLGPCVGNTGSVPRFGIPNLCLQDGPLGVRLTDFSTGYPSGMATGATFNKDLFLQRGQALGHEFNSKGVHIALGPAVGPLGVKARGGRNFEAFGSDPYLQGIAAAATIKGLQENNVMACVKHFIGNEQDIYRQPSNSKVDPEYDPATKESISANIPDRAMHELYLWPFADSIRAGVGSVMCSYNRVNNTYSCENSYMINHLLKEELGFQGFVVSDWAAQMSGAYSAISGLDMSMPGELLGGWNTGKSYWGQNLTKAVYNETVPIERLDDMATRILAALYATNSFPTKDRLPNFSSFTTKEYGNEFFVDKTSPVVK…
>Gg ave
MLRSSAFALLAWASLSEAQFGIKHTQYGTSEPVYPSPEISGSGGWEAGLAKAKDFVAQLTPEEKANMVTGTPGPCVGNIAPVPRLNFTGLCLQDGPATLRQATYVTVFPGGVSAASSWDKDLIYKHGVLMAEEFRDKGSHVILGPVIGPRGRSPYAGRNWEGFSPTSYLAGVMAEQTVKGMQSVGVQACTKHFIGNEQEEQRNPTAVDGKTVEAISSNIDDRTMHEAYLWPFYNAVRAGTTSIMCSYQRINGSYGCQNSKTLNGLLKTELGFQGFVVSDWAATHSGVASIEAGLDMNMPGPLNFFAPTFESYFGKNITTAVNNGTLSSRRVDEMIERIMTPYFALGQDKNYPPVDGSTVSVGFSQPGFWSHEFPLGPTVDVRRNHHEHVRELGAAGSVL…
>Wa bglu
MLLPLYGLASFLVLSQAALVNTSAPQASNDDPFNHSPSFYPTPQGGRINDGKWQAAFYRARELVDQMSIAEKVNLTTGVGSASGPCSGNTGSVPRLNISSICVQDGPLSVRAADLTDVFPCGMAASSSFNKQLIYDRAVAIGSEFKGKGADAILGPVYGPMGVKAAGGRGWEGHGPDPYLEGVIAYLQTIGIQSQGVVSTAKHLIGNEQEHFRFAKKDKHAGKIDPGMFNTSSSLSSEIDDRAMHEIYLWPFAEAVRGGVSSIMCSYNKLNGSHACQNSYLLNYLLKEELGFQGFVMTDWGALYSGIDAANAGLDMDMPCEAQYFGGNLTTAVLNGTLPQDRLDDMATRILSALIYSGVHNPDGPNYNAQTFLTEGHEYFKQQEGDIVVLNKHVDVRSD…
>HJ GH3
MRYRTAAALALATGPFARADSHSTSGASAEAVVPPAGTPWGTAYDKAKAALAKLNLQDKVGIVSGVGWNGGPCVGNTSPASKISYPSLCLQDGPLGVRYSTGSTAFTPGVQAASTWDVNLIRERGQFIGEEVKASGIHVILGPVAGPLGKTPQGGRNWEGFGVDPYLTGIAMGQTINGIQSVGVQATAKHYILNEQELNRETISSNPDDRTLHELYTWPFADAVQANVASVMCSYNKVNTTWACEDQYTLQTVLKDQLGFPGYVMTDWNAQHTTVQSANSGLDMSMPGTDFNGNNRLWGPALTNAVNSNQVPTSRVDDMVTRILAAWYLTGQDQAGYPSFNISRNVQGNHKTNVRAIARDGIVLLKNDANILPLKKPASIAVVGSAAIIGNHARNSPSC…
>Cg bglu
MHRKNHAAAAARTALVAAIAAAFPLFTPGAFAAPEPAEPAQKPWLDASLDADQRARLAVQAMTQQEKLRWVFGYFGHDFGKSKKHPDALPQSAGYIPGTPRLGLPALFETDAGQGVASQSGANVRERTALPSGLSTASTWDPKVAYAGGAMIGSEARASGFNVMLAGGVNLQREPRNGRNFEYAGEDPLLAGTMIGQAIKGVESNRIISTLKHFVLNDQETGRNELDARIDKAALRMSDLLAMELALEQSDAGSVMCAYNRLNGPYTCEHPWLLSEVLKRDWGFRGYVMSDWGATHSTVAAANSGLDQQSGQEFDKSPYFGGALEEAVKTGAVPQKRLDDMVTRIVRTMFGKGVVDNPLKPGVAIDFAANGGQPPDGEEGMVLLKNEGRLLPLAKTVRT…
>Se GH3
MTGGERVKRLVIRIAPLLLVVPLLVAAVSPVRHSQRVDELIGQLTLDEKLSFVYWDYNEKDPLAKLWLPGVPRLGIPQIRGTDGPAGVTIHQPAIAMPAPVALASAFDDRLAHEYGTVLGREGRAFEQDIILGPMVNNIRVPQAGRNFETFSEDPLVTARTAAAQIRGIHSQGLMTSAKHYAANTQETDRFTIDVDVDQRTLRELELPGFEAAVAAGATSVMCAYPKVNGTHACGHRQLLTEILKEQWGFKGWVMSDWTATHATEDLVAGLDQEMGVEVREDGSLFRGKYLGEALKKAIREGRIPESALDASVRRILTQFERFGLLDETKPPRPERDVAGGTRIAQEVAESGAVLLRNEGGVLPLDPAAGQDIAVIGPSAQQPKVTGLGSSYVEPDFAN…
>Ar bglu
MIDDILDKMTLEEQVSLLSGADFWTTVAIERLGVPKIKVTDGPNGARGGGSLVGGVKSACFPVAIALGATWDPELIERAGVALGGQAKSKGASVLLAPTVNIHRSGLNGRNFECYSEDPALTAACAVAYINGVQSQGVAATIKHFVANESEIERQTMSSDVDERTLREIYLPPFEEAVKKAGVKAVMSSYNKLNGTYTSENPWLLTKVLREEWGFDGVVMSDWFGSHSTAETINAGLDLEMPGPWRDRGEKLVAAVREGKVKAETVRASARRILLLLERVGAFEKAPDLAEHALDLPEDRALIRQLGAEGAVLLKNDGVLPLAKSSFDQIAVIGPNAASARVMGGGSARIAAHYTVSPLEGIRAALSNANSLRHAVGCNNNRLIDVFSGEMTVEYFKGR…
>Pb GH3
MNKKIGVFALGICLSGASMAQAPQLRADNIDEIIAAMTLEEKAQLLTGCGNAGFPGSGAAMGHQTKLVAGAAGVTAGIPRLGIPQTVVADGPAGVHIDAYRKGTNQTFFATGFPIGTCLASTWNLDLVEKVGKAIGNETLEYGCDAILGPGMNLHRNPLCGRNFEYYSEDPIVTGLIGAAMVKGIQSQGVGVSAKHFAVNSQESDRTRVDERVSQRALRELYLKGFEIMVRKSAPWTLMSSYNRINGVYSQGNYDLLTKVLRQDWGFKGIVMTDWIGERADLPISDVVKAGNDLLMPGFPTQVNHIIEGVKSGKIDIKDVDRNVRNMLEYIVKTPRFKGYKFSNTPNLKAHAAITRQSSTEGMVLLKNGKLNGQHILPMKQMSKVALFGVNSYDFMSGG…
>Km bglu
MSKFDVEQLLSELNQDEKISLLSAVDFWHTKKIERLGIPAVRVSDGPNGIRGTKFFDGVPSGCFPNGTGLASTFDRDLLETAGKLMAKESIAKNAAVILGPTTNMQRGPLGGRGFESFSEDPYLAGMATSSVVKGMQGEGIAATVKHFVCNDLEDQRFSSNSIVSERALREIYLEPFRLAVKHANPVCIMTAYNKVNGDHCSQSKKLLIDILRDEWKWDGMLMSDWFGTYTTAAAIKNGLDIEFPGPTRWRTRALVSHSLNSREQITTEDVDDRVRQVLKMIKFVVDNLEKTGIVENGPESTSNNTKETSDLLREIAADSIVLLKNKNNYLTSKERRQYHVIGPNAKAKTSSGGGSASMNSYYVVSPYEGIVNKLGKEVDYTVGAYSHKSIGGLAESSL…
>Pp hexo
MSFITSAHATAAQVPLTTSQMLGQKLMLDFRYYCGESKKPSGDCRAAMTTLPPELSELISRYDIGGAILFAENVQNTAQIISLTNALQSAAQQSKSQLPLFIAIDQEGGRVARINREQATSFTGNMSIGATYPKQGDIYATKVASAIGKELNSLGINVNFAPTVDVNSNPNNPVINVRSFSENPTVVTKLGLAQVKAFEAAGVLSALKHFPGHGDTHVDSHTGLPRVDHDRDKINQQDLLPFAEIIKASPPGMIMTAHIQYPALDNSKVVNSQGESMIRPATMSYQIMTQLLRHELGYQGVTVTDALDMAGISDFFNPVDATIETFNAGVDIALMPIAIRNRADIKRFEQYMAQLADALETNKLNQEQLSSSMARIAKLKTKLPQSSASLAIANSTLGN…
>Dc bglu
MEKSATRQKALLIALPLLFSPLASAVQQAVLDTRGAPLITVNGLTFKDLNRDGKLNPYEDWRLPAAERAADLVSRMTLAEKAGVMMHGSAPTAGSVTGAGTQYDLNAAKTMIADRYVNSFITRLSGDNPAQMAEENNKLQQLAEATRLGIPLTISTDPRSSFQSLVGVSVSVGKFSKWPETLGLAAIGDEELVRRFADIVRQEYRAVGITEALSPQADLATEPRWPRIDGTFGEDPDLTKKMVRGYVTGMQNGKNGLNAQSVISIVKHWVGYGAAKDGWDSHNVYGKYAQFRQNNLQWHIDPFTGAFEAHAAGIMPTYSILRNASWHGKPIEQVGAGFNRFLLTDLLRGQYGFDGVILSDWLITNDCKGDCLTGVKPGEKPVPRGMPWGVEKLTPAERF…
>Ec bglu
MKWLCSVGIAVSLALQPALADDLFGNHPLTPEARDAFVTELLKKMTVDEKIGQLRLISVGPDNPKEAIREMIKDGQVGAIFNTVTRQDIRAMQDQVMELSRLKIPLFFAYDVLHGQRTVFPISLGLASSFNLDAVKTVGRVSAYEAADDGLNMTWAPMVDVSRDPRWGRASEGFGEDTYLTSTMGKTMVEAMQGKSPADRYSVMTSVKHFAAYGAVEGGKEYNTVDMSPQRLFNDYMPPYKAGLDAGSGAVMVALNSLNGTPATSDSWLLKDVLRDQWGFKGITVSDHGAIKELIKHGTAADPEDAVRVALKSGINMSMSDEYYSKYLPGLIKSGKVTMAELDDAARHVLNVKYDMGLFNDPYSHLGPKESDPVDTNAESRLHRKEAREVARESLVLLK…
>Ni bglu
MRRLPHLSLLALMLYSGTALAAPQQPALPEGQPLLTVEGLSFRDLNRDGTLNPYEDWRLSPEVRAADLVARMTLAEKAGAGVHGTAPIQGGPMASGPAYDMTAAQAIIRDQHLNSLITRMAIAPADFAAENNRLQGIAAGTRLGIPLTISTDPRNHFQVLGGASVAASGFSQWPETLGFGALNDPALTRRFADLVRAEYRAVGIQMALSPQADLATEPRWSRINGTFGEDPARVSAQVKAYVQGMQGADTGLAPGGVATVVKHWVGYGAQIDGYDGHNYYGRFTDFTKGGFDRHVAAFQGAFEAGATGIMPTYTIQKGLSLEGKPVEPVSGGYNKQMLIDLLRGTHKFKGLILSDWAITNDCNESCRTGNPPQQPKDIATPWGVEDLTQPQRFAKGMLA…
>St ac-glc-ami
MSRHQQREGTGRPGQPPHPAADVPATGAARPTRRTVLAATAGLTAALAVQGTGTAQAASRHDDRSLRALISRMTLQEKVGQLFVMRVYGHSATDPDQADIDANLEEIGVRTAAELIEKYHVGGIIYFAWAHNTRDPQQIADLSNGIQKAALAQPRGLPLLIATDQEHGIVCRIGKPATLFPGAMAIGAGGSTADARTLGRISGAELRAMGVNQDYSPDADVNVNPANPVIGVRSFGADPDAVARMVAAQVKGYQGSGVAATAKHFPGHGDTAVDSHTGFPVITHTREQWETLDAVPFRAAIKAGIDSIMTAHLQFPALDPSGDPATLSRPILTGILREELGYDGVVITDSLGMEGVRTKYGDDRVPVLALKAGVDQLLNPPSLDVAFHAVLDAVRSGEL…
>Bs bglu
MENAARQASVRYAQNGQGPLLGYDESSGVRILRVDGHAFKDLNKDGKLDPYEDWRLPPEERARDLASKMTIEQIAGLMLYSSHQAIPGNMGWFPATYAGGKAFPDSGAAPSDLSDQQLDFLSNDHIRHILVTRVQSPEVAANWNNNVQAYAERLGLGIPANNSSDPRHGSDTSKEFNAGAGGAISMWPESMGLAATFDPAVAREFGEIASREYRALGLSTALSPQVDLATDPRWFRFGMTFGEDPRLATDMARAYIDGFQTSEGDAEIADGWGSDSVNAMVKHWPGGGSGEAGRDAHFGYGKYAVYPGNNFEEHLRPFTEGAFRLAGKTGEASAVMPYYTISVGQDPVNGENVGNAYNAYLIRDLLRGKYGYDGVVCTDWGITADEGPDIERLFPGGRC…
>Ps ac-glc-ami
MTNPVFNGKALTLKQKVGQLVMAGFNGLEASDDARKLITEDHVGGIIYFRRNLAEPAQVAKLSAELQQIAAESDNVPLLISIDQEGGMVTRLENGVTVVPGNMALGAAGDAELAYEAAHIIGSELRALGINMNFAPSLDINNNPGNPVIGVRSYGGTAELVARLGTEAVRGFQDAGVAATVKHFPGHGDTGEDSHHALPTVPHARERLDRLELAPFREAIARGVDAVMTAHVLFPAVEPEKLPATLSSNVIEGLLRGELGYDGVVVTDCLEMNAISKFYGVGEGAVQAVEAGADLILVSHRYERQKAALDALLAAVESGRISEERIDRSVGRLLALKQRRAVDAGAAVTLSSGDTLVTDEKTELVERISEKSITLLRSEGEFTLDKTKPVLVVWPEVRV…
>Cf GH3
YLRYKDPKQPMNGRLRDLMGRMTLSEKIGQMVQLDRTVASAEIMRDYSIGSLLSGGGSVPLHKATAQDWTNMVNHFQNGSLSSRLGIPMIYGIDAVHGHNNVYKATIFPHNIGLGATRDPELVKRIGAATALEVRATGINYVFAPCIVCRDPRWGRCYESFSEDPKLVEAMTDIITGLQGDIPANSRKGVPYVGGKDKVAACAKHFVGDRGTVNGINENNTVIDRHGLLSIHMPGYYHSVIKGVSTIMVSYSSFNGKKMHANYDLVTTFLKDTLKFRGFVISDWEGIDRITSPPHSNYSYSVLAGIQAGIDMVMLPYNHTEFIYILTGFVNNNVIPMSRIDDADGRILRVKFTMGLFENPYADQTFEDQLGNQAHRDLAREAVRKSLVLLKNGENADGA…
>Aa bglu
VYKNPNAPVEARVKDLLSRMTLPEKIGQMTQIERTVASPTVITDSFIGSVLNAADSWPFEDAKSSDWADMIDGFQRSALASRLGIPIIYGIDAIHGNNDVYGSTIFPHNIGLGATRDEDLVRRIGAATALEVRASGAHLTFAPCVAAVRDPRWGRCYESYGEVAKIVCEMTSVVSGLQGEPPEQHPNGYPFVAGRKNVVACAKHFAGDGGTNKGINEGNTILSYKDLNRIHIASFKKCIAQGISTVMVSYSSWNGDKLHSHYFLLTEFLKQKLGFKGYINSDWEGLDRLSDPPGSNYRNCVKIGINAGIDMVMVPFRYKEFIGDLINLVESGEVPMARIDDAVERILRVKFVAGLFEYPLADRSLLPTVGCKEHRELAREAVRKSLVLLKNGNYGQFLP…
>Es bglu
IYKNPKEAVEDRIQDLLQRMTVEEKIGQMTQIHRGVSSAAVIKDFFIGSVCNSAGKSGNDVLSVDWAEMIDGFQTAALETRLAIPIIYGLDAVHGNNKFYGATIFPHNIGLGATRDEDLARRIGSATALEVRASGAHWAFAPCVAVCKDPRWGRCFESYSEDTDVVCNMTSFVSGLQGTPPQGHPAGYPFLAGRHNVVACAKHFVGDGGTEKGKNEGDTVASYEDLERIHMSPYLKCLAQGVSTVMPSYSRWNGSKLHADRFLLTEILKEKLGFKGCLVSDWSGIDKMGEPRGSNYRECVEAAINAGIDMVMVPYKYEKFINDLTSLVQSGEIPMSRIDDAVERILRMKFTAGLFEHPFSDRSLLKFVGCKEHREIAREAVRKSLVLLKNGKDSEKPFL…
>Fv bglu
IYRNPNESIEARVKDLLSRMTLKEKVGQMTQIEREVATPFAIKDLSIGSIISGAGSEPFKKALSADWADMVDGFQRCALETRLRIPLIYGIDAVHGNNSVYGATIFPHNVGLGATRDADLARRIGEATALEVRASGIHYTFAPCVAVCRDPRWGRCYESYSEDTEIVRKMTSIISGLQGKAPQGHENGFPFIKGRNNTIACAKHFVGDGGTQKGVNEGNTISSYYDLERIHMAPYLDCISQGVSTIMASYSSWNGNRLHADRFLLTEILKGKLGFKGIVISDWDGHETISEPQGSNYRFSVLSAINAGIDMVMVPFRFKNFVDDLVNLVEHGEIPMSRIDDAVERILRVKFVAGLFEHPFSDRSLLDKVGCKLHRDLAREAVRKSLVLLKNGKEPRKPF…
>La unpro
VYKNPNEPIEARVRDLLSRMTLKEKIGQMTQIERTVATPSSLIHLSIGSILSCGGSAPFENAMSSDWADMVDGFQKSALESRLGIPLIYGIDAVHGNNNVYGATIFPHNIGLGATRDADLARRIGAATALEVKASGVHYTFAPCVAVCKDPRWGRCFESYSEDTEIVRKMTSFVSGLQGQPPEGHKHGYPFVAGRENVIACAKHFVGDGGTYKGMNEGNTALSYEELEKIHMAPYLDCISQGVSTIMASYSSWNGHKLHANNFLLTEILKEKLGFKGFVISDYEGIDRLCDPRGSDYRYCISSAINAGIDMVMVGVRFEQFIEDLTFLVESGEVPISRIDDAVERILRVKFVAGLFEIPSSDRSLLDIVGCKLHRDLAREAVQKSLVLLKNGKDCSKPF…
>Rs_unpro
GAHWAFAPCVAAMRDPRWGRSYESYSEDADTICDLTTLVSGLQGEPPKEHPNGYPFLAGRNNVVACAKHFVGDGGTENGTNEGNTIVSFEELERVHLPPYLNCLAQGVSTVMASYSSWNESKLHSDYFLLTELLKQKLGFKGFVISDWEALDRLSEPFGSNYRHCVKISINAGIDMVMVPFKYEQFIHDLTDLVQSGEVSMARIDDAVERILRVKFVAGLFEHPLTDRSLLGTVGCKEHRKLGREAVRKSLVLLKNGKHVDKPFLPLDRNAKRILVTGTHADDLGYQCGGWTKAHSGLSGRITIGTTLLDAIKAIVGDQTDVIYEKNPSEESLASSEAFSYAIVAVGESPYAETMGDNSELTIPFNGSDIVTTVAERVPTLMILFSGRPMVLEPTVLGK…
>At bglu
IYKDPQQAIEERVKDLLLRMTIAEKVGQMTQIERSVVTLDAMKNQFIGSILNAGGSTPRSGASAEEWADMVDGFQRWALESRLSIPVLYGTDAVHGHNNCYGATIFPHNIGLGATRDPNLVQKIGEATAIEVRATGIPYTFAPCVAVSRDPRWGRCYESYSEDTETVRKMTTIVQGLQGSPPQSHPKGYPFLASRKNVIACMKHFIGDGGTKGGINEGNTVGSFDELHSVHLKPFLDCLDQGVCTAMASYSSWNSMMLHSHHFLLTQVLKHQLGFKGFVISDWEGIDRLCQPQGSDYRFCISASINAGIDMVMVPHDFQKFIGDLTFLVESGEISMTRIDDAVERILRVKFVGGLFEHPFTDRSLLNLVGCKMHRELAREAVRKSLVLLKNGKNPNKPF…
>At unpro_I
VYKDPKASLNKRIHDLMSQMTLAEKIGQMTQIERQVANYSVMKEYAIGSILSGGGSVPSPQASAAVWVNMVNEFQRGALASRLQIPMIYGIDAVHGHNNVYGSTIFPHNVGLGVTRDPDLLKRIGAATALEVRATGIPYTFAPCIAVCRDPRWGRCYESYSEDPEIVEAMTEIIPGLQGDAPKKGVPFVAGKTKVAACAKHFVGDGGTHNGINENNTIIDRHGLLAIHMAGYYHAIIKGVSTVMVSYSSWNGEKMHANRDLVTNFLKKTLHFRGFVISDWQGIDRITSPAGSNYPYSVHAGVNAGIDMIMVPYNFTEFINDLTEQVNSKSIPMSRIDDAVRRILRVKFQMGLFENPLADLSLADQLGSQEHRELAREAVRKSLVLLKNGKEGDKPLLPL…
>At unpro_II
TYKDPKAPLQSRIEDLLKQMTLAEKIGQMTQIDRSVATQDVMKNYSIGSVLSGGGSIPKPNATVEDWVNMVNDFQKGALSSRLQIPMIYGIDAVHGHNNVYGATIFPHNIGLGATRDPELAKRIGVATALEVRATGIPYVFAPCLAVCRDPRWGRCYESFSENPEIVEAMTEVIVGLQGGEPSQKGTPFVTGKQSVAATAKHFVGDGGTVRGIDENNTVIDYHDLLSIHLRPYYRAIIKGVSSVMVSYSSWNGVKMHSNRKLVTGLLKSTLRFRGFVISDWQGIDRITSPPGSNYMFSVHAGVNAGIDMIMVPYNYTDFINDLTDQVNSKSIPMSRIDDAVRRILRVKFQMGLFENPMADLSLKDHFGSRKHRELAREAVRKSLVLLKNGKDGDKPLLP…
>Ps bglu I
VKKYYIGSVLSGGGSVPAPKASPATWINMVDDLQKGAMSTRLQIPMMYGIDAVHGHNNAYGATMFPHNIGLGATRDPDLARRIGAATALEVRATGIQYTFAPCVAVCRDPRWGRCYESYSEDPKIVKAMTQIIFGLQGQPPANSTKGVPFIAGQSNVAACAKHFVGDGGTTNGIDENNTVIDYKGLVNIHMTPYFDAIAKGVSTIMVSYSSWNGMKMHANRFLVSEVLKKQLGFKGFVISDWQGIDRITSPPGANYSLSVFDGVGAGIDMVMVPENFTNFITELTSQVKGGLISMTRINDAVRRILTVKFTMGLFEYPMADPSLANHFGSKEHRELAREAVRKSLVLLKNGKSAGKPLLPLDKNAPKILVAGTHPNNLGYQCGGWTIEWQGLSGNSTIG…
>Ps bglu II
IYAKYKDPSQPIIARVEDLLARMTVEEKIGQMTQIERSDATADVMKKYYIGSVLSGGGSVPAPKASPATWINMVDDLQKGAMSTRLQIPMMYGIDAVHGHNNAYGATMFPHNIGLGATRDPDLARRIGAATALEVRATGIQYTFAPCVAVCRDPRWGRCYESYSEDPKIVKAMTQIIFGLQGQPPANSTKGVPFIAGQSNVAACAKHFVGDGGTTNGIDENNTVIDYKGLVNIHMTPYFDAIAKGVSTIMVSYSSWNGMKMHANRFLVSEVLKKQLGFKGFVISDWQGIDRITSPPGANYSLSVFDGVGAGIDMVMVPENFTNFITELTSQVKGGLISMTRINDAVRRILTVKFTMGLFEYPMADPSLANHFGSKEHRELAREAVRKSLVLLKNGKSAG…
>Mp bglu I
LYKDASQPVELRVQDLLSRMTVQEKIGQMTQIERTVATPEVMTQYFIGSVLSGGGSAPEPNAPAAWQDMIDTMQQAALATRLAIPMIYGIDAVHGHNNLYGATVFPHNIGLGCSRDPDLVKRIGAATALEVRATGIPYAFAPCIATCRDPRWGRCYESYSEDTAVVKTMTDIILGLQGDPPNLTAGVPFMADKSKVIGCAKHYVGDGGTFKGINENDTIVDYDTLYKVHMAPYLDAIAKGVSTIMVSYSSWNGERMHANQYLVTQVLKEQLAFRGFIISDWMGVDRLSDPNNPNYTNSVLKSINAGLDMIMVPFDYEAYISGMLSLVNDGEISMERIDDAVTRILRVKFVMGLFEDPSVDRSLTNHLGSQEHRILAREAVRKSLVLLKNGQQGSQALLP…
>Cs GH3
MKNLSLKEKIGQLIVVRTTGYLFDHQIRYPAWEANQQQLQTWLSEYNIGGVILLGGSCAEIAQRTKQLNQWAKTPLLVAADIEEGVGQRFTGASWFPPPMALAQIAQDDLELAKKYAEEMGKITAKEALCIGVNWIFAPVVDVNNNPDNPVINVRAFGDNPEVVKELSSAFIRGTQSYPILNGAKHFPGHGDTSTDSHLDLPVINHSQARLEKIELVPFQGAIALNVDAIMTAHLLVSAYDNQNPATLSHRILTEELRHNMGFEGLIVTDALIMGGVAKYAPPEKIAVKALQAGADILLMPENPVVAIHSIIEAVEKGEISEHRIDESLQRVSKAKEKLFKSQESFSFVDISTNDSQQVINEILVKSNQTSVLKPIVGLDKGINLVVVNNLLNCDFLDR…
>Cs bglu
MKNLSLQEKIGQLIVVRTTGYLFDHQIRYPAWEANNQQLQTWLSEYNIGGVILLGGSCAEIAQRTKQLNEWAKTPLLVAADIEEGVGQRFTGASWFPPPMALAQIAKKDLALAKKCAEEMGKITAQEALSIGVNWILAPVVDVNNNPDNPVINVRAFGDNPGVVRELSSAFIRGTQYYPILNGAKHFPGHGDTSTDSHLDLPIINHSRTRLEAIELIPFQGAIALGIDAIMTAHLLVSAYDNQNPATLSHAILTKQLREKMGFDGLIVTDALIMGGVAKYAPPEKIAVKALQAGADILLMPENPLVAINSIMEAVQRGEITESRIDESLQRIAKAKAKLSDGDFSFLQISTSTSQEVVNDILDQSNQIQVFEGIKKVDQGINIVVVDDLLNCDFLDRQT…
>Cb bglu
MKNKFPILSLTLILLISACQPAAVDVNPAPIATTQTTEEMPAEANVAPLYTDSSLSAEERASDLLARMSLDEKIGQMTQVEKNSILPGEVSRYYIGSILSGGGGAPTGDDSLEGWVKMVDGLQAAALETPLAIPLIYGVDAVHGHNNVKGATIFPHNIGLGATNDPELVEKIGRATAEEMLATGISWDFAPVLAVVQDIRWGRTYESYGENTELVTRLGVAYQNGLQAAGDGDSIFVLATPKHYIGDGGTTWASSTTDNYKLDQGDTQMDEARLRELFLPPYQAAVEAGAQSVMVSYSSWNGVKMHGHKYLITDVLKGELGFEGFVVSDWAGIDQVDSDYYTAVVTAINAGVDMNMVPQGYPRYLTVMQQAVEKGDIPMERIDDAVLRILTVKFKLGLF…
>Xc bglu
MLLRRTAAPVARRALFLATAAAVLMLAACQGKDATSTAAADTTAPAATPAETSTTIHPDQWPSPKWPFAQDQALEQRISDVMAKMSVEEKVAQTIQGDIASMTPDDVRKYRIGSVLAGGNSDPGGKYDAKPAEWLKLADAFYEASMDTSKGGNAIPIIFGIDAVHGQSNIVGATLFPHNIGLGATRNPDLIKKIGEVTAAETRVTGMEWTFAPTVAVPQDDRWGRSYEGYSESPDVVASFAGKMVEGVQGVPGTPQFLDGSHVISSVKHFVGDGGTTDGKDQGDTKVSEATMRDIHAAGYPPAIAAGAQTVMASFNSFNGEKMHGNKVMLTDVLKGRMNFGGFVVGDWNGHGQVKGCTNENCPASFIAGVDMAMASDSWKGIYETELAAVKSGQISMER…
>Cr GH3
MTSLLSALGRRASAGTPLGRPAPGGSTLPAVAPAAAASPALPRRTCCPTAALSTTASSACGAAPGISAEPLPQLASCPSRISSSRSGGRRSRVLLAAPPRSTGNGQVGPPQHRKGVVAPGAGAGAAAASAAAPAAAVAAAVDEEVADDDEDVLMDEDEAGQQLAPFMDAVVKVYCMHTEPNYSLPWQRKRQYSSSSSGFVVSHGGRNWLLTNAHSVDYHTQVKVKRRGDDRKFLARVISVGVDCDIAALQVDDPDFWAPQSPDSPPPPVLELGPLPRLQDGVAVVGYPIGGDTISVTAGVVSRIEVTDYSHGSTDLLAIQIDAAINGGNSGGPVFNRACQCVGIAFQALVGSDVENVGYVIPTPVVAHFLDDYTRTGGFSGFPQLGIQWQRMESEALRR…
>Mp bxyl I
MLSEPLRLCCQLNSKPSHWYFVWTFKQRPALTERRMKSHVLVTAVLLLIQHLLAQKTNGDSSRSSYACTSRESKSYSFCDKALSIDERVADLISRLSLEEKISQLGNGADAISSVDVPAYQWWGEALHGVAYCPSVHWDGPVKGATSFPMPISLAASFNKSLWNKIGQVISTEGRAMHNLGQSGLTFWSPVINLVRDPRWGRVQETPGEDPYLIGQYSVYFVRGMQEAKDYDPSNEDDNENENFALKTSACCKHYTAYDLDNWQGVERYDFDAKVTIQDLADTYNPPFQSCVEEGRASCLMCSYNKVNGVPTCADPELLKGTVREKWGLRGYIVTDCDSLLVMYDESRYSKGPAEAIATAMLAGLDLNCGATIKTYGASAVQQRLISEADIDRALNNTF…
>Mp bxyl II
MTSAGSLLRLAIAIVVAASIISGQAAAAADGPDARRPRVPHPCQEPAAYPFCDVNLSNEDRVRDLVSRFTLEEKARLLVNMGSGSNITRLGLPAYEWWQEALHGVADSPGARFKGRVKSATSFPQPILTAASFNKELFNKIGQVISTEARAMHNENQAGLTFWAPNINIFRDPRWGRGQETPGEDPYLTSIYAEYFVRGMQEDDEYEGQNLRTSGKGPAQLKTSACCKHFTAYDIDQWYDVDRYDFDAKVTQQDLLDTYNPPFQSCIEDGKASSLMCSYNRVNGVPTCADYNLLTKLARGTWGFDGYIVSDCDAVQVMYANSRYAQTPEEAVAYALKAGMDLNCGDTASNFTVEAVHSGLLNTSDIDKALHNSFTVLYRLGYFDGDPLNDPKYGKLDHS…
>Mp bglu II
MGKGSCVTLLLFIGLVSSVYSYDLYKDPSQDVEARVQDLLSRMTLAEKVGQMTQIERGVSNNSVVKDLFIGSVLSGGGSVPDAGNTAEAWQDLVDRLQNDALSTRLGIPMIYGIDAVHGHNNVFGATIFPHNVGLGCTRDPDLVKRIGVATALEVRATGIPYVFAPCIATCRDPRWGRCYESYSESTEVVTSLTDIILGLQGEPANKTAGFPFVADSSKVAACAKHFVGDGGTTNGINENNTVIDYKGLVDIHMAPYFDSIAKGVSTVMISYTSWNGMKMHANKFLVTQVLKYNLKFKGFVISDWEGIDRITSPAGANYTFSIESSINAGLDMIMVPNNYPQFINGLTDLVKGGYINMHRIDDAVTRILRVKFAMGLFEKPLADRSYSKHLGSEEHRSL…
>Mp bglu III
MTLDEKIGQMTQIERYVANFDVMKNFSIGSVLSSGGSTPNSSTTEAWQNMVDDLQAGALATRLGIPMLYGIDAIHGHNNVYGATIFPHNIGLGCTRDPDLVRRVGAATALELRATGIPYTFAPCIAVCRDPRWGRCYESFSEDTSVVRMMTDVIYGLQGNGTPGIPFVSDRSKVAACAKHYVGDGGTQRGINSNDTILSYEDLFRIHVAPYVDAIAKGVSTIMLSYSSWNGVKMHMNHRLISTLLKQELGFKGFVISDMEGIDFITDIPDANYTASVLESINAGLDMIMVPFDYEKFISTLRTLVNTGYISMQRIDDAVTRILRVKFSMGLFEHPLADRSFSPHLGSQDNRMVAREAVRKSLVLLKNGKTESRPFLPLSKNATRVLVAGTHADDVGLQC…
>Mp bxyl III
MRVYVLAVLLLIQHLLAQNMSGASSGSSYACTNSESKSWAFCDKALSIEKRVADLISRLSLQEKISQLGNGADDISSIDVPAYQWWGEALHGVASSPSVHWDGPVKGATSFPMPISLAASFNKSLWNKIGQVISTEGRAMHNLKQSGLTFWSPVINLVRDPRWGRVQETPGEDPYLIGQYSVYFVRGMQEAKDYDPSNQDDDGNEYFALKTSACCKHYTAYDLDNWHGIERYYFNAEVTKQDLADTYNPPFQSCVQEGRASCLMCSYNKVNGVPTCGDPDLLKGIVRKAWGLRGYIVTDCDSLLVMYDQSRYSRSPAEAIATAMLAGLDLNCGSTIKNHGATAVNQSLISEDDIDRALSNTLTVLMRLGIFDGSPLDQPYGSLGEDDICSDEHQDLARE…
>Mp bxyl IV
MAAWRYLAVFFVFHHIIQIFQTFVVHGTALHGCGSDLDASILAMPFCNISIPIADRTLDLVSRLTLQEKIAQLVNTAPEVTRLGIPRHEWWNEALHGVAYSPGVTFTGPASGATSFPQPILTASSFNMTLWTLVGQAISTEGRAMYNLGQSHLTFWAPNINIFRDPRWGRGQETPGEDPLLTSIYASTFVRAMQEIRYSDEGSRYKAPFGVQMVPSELDTTEERSPAVGRMLKTSVCCKHFTAYDVENWDGIDRYHFNAEVSDQDLEDTYNRPFQSCVQEGQASSMMCSYNRVNGVPTCANYNLLTETARNTWGLNGYITSDCDAVELIYSAVNYAPSAEDAVAEVLMAGLDLNCGSTAANFGQSAVDQGKVNESTIDRALFDLFSVRMRLGEFDGDPE…
>Sf bglu
MDRTELLLAISFTLIMLAASSHGGVNAAAAQSPTKLLYKDFNQPVALRVKDLMSRMTLAEKIGQMTQIERSVANASDIEHYLVGSVLSGGGSVPAPNATAFQWNNMTDYFQRSALKTRLGIPLMYGIDAVHGHNNVYGATIFPHNIGLGATRDPELAQRIGVATALEVRSTGIQYVFAPCLAVCRDPRWGRCYESYSEDPDVVTSMTTIIDGLQGQAPVGWEGPYVENNYKVAATAKHFVGDGGTTHGIDENNTVISYKGLVDIHMKAYFSAVARGVSTIMVSYSSWNGEKMHANRFLLTDVLKGQLGFKGFLISDWEGLDRITTPYDANYTYSVFTGIHAGIDMVMVPFDYEGFASNLTKEINIGNIPMSRIDDAVSRILRVKFEMGLFEYPFGEPQL…
>Cp bglu
MRSSLTKPGNKYTKKGNSLTQQLRNSLGRPLTVKFLTRAFAMALTANVLLAMVVAFLAFQKSESAKNHPPARKTYRLYQDMGQPVEERVKDLLSRMTLAEKIGQMTQTERSVTNHTNIRDFGIGSILSGGGSGPVENATVLQWGNMTNYFQKAAMNTRLAIPLIYGIDAVHGNNNIYGATIFPHNVGLGCTRDPELVERIGSATALECRATGIQYAFAPCIAVCRDPRWGRCYESYSEDPEIVRDMTSLIDGLQGRAPAGWDGPYVEDSDKVAACAKHFVGDGGTTRGLNGNNTQVSYRELVNIHMKAYKDAVRKGVATVMASYSSWNGVKMHANKFLLTRVLKKELGFKGFIISDYMGIDLITDPPGANYTYSVYAGIHAGLDMIMVPFAYEQFIGNL…
>Pp bglu
MAMALTSRLVLVTLVAFLAFHGTRAKQSSVSRDRYRLYQDAKRPVEDRIQDLLSRMTLLEKIGQMTQTERTVTNHTNIREFGLGSILSGGGSAPAENASVFQWDNMTNYFQRAAMSSRLQIPINYGIDAVHGNNNIYGATIFPHNIGLGCTRDSDLVERIGTATALESRATGISYVFAPCIAVCRDPRWGRCYESYSEDPEIVRNMTSLIDGLQGRAPPGWDGPYVESSDRVAACAKHFVGDGGTTDGINGNNTEVSYDELVNIHMKAYKDAIDKGVTTIMASYSSWNGVKMHANHFLLTKVLKEQLGFKGFIISDYMGIDQITDPPGVNYTYSVYAGIQAGLDMIMVPFAYDQFIGNLTQMVKSGLIPMSRIDDAVTRILRVKFQLGLFERPYSDNKL…
>Sm bglu
MLLLLLLLAFDASLSRAALYKDTSQPIHARVQDLLSRMTLEEKIGQMTQIERENATGSVITKYFIGSVLSGGGSVPAPRASAATWAAFVDGLQDGALATRLGIPIIYGIDAVHGHNNVYGATIFPHNVGLGSAGDPDLVKRIGAATALEVRATGIQYTFAPCVAVCRDPRWGRCFESYSEHPELVKAMTTIISGLQGETPAKGVPYVGGSSKVAACSKHYVGDGGTRSGINENNTVGSYKRLVGTHMLPYFDAIDKGVSTVMISYSSWNGIKMHKNRHLITDILKKRLRFKGFVISDWQGIDRITNPAGANYTYSVLVSVTAGIDMIMVPYEYTKFIDTLTSLVKQGFISLDRIDDAVRRILFVKFTAGLFEHPKSDSSYRSQIGAHRDLAREAVRKTL…
>Cr bglu
MHRQEKRGKELHCAADDGAMPPIYKDPGRPVEERVEDLLARMTLAEKIGQMTQIERLVADPSVIQNYFIGSILSGGGSAPAPNASPSAWADMVDGFQTAALSTRLGIPIIYGIDAVHGHNNVYGATIFPHNVGLGATRDPNLVQRIGAATALEVRATGIPYAFAPCIAVCRDPRWGRCYESYSEDPELVQQMTQIVFGLQGTPPEGYPKGAPYVGGGSNVVACAKHYVGDGGTTGGIDESNTVATFNELRRIHLPPYYNAIAAGVATIMVSYSSWNGVKMSANKFLISTMLKQRLGFQGFTISDWEALDRITSPPDANYNYSVNVAINAGLDMVMVPMNYQGFINLMTAQVNAGQISQDRIDDAVRRILRVKFLAGLFEKPMADRSLLQMVGSEEHRNL…

## Sheet: FIG 1c Sequences alignment
#mega
!Title 62seq;
!Format DataType=Protein indel=-;
Alignment parameters:
Identity threshold above which fast alignment is applied: 0.6 Weight for constraints derived from sequences: 1
Weight for constraints derived from homologs with structures: 1.5 Weight for constraints derived from input structures: 1.5
Parameters for profile-profile comparison:
Weight for amino acid scores: 0.8
Weight for predicted secondary structure scores: 0.2
Parameters for deriving sequence profiles from PSI-BLAST searches: PSI-BLAST iteration number: 3
PSI-BLAST e-value inclusion threshold: 0.001
Identity cutoff below which distant homologs are removed: 0.25 Maximum number of homologs kept for PSI-BLAST alignment: 300
Parameters for detecting and using homologs with 3D structures (homolog3d): PSI-BLAST e-value cutoff against structural database: 0.001
Identity cutoff below which 3D structures are not used: 0.2
Align homologs with 3D structures by programs: dali - not used; fast - used; tmalign - used Realign target-homolog3d using profile-profile alignment: yes
Parameters for pairwise alignments between input 3D structures:
Align input structures by programs: dali - not used; fast - used; tmalign - used
Parameters for aligning sequences within groups in the first alignment stage: Align sequences within groups in the first alignment stage by: mafft
#Hv_ExoI
----------------------------------------MALLTAPAVFAALLLFWAVL
GGTDADYV------------LYKDAT--------KPVEDR------------VADLLGRM
TLAEKIGQMTQ------------IE-RLVATPDVL-----------RDNFIGSLLSG---
GGSVPRK----------GATAKE-WQDMVDG----------FQKACMS-TRLG--IPMIY
GIDAVHGQ--N-------NVYG------ATI--------FPHNVGLGAT-----------
--------------RDPY---LVKR----IGEATALEVRA-------TGIQ-----YA--
------------------------------------------------FAPCIA--VCRD
PRWGR-CYESYSEDR-RIVQSM-TELIPGLQ---------------GDVPKD-----FTS
GMPFVAGKNKVAACAKHFVG-------DGGTVD-G--------IN---------ENNTII
NREGLM----NIHMPAYKNAMD------KGVSTVMISYS-----SW-----------NGV
--------KMHA-----NQDLVTGYL----KDTL------------------KFK-----
-G---F--------------VISDWEGI-----DRIT--TPAGS-------------DYS
YSVKASILAGLDMIMVP---------NKYQ-------------QFISIL--TGHVNGGVI
PM--SRIDDAVTRILR-VKFTM------GLF--E-NPYA-D---------------P--A
MAE-------------------------QLGKQE--------------------------
---------------HRDLAREAARKSLVLLKNGKTSTDAPLLP----------------
------LPKKA-------PKILV-----AGSHA--DNLGYQ-----CGGWT---------
-----I--EW------------------QGDTGR--T-TVGTTILEA-VKA---------
---A---------------------------------------------VDPST------
------------------------------------------------------------
-----VV-V-FAENPD--------------------------------------------
------------------------------------------------------------
--------------------------------------------------AEFVKS-GGF
SYAIVAVG------E-HPYTET-KGDNL----NL-TIPEPG-------------------
----------------------------------LSTVQAVC----GGV--R-CATV---
---LISGR-PVVVQPL----------LA-ASDALVAA--WLPGSE-GQGVTDALFG----
--DFGFTGRL-PRTW-FKSVD-QLPM-----------------------------NVG--
--DAHYD-----PLFRLGYGLTTNATKKY-------------------------------
------------------------------------------------------------
------------------------------------------------------------
------------------------------------------------------------
------------------------------------------------------------
------------------------------------------------------------
------------------------------------------------------------
------------------------------------------------------------
---------------------------
#Hv_ExoII
------------------------------------------MGNLHKTTFVLLMFCLAA
LGSADYL-------------KYKDPK--------QPLGVR------------IKDLLGRM
TLAEKIGQMTQ------------IE-RENATAEAM-----------SKYFIGSVLSG---
GGSVPSP----------QASAAA-WQSMVNE----------MQKGALS-TRLG--IPMIY
GIDAVHGH--N-------NVYK------ATI--------FPHNVGLGAT-----------
--------------RDPM---LVKR----IGEATALEVRA-------TGIP-----YA--
------------------------------------------------FAPCIA--VCRD
PRWGR-CYESYSEDP-KVVQSM-TTLISGLQ---------------GDVPAG------SE
GRPYVGGSKKVAACAKHYVG-------DGGTFM-G--------IN---------ENDTII
DAHGLM----TIHMPAYYNSII------RGVSTVMTSYS-----SW-----------NGK
--------KMHA-----NHFLVTDFL----KNKL------------------KFR-----
-G---F--------------VISDWQGI-----DRIT--SPPGV-------------NYS
YSVEAGVGAGIDMIMVP---------FAYT-------------EFIDDL--TYQVKNNII
PM--SRINDAVYRILR-VKFTM------GLF--E-SPYA-D---------------P--S
LVG-------------------------ELGKQE--------------------------
---------------HRDLAREAVRKSLVLLKNGKSA-STPLLP----------------
------LPKKA-------GKILV-----AGSHA--DDLGNQ-----CGGWT---------
-----I--TW------------------QGQTGN--DKTAGTTILSA-IKS---------
---T---------------------------------------------VDPST------
------------------------------------------------------------
-----EV-V-FSENPD--------------------------------------------
------------------------------------------------------------
--------------------------------------------------SAAVDS-GKY
DYAIVVVG------E-PPYAET-FGDNL----NL-TIPAPG-------------------
----------------------------------PSVIQNVC----KSV--R-CVVV---
---LISGR-PLVVEPY----------IS-AMDAFVAA--WLPGSE-GQGVADVLFG----
--DYGFSGKL-ARTW-FKSAD-QLPM-----------------------------NVG--
--DKHYD-----PLFPFGFGLTTEAKK---------------------------------
------------------------------------------------------------
------------------------------------------------------------
------------------------------------------------------------
------------------------------------------------------------
------------------------------------------------------------
------------------------------------------------------------
------------------------------------------------------------
---------------------------
#Zm_ExoII
----------------------------------------MALLTAPAVAALLLLFWSSA
YGGDAQGEGVPP--------PYQDAS--------KDVEVR------------VRDLLARM
TLAEKVGQMTQ------------IE-RIVASPQAL-----------RDYYIGSLLSG---
GGSVPRK----------QATAAE-WVAMVSD----------FQKACLS-TRLG--IPMIY
GIDAVHGH--N-------NVYG------ATI--------FPHNVGLGAT-----------
--------------RDPN---LVKR----IGAATALEVRA-------TGIQ-----YA--
------------------------------------------------FAPCIA--VCRD
PRWGR-CYESYSEDH-RIVQAM-TELIPGLQ---------------GDVPQN-----FTS
GMPFAAGKDKVAACAKHFVG-------DGGTQN-G--------IN---------ENNTII
DRQGLI----SIHMPAYLDALR------KGFSTVMISYS-----SW-----------NGL
--------KMHA-----NHNLITGFL----KDRL------------------NFQ-----
-G---F--------------TISDWEGI-----DRVT--SPPGA-------------NYS
YSVQASILAGLDMIMVP---------NNYQ-------------NFITIL--TGHVNSGLI
PM--SRIDDAVTRILR-VKFTM------GLF--E-NPMP-D---------------P--S
LAD-------------------------QLGKQE--------------------------
---------------HRDLAREAVRKSLVLLKNGKPG-DAPLLP----------------
------LPKKA-------ARILV-----AGSHA--DNLGYQ-----CGGWT---------
-----I--EW------------------QGDTGR--T-TVGTTVLDA-VKA---------
---A---------------------------------------------VDPST------
------------------------------------------------------------
-----EV-V-FAESPD--------------------------------------------
------------------------------------------------------------
--------------------------------------------------AEFVRS-GGF
SYAIVAVG------E-HPYTET-KGDSM----NL-TIPDPG-------------------
----------------------------------PSTVQTVC----AAV--R-CVTV---
---LISGR-PVVIQPF----------LG-AMDAVVAA--WLPGTE-GQGVTDVLFG----
--DYGFTGKL-PRTW-FRSVD-QLPM-----------------------------NYG--
--DAHYD-----PLFPLGFGLTTQGKMYQN------------------------------
------------------------------------------------------------
------------------------------------------------------------
------------------------------------------------------------
------------------------------------------------------------
------------------------------------------------------------
------------------------------------------------------------
------------------------------------------------------------
---------------------------
#Nt_Exo
----------------------------------------MGRMSIPMMGFVVLCLWAVV
AEGEYV--------------KYKDPK--------QPVGAR------------IKDLMKRM
TLEEKIGQMTQ------------IE-RKVATADVM-----------KQNFIGSVLSG---
GGSVPAP----------KASAQV-WTNMVDE----------IQKGSLS-TRLG--IPMIY
GIDAVHGH--N-------NVYG------ATI--------FPHNVGLGVT-----------
--------------RDPD---LVKR----IGAATALEVRA-------TGIP-----YA--
------------------------------------------------FAPCIA--VCRN
PRWGR-CYESYSEDH-RIVRSM-TEIIPGLQ---------------GDLPAK-----SKN
GVPYVGGKTKVAACAKHFVG-------DGGTLH-G--------VD---------ESNTVI
SSNSLF----SIHMPAYYDSLR------KGVATVMVSYS-----SW-----------NGR
--------KMHA-----NRDLVTGFL----KDKL------------------KFR-----
-G---F--------------VISDWQGI-----DRIT--DPPHA-------------NYS
YSVQAGIMAGIDMIMVP---------ENYR-------------EFIDTL--TSQVKANII
PM--SRIDDAVKRILR-VKFVM------GLF--E-NPMS-D---------------P--S
LAN-------------------------QLGSQE--------------------------
---------------HRELAREAVRKSLVLLKNGKTP-SQPLLP----------------
------LPKKA-------PKILV-----AGTHA--DNLGYQ-----CGGWT---------
-----I--EW------------------QGVAGN--DLTIGTTILTA-IKK---------
---T---------------------------------------------VDPST------
------------------------------------------------------------
-----QV-V-YQQNPD--------------------------------------------
------------------------------------------------------------
--------------------------------------------------ANFVKS-NKF
SYAIVVVG------E-VPYAEM-FGDSS----NL-TIAEPG-------------------
----------------------------------PSTISNIC----GSV--K-CVVV---
---VVSGR-PVVLEPY----------VS-KMDALVAA--WLPGTE-GQGVADALFG----
--DYGFTGKL-ARTW-FKRVD-QLPM-----------------------------NFD--
--DAHVD-----PLFPFGFGITTKPVKGY-------------------------------
------------------------------------------------------------
------------------------------------------------------------
------------------------------------------------------------
------------------------------------------------------------
------------------------------------------------------------
------------------------------------------------------------
------------------------------------------------------------
---------------------------
#Tm_bglu
----------------------------------------MGRFLLPILGWFLLLSCLSA
FTEAEYM-------------RYKDPK--------KPLNVR------------IKDLMSRM
TLAEKIGQMTQ------------IE-RKEATPDVI-----------SKYFIGSVLSG---
GGSVPAP----------KASPEA-WVDLVNG----------MQKAALS-TRLG--IPMIY
GIDAVHGH--N-------NVYN------ATI--------FPHNVGLGVT-----------
--------------RDPA---LIKR----IGEATALECRA-------TGIP-----YA--
------------------------------------------------FAPCIA--VCRD
PRWGR-CYESYSEDH-TIVQAM-TEIIPGLQ---------------GDVPPD-----VKK
GVPFVGGKTKVAACAKHFVG-------DGGTTK-G--------ID---------ENNTVI
DSRGLF----SIHMPAYHDSIK------KGVATVMVSYS-----SW-----------NGL
--------RMHA-----NRDLVTGYL----KNKL------------------KFR-----
-G---F--------------VISDWEGI-----DRIT--DPPGR-------------NYS
YSVEAGVGAGIDMIMVP---------EDFT-------------KFLNEL--TSQVKKNII
PM--SRIDDAVKRILR-VKFVM------GLF--E-SPLA-D---------------Y--S
LAN-------------------------QLGSQE--------------------------
---------------HRDLAREAVRKSLVLLKNGESA-DKPFVP----------------
------LPKNA-------KKILV-----AGSHA--DNLGRQ-----CGGWT---------
-----I--EW------------------QGVNGN--DLTTGTTILNA-IKK---------
---T---------------------------------------------VDPTT------
------------------------------------------------------------
-----QV-I-YNENPD--------------------------------------------
------------------------------------------------------------
--------------------------------------------------SNYVKT-NSF
DYAIVVVG------E-PPYAEM-QGDSF----NL-TIPEPG-------------------
----------------------------------PTTISSVC----GAV--K-CVVV---
---VISGR-PVVLQPY----------VS-YMDALVAA--WLPGTE-GQGVTDVLFG----
--DYGFTGKL-ARTW-FKTVD-QLPM-----------------------------NVG--
--DKHYD-----PLFPFGFGLTTKPSNRTEFIGLIFGDL---------------------
------------------------------------------------------------
------------------------------------------------------------
------------------------------------------------------------
------------------------------------------------------------
-------------EMFSRYYVEGCKDGV--------------------------------
------------------------------------------------------------
------------------------------------------------------------
---------------------------
#At_ExoI
------------------------------------------------------------
--------MVVEESSC----VYKNGD--------APVEAR------------VKDLLSRM
TLPEKIGQMTQ------------IE-RRVASPSAF-----------TDFFIGSVLNA---
GGSVPFE----------DAKSSD-WADMIDG----------FQRSALA-SRLG--IPIIY
GTDAVHGN--N-------NVYG------ATV--------FPHNIGLGAT-----------
--------------RDAD---LVRR----IGAATALEVRA-------SGVH-----WA--
------------------------------------------------FSPCVA--VLRD
PRWGR-CYESYGEDP-ELVCEM-TSLVSGLQ---------------GVPPEE-----HPN
GYPFVAGRNNVVACVKHFVG-------DGGTDK-G--------IN---------EGNTIA
SYEELE----KIHIPPYLKCLA------QGVSTVMASYS-----SW-----------NGT
--------RLHA-----DRFLLTEIL----KEKL------------------GFK-----
-G---F--------------LVSDWEGL-----DRLS--EPQGS-------------NYR
YCIKTAVNAGIDMVMVP---------FKYE-------------QFIQDM--TDLVESGEI
PM--ARINDAVERILR-VKFVA------GLF--G-HPLT-D---------------R--S
LLP-------------------------TVGCKE--------------------------
---------------HRELAQEAVRKSLVLLKSGKNA-DKPFLP----------------
------LDRNA-------KRILV-----TGTHA--DDLGYQ-----CGGWT---------
-----K--TW------------------FGLSGR--I-TIGTTLLDA-IKE---------
---A---------------------------------------------VGDET------
------------------------------------------------------------
-----EV-I-YEKTPS--------------------------------------------
------------------------------------------------------------
--------------------------------------------------KETLASSEGF
SYAIVAVG------E-PPYAET-MGDNS----EL-RIPFNG-------------------
----------------------------------TDIVTAVA----EII--P-TLVI---
---LISGR-PVVLEPTV---------LE-KTEALVAA--WLPGTE-GQGVADVVFG----
--DYDFKGKL-PVSW-FKHVE-HLPL-----------------------------DAH--
--ANSYD-----PLFPFGFGLNSKPVSDVIFGDYDFKGK---------------------
------------------------------------------------------------
------------------------------------------------------------
------------------------------------------------------------
------------------------------------------------------------
----------LPVSWFKRVDQLPLNAEANSYDPLFPLGFGLTSNFG--------------
------------------------------------------------------------
------------------------------------------------------------
---------------------------
#At_ExoII
------------------------------------------------------------
--------MEGSNETC----VYKNKD--------APVEAR------------VKDLLSRM
TLPEKIGQMTQ------------IE-RVVTTPPVI-----------TDNFIGSVLNG---
GGSWPFE----------DAKTSD-WADMIDG----------YQNAALA-SRLG--IPIIY
GIDAVHGN--N-------NVYG------ATI--------FPHNIGLGATSLVMLLHIDLE
PKSLGRNKVVVKCDRDAD---LIRR----VGAATALEVRA-------CGAH-----WA--
------------------------------------------------FAPCVA--ALRD
PRWGR-SYESYSEDP-DIICEL-SSLVSGLQ---------------GEPPKE-----HPN
GYPFLAGRNNVVACAKHFVG-------DGGTDK-G--------IN---------EGNTIV
SYEELE----KIHLAPYLNCLA------QGVSTVMASYS-----SW-----------NGS
--------KLHS-----DYFLLTELL----KQKL------------------GFK-----
-G---F--------------VISDWEAL-----ERLS--EPFGS-------------NYR
NCVKISVNAGVDMVMVP---------FKYE-------------QFIKDL--TDLVESGEV
TM--SRIDDAVERILR-VKFVA------GLF--E-HPLT-D---------------R--S
LLG-------------------------TVGCKE--------------------------
---------------HRELARESVRKSLVLLKNGTNS-EKPFLP----------------
------LDRNV-------KRILV-----TGTHA--DDLGYQ-----CGGWT---------
-----K--AW------------------FGLSGR--I-TIGTTLLDA-IKE---------
---A---------------------------------------------VGDKT------
------------------------------------------------------------
-----EV-I-YEKTPS--------------------------------------------
------------------------------------------------------------
--------------------------------------------------EETLASLQRF
SYAIVAVG------E-TPYAET-LGDNS----EL-TIPLNG-------------------
----------------------------------NDIVTALA----EKI--P-TLVV---
---LFSGR-PLVLEPLV---------LE-KAEALVAA--WLPGTE-GQGMTDVIFG----
--DYDFEGKL-PVSW-FKRVD-QLPL-----------------------------TAD--
--ANSYD-----PLFPLGFGLNYNSSENV-------------------------------
------------------------------------------------------------
------------------------------------------------------------
------------------------------------------------------------
------------------------------------------------------------
------------------------------------------------------------
------------------------------------------------------------
------------------------------------------------------------
---------------------------
#At_ExoIII
------------------------------------------------------------
-------MAETEESSW----VYKNRD--------APVEAR------------VKDLLSRM
TLPEKIGQMTQ------------IE-RSVASPQVI-----------TNSFIGSVQSG---
AGSWPLE----------DAKSSD-WADMIDG----------FQRSALA-SRLG--IPIIY
GTDAVHGN--N-------NVYG------ATV--------FPHNIGLGAT-----------
--------------RDAD---LVKR----IGAATALEIRA-------SGVH-----WT--
------------------------------------------------FAPCVA--VLGD
PRWGR-CYESYSEAA-KIVCEM-SLLISGLQ---------------GEPPEE-----HPY
GYPFLAGRNNVIACAKHFVG-------DGGTEK-G--------LS---------EGNTIT
SYEDLE----KIHVAPYLNCIA------QGVSTVMASFS-----SW-----------NGS
--------RLHS-----DYFLLTEVL----KQKL------------------GFK-----
-G---F--------------LVSDWDGL-----ETIS--EPEGS-------------NYR
NCVKLGINAGIDMVMVP---------FKYE-------------QFIQDM--TDLVESGEI
PM--ARVNDAVERILR-VKFVA------GLF--E-HPLA-D---------------R--S
LLG-------------------------TVGCKE--------------------------
---------------HREVAREAVRKSLVLLKNGKNA-DTPFLP----------------
------LDRNA-------KRILV-----VGMHA--NDLGNQ-----CGGWT---------
-----K--IK------------------SGQSGR--I-TIGTTLLDS-IKA---------
---A---------------------------------------------VGDKT------
------------------------------------------------------------
-----EV-I-FEKTPT--------------------------------------------
------------------------------------------------------------
--------------------------------------------------KETLASSDGF
SYAIVAVG------E-PPYAEM-KGDNS----EL-TIPFNG-------------------
----------------------------------NNIITAVA----EKI--P-TLVI---
---LFSGR-PMVLEPTV---------LE-KTEALVAA--WFPGTE-GQGMSDVIFG----
--DYDFKGKL-PVSW-FKRVD-QLPL-----------------------------NAE--
--ANSYD-----PLFPLGFGLTSNFG----------------------------------
------------------------------------------------------------
------------------------------------------------------------
------------------------------------------------------------
------------------------------------------------------------
------------------------------------------------------------
------------------------------------------------------------
------------------------------------------------------------
---------------------------
#Dd_bglu
----------------------MKTIKSLFLLSLLIVNLLISSTYGSSIRVSIVGGEEAE
VIEKPRTFGNKRELKLEYSQIYPKKQLNQENINFMSARDTF-----------VDNLMSKM
SITEKIGQMTQ------------LDITTLTSPNTITINETTLAYYAKTYYIGSYLNSPVS
GGLAGDI----------HHINSSVWLDMINT----------IQTIVIEGSPNK--IPMIY
GLDSVHGA--N-------YVHK------ATL--------FPHNTGLAAT-----------
--------------FNIE---HATT----AAQITSKDTVA-------VGIP-----WV--
------------------------------------------------FAPVLG--IGVQ
PLWSR-IYETFGEDP-YVASMMGAAAVRGFQ---------------GG----------NN
SFDGPINAPSAVCTAKHYFG-------YSNPTS-G--------KD---------RTAAWI
PERMLR----RYFLPSFAEAITG-----AGAGTIMINSG-----EV-----------NGV
--------PMHT-----SYKYLTEVL----RGEL------------------QFE-----
-G---V--------------AVTDWQDI-----EKLVYFHHTAG-------------SAE
EAILQALDAGIICLCH---------------------------DLLSQLFSLEILAAGTV
PE--SRLDLSVRRILN-LKYAL------GLF--S-NPYP-N---------------PNAA
IVD-------------------------TIGQVQ--------------------------
---------------DREAAAATAEESITLLLF-----KNNILP----------------
------LNTNT------IKNVLL-----TGPSA--DSIRNL-----NGGWS---------
-----V--HW------------------QGAYEDSEF-PFGTSILTG-LRE---------
---I---------------------------------------------TNDTA------
------------------------------------------------------------
-----DFNIQYTIGHE--------------------------------------------
------------------------------------------------------------
----------------------------------------IGVPTNQTSIDEAVELAQSS
DVVVVVIG------E-LPEAET-PGDIY----DL-SMDPNE-------------------
----------------------------------VLLLQQLV----DTG--KPVVLI---
---LVEAR-PRILPPD----------LVYSCAAVLMA--YLPGSEGGKPIANILMG----
--NVNPSGRL-PLTY-PGTTG----------------------------------DIGVP
YYHKYSENGVTTPLFQFGDGLSYTTFNYTNLACSNCKPI---------------------
---------------------------------------------------------SGQ
SGNYTGLGQSYTFTVTVTVTNNGNV-QGKDSVLLYLSDLWAQVTP---------------
------------------------------------------------------------
------------------------------------------------------------
--------EVKMLRGFQKVDLMPAKSQQISFTLNAYE--FSFIGVDNKITLESGPFIIMV
GNQQLGLYLQ--------------------------------------------------
------------------------------------------------------------
---------------------------
#Tb_bglu
------------------------------------------------------------
------------------------------------------------------------
----------------------------------------------MSYGIGQITRL---
GGAS-------------NLSPRE-TVRIANQ----------IQKFLIENTRLG--IPALI
HEESCSGY----------MAKG------ATI--------FPQTIGVAST-----------
--------------WNNE---IVEK----MASVIREQMKA-------VGAR-----QA--
------------------------------------------------LAPLLD--ITRD
PRWGR-TEETFGEDP-YLVMRMGVSYIRGLQ---------------TESL----------
-------KEGIVATGKHFVG-------YGNSEG-G--------MN---------WAPAHI
PERELR----EVFLYPFEAAVKE-----AKLSSIMPGYH-----EL-----------DGV
--------PCHK-----SKKLLNDIL----RKDW------------------GFE-----
-G---I--------------VVSDYFAI-----SQLYEYHHVTS-------------DKK
GAAKLALEAGVDVELPS---------TD---------------YYGLPL--RELIESGEI
DI--DFVNEAVKRVLK-IKFEL------GLF--E-NPYINE---------------E--K
AVE-------------------------IFDTNE--------------------------
---------------QRELAYKIAQESIVLLKN-----ENNLLP----------------
------LKKDL-------KSIAV-----IGPNA--DSIRNM-----IGDYA---------
-----YPCHIESLLEMRETDNVFNTPLPESLEAKDIY-VPIVTVLQG-IKA---------
---K---------------------------------------------VSSNT------
------------------------------------------------------------
-----EV-L-YAKGCD--------------------------------------------
------------------------------------VLNNS-------------------
----------------------------------------------KDGFKEAVEIAKQA
DVAVVVVGDKSGLTD-GCTSGE-SRDRA----DL-NLPGVQ-------------------
----------------------------------EELIKAIY----ETGT-P-VIVV---
---LINGR-PMSISW-----------IAEKIPAIIEA--WLPGEEGGRAVADVIFG----
--DYNPGGKL-PISI-PQSVG-QLPVYYYHKP-----------------------SGGRS
HWKGDYVELSTKPLYPFGYGLSYTEFSYTNLNISNRKVS---------------------
------------------------------------------------------------
-------LRDRMVEISVDIKNTGTL-KGDEVVQLYIHQEALSVTR---------------
------------------------------------------------------------
------------------------------------------------------------
--------PVKELKGFKRITLDAGEEKTVIFKLSIEQ--LGFYDENMEYVVEPGRVDVMI
GSSSEDIRLRDYFEIVGEKEKVAKKFITEVRVENK-------------------------
------------------------------------------------------------
---------------------------
#Te_xyl-ara
------------------------------------------------------------
-----------------MKPLYLDST--------QSVEKR------------VEDLLQQM
TIEEKVAQLNS------------IWVYEILDDMKFSFDKAKRL---MSYGISQITRL---
GGAS-------------NLSPRE-TVRIANQ----------IQKFLIENTRLG--IPALI
HEESCSGY----------MPKG------ATI--------FPQTIGVAST-----------
--------------WNNE---IVEK----MASVIREQMKA-------VGAR-----QA--
------------------------------------------------LAPLLD--ITRD
PRWGR-TEETFGEDP-YLVMRMGVSYIRGLQ---------------TESL----------
-------REGIVATGKHFVG-------YGNSEG-G--------MN---------WAPAHI
PERELR----EVFLYPFEAAVKE-----PKLSSIMPGYH-----EL-----------DGV
--------PCHK-----SKKLLNDIL----RKDW------------------GFE-----
-G---I--------------VVSDYFAI-----SQLYEYHHVTS-------------DKK
GAAKLALEAGVDVELPS---------TD---------------YYGLPL--RELIESGEI
DI--DFVNEAVKRVLK-IKFEL------GLF--E-NPYINE---------------E--K
AVE-------------------------IFDTNE--------------------------
---------------QRELAYKIAQESIVLLKN-----ENNLLP----------------
------LKKDL-------KSIAV-----IGPNA--DSIRNM-----IGDYA---------
-----YPCHIESLLEMRETDNVFNTPLPESLEAKDIY-VPIVTVLQG-IKA---------
---K---------------------------------------------ASSNT------
------------------------------------------------------------
-----EV-L-YAKGCD--------------------------------------------
------------------------------------------------------------
-----------------------------------------VLNNSKDGFKEAVEIAKQA
DVAVVVVGDKSGLTD-GCTSGE-SRDRA----DL-NLPGVQ-------------------
----------------------------------EELIKAVY----ETG--TPVIVV---
---LINGR-PMSISW-----------IAEKIPAIIEA--WLPGEEGGRAVADVIFG----
--DYNPGGKL-PISI-PQSVG-QLPVYYYHKP-----------------------SGGRS
HWKGDYVELSTKPLYPFGYGLSYTEFSYTNLNISNRKVS---------------------
------------------------------------------------------------
-------LRDRMVEISVDIKNTGTL-KGDEVVQLYIHQEALSVTR---------------
------------------------------------------------------------
------------------------------------------------------------
--------PVKELKGFKRITLDAGEEKTVIFKLSIEQ--LGFYDENMEYVVEPGRVDVMI
GSSSEDIRLRDYFEIVGEKEKVAKKFITEVRVENK-------------------------
------------------------------------------------------------
---------------------------
#Tn_bglu
------------------------------------------------------------
-------------------------------------MEK------------VNEILSQL
TLEEKSETCS--------------------------------------------------
GGWTSGV----------VWKSHSGWR---------------CRGETHPVPRVG--LPAFV
LADGPAGLRINPTRENDENTYY------TTA--------FPVEIMLAST-----------
--------------WNRE---LLEE----VGKAMGEEVRE-------YGVD-----VL--
------------------------------------------------LGPAMN--IHRN
PLCGR-NFEYYSEDP-VLSGEMASSFVKGVQ---------------SQ------------
---------GVGACIKHFVA-------NNQETN-R--------MV----------VDTIV
IERALR----EIYLRGFEIAVKK-----SKPWSVMSAYN-----KL-----------NGK
--------YCSQ-----NEWLLKKVL----REEW------------------GFE-----
-G---F--------------VMSDWYAG-----D-----NPVE-----------------
-----QLKAGNDLIMPG---------KAYQVNTERR-------DEIEEI--MEALKEGKL
SE--EVLDECVRNILK-VLVNA------PSF--KNYRYSNK---------------P--D
LEK---------------------------------------------------------
---------------HAKVAYEAGAEGVVLLKN-----EEAL-P----------------
------LSENS--------KIAL-----FGT----GQIETI-----KGG-----------
----------------------------TGSGDT--HPRYAISILEG-IKE---------
---------------------------------------------RGLNFDEEL------
------------------------------------------------------------
-----AK-I-YEDYIK--------------------------------------------
---------------KMRETEEYKPRRDSWGTIIKPKLSEN-------------------
----------------------------------------------FLSEKEVHKLAKKN
DVAVIVI---------SRISGE-GYDRKPVKGDF-YLSDDE-------------------
----------------------------------TDLIKTVSREFHEQG--KKVIVL---
---LNIGS-PVEVVSWR---------D--LVDGILLV--WQAGQETGRIVADVLTG----
--RINPSGKL-PTTF-PRDYS-DVPSWTFPGEPKDNPQKVVY-------------EEDIY
VGYRYYDTFGVEPAYEFGYGLSYTTFEYSDLNVSFDGET---------------------
------------------------------------------------------------
------------LRVQYRIENTGGR-AGKEVSQVYIKAPKGKIDK---------------
------------------------------------------------------------
------------------------------------------------------------
-------PFQELKAFHKTRLLNPGESEEVVLEIPVRDLASF---NGEEWVVEAGEYEVRV
GASSRNIKLKGTFSVGEERRFKP-------------------------------------
------------------------------------------------------------
---------------------------
#Hv_bxyl
----------------------------------MGRRTHVVLAAAVPALLLVLLLRLHA
AVAADPPFSCGAPSSA----AFCDRR--------LPIEQR------------AADLVSKL
TLEEKISQL---------------------------------------------------
GDESPAVDR-------LGVPAYKWWSEALHG----------VANAGRG-VHLD-------
----------G-------PLRA------ATS--------FPQVILTAAS-----------
--------------FNPH---LWYR----IGQVIGTEARGVYNNGQAEGLT-----F---
------------------------------------------------WAPNIN--VFRD
PRWGR-GQETPGEDP-TMTGKYAAVFVRGVQ---------------GYGMSG--------
--AINSSDLEASACCKHFTA-------YDLENWKG--------VT-------RFAFDAKV
TEQDLA----DTYNPPFKSCVED-----GGASGIMCSYN-----RV-----------NGV
--------PTCA-----DHNLLSKTA----RGDW------------------SFN-----
-G---Y--------------ITSDCDAV-----AIIHDVQGYAK-------------APE
DAVADVLKAGMDVNCGG--------------------------YIQTHG--VSAYQQGKI
TG--EDIDRALRNLFA-IRMRL------GLF--DGNPKY-N---------------RYGN
IGAD------------------------QVCSKE--------------------------
---------------HQDLALQAARDGIVLLKN-----DGAALP----------------
------LSKSK------VSSLAV-----IGPNG--NNASLL-----LGNY----------
----------------------------FGPPCI------SVTPLQA-LQG---------
---------------------------------------------------YVK------
------------------------------------------------------------
-----DA-R-FVQGCN--------------------------------------------
------------------------------------AAVCN-------------------
----------------------------------------------VSNIGEAVHAAGSA
DYVVLFMG-----LD-QNQERE-EVDRL----EL-GLPGMQ-------------------
----------------------------------ESLVNSVA----DAAKKP-VILV---
---LLCGG-PVDVTFAK---------NNPKIGAIVWA--GYPGQAGGIAIAQVLFG----
--DHNPGGRL-PVTWYPKEFT-AVPMTDMRMRA----------------------DPSTG
YPGRTYRFYKGKTVYNFGYGLSYSKYSHRFASKGTKPPS---------------------
-------------------------------------MSGIEGLKATARASAAGTVSYDV
EEMGAEACDRLRFPAVVRVQNHGPM-DGGHLVLLFLRWPNATDGR---------------
------------------------------------------------------------
------------------------------------------------------------
--------PASQLIGFQSVHLRADEAAHVEFEVSPCKHLSRAAEDGRKVIDQGSHFVRVG
DDEFELSFMA--------------------------------------------------
------------------------------------------------------------
---------------------------
#Tb_glc-gluco
-----------------------------------------MPLPRPLRAMPLRRPLRRA
PRVTLVLALTAAPARADADLPFRDPT--------LPLAQR------------IDDLLGRL
TLDEKISLLHQ-------------------YQPPI-----------ERLGIKSFK-----
TGTEALH----------GVA----WSTDVT------------DNGAVV------------
------------------TANG-------TV--------FPQAVGLAST-----------
--------------WDPE---LNQR----VGTV-GEEARGFHAQ---NPVV-----WGLN
L-----------------------------------------------WAPVVN--LLRD
PRWGR-NEEGYSEDP-LLTGAIAIAYGSGIQ---------------GDDP----------
------DHLRAAPTLKHYLA-------NNNEIR----------RD---------TTSSNL
PPRVKH----EYYEAPFRAAITA-----GAATGVMTAYN-----LV-----------NGR
--------PATV-----NPDLNDTVRTWTDRDLL------------------NVTDAGAP
NN------------------LVGSQAYF---------------A-------------TLA
EADAAALKAGIDSFTTD--------ETNSA-------------PTITAI--KTALSQGLL
TE--QDIDTAVRHILG-IRFRL------GEFDPDGGPYA--------------------K
ITPD------------------------VIDSPA--------------------------
---------------HRRLARETAAKAMVLLKN-----ERGTLP----------------
------LDPG--------KKVAV-----VGPLA---DVLYT-------------------
--------DW--------------------YSGR--P-TYQVTPLDG-IRERAASVTSSE
GVDRVAFKDLATGQVHHRGERPEGADLRLSATT----------------IGETE------
------------------------------------------------------------
-----QFDV-FDWGQG--------------------------------------------
---------------IVTLRSVANGKYVSRANWSTLVNNADQPSGWFVQEQFKLEEQDDG
SYLIRYAGYETAYDWFGPNTYVKAAPDGTLTLTTAGDATRFAKEVVRSGIDDAVAKAKEA
DVAVVVVG------SMPFINGREDHDRT----DM-NLAEGQ-------------------
----------------------------------EALVKAVF----NAN--PRTVVV---
---LENSY-PTTINW-----------IDEHVPAILWT--THAGAETGNALADVLYG----
--DVNPAGRL-TQTWYLGG---RLPDIL---------------------------DYDIV
QRDRTYLYFKGTPLYPFGHGLSYTTFRYQGLRVAEKGDA---------------------
------------------------------------------------------------
------------YEVSVRVTNTGHR-AGDEVVQVYTHQRTSRVKQ---------------
------------------------------------------------------------
------------------------------------------------------------
--------PVKQLRAFQRITLAPGQSKTVTFTIRKAD-LALWDVTRNKWTVETSAHDVMV
GASSADIRQRATIHVKGERIPDRDLSVPTRAIDFDGYSGVELVDETKARGDAVAGSTGDW
IVFKDVDLKRRPSRVTAGVASTSGGSIELRLGSPKGKLIATVPVAATGDVYRYETAAARV
TGPSGVKDLYLVFQGDVRIKDLSLTSG
#Nc_bglu
-------------------------------------MKSSWASYCLLSCTSALVSAIDL
PFQTYPDCVNGPLASL----KVCDAT--------LSPPQR------------AAALVAAM
TTEEKLQNLVS-----------------------------------K-------------
SKGAPRI----------GLPAYNWWSEALHG------------------------VAYAP
GTQFRSGD--G-------PFNS------STS--------FPMPLLMAAT-----------
--------------FDDE---LIEK----VGEVIGTEGRAFGNAGF-SGFD-----Y---
------------------------------------------------WTPNVN--PFKD
PRWGR-GSETPGEDI-LRIKRYAASMIRGLQ---------------GPLPER--------
---------RVVATCKHYAA-------NDFEDWNG--------ST-------RHDFDAKV
TLQDLA----EYYLSPFQQCARD-----SKVGSIMCSYN-----AV-----------NGV
--------PACA-----NTYLMQTIL----REHW------------------NWT-----
-APGNY--------------ITSDCEAV-----LDIFANHHYAK-------------TNA
EGTALAFEAGTDSSCEY--------------------------ESSSDI--PGAWTQGLL
EQ--STVDRALTRLYE-GLVRV------GYF--D-GNHS-E-------------------
-YA-------------------------SLGWKDVN------------------------
------------SPKSQEVALQTAVEGIVLLKN-----DQ-TLP----------------
------LGLKT----DPKSKLAM-----IGFWA--NDPKTL-----SGGY----------
----------------------------SGKPAFEHS-PVYAAEAMG-FNV---------
-------------------------------------------------TTAGG------
------------------------------------------------------------
-----PV-L-QNSTSN--------------------------------------------
------------------------------------------------------------
----------------------------------------------DTWTQAALEAAQDA
NYILYFGG-----LD-TSAAGE-TKDRT----TI-NWPEAQ-------------------
----------------------------------LQLIKTLT----KLG--K-PLVV---
---VQMGD-QLDNTPLL---------ATKTVNSILWA--NWPGQDGGTAVMQILTG----
--LKSPAGRL-PVTQYPANYTAAVPMTDMNL------------------------RPSDR
LPGRTYRWYPT-AVQPFGFGLHYTTFQAKIAAPLPRLAI---------------------
---------------------------------------------------QDLLSRCGG
DNANAYPDTCALPPLKVEVTNSGNR-SSDYVVLAFLAGDAGPRPY---------------
------------------------------------------------------------
------------------------------------------------------------
-------PIKTLVSYTRLRDVSPGHKTTAHLEWTLGDIARYDEQGNTVLYPGTYTVTVDE
PAQASASFVVEGEAVVLDRWPAPSGQVVV-------------------------------
------------------------------------------------------------
---------------------------
#Rf_GH3
------------------------------------------------------------
----------------MLVEKYLDEA--------LSDLER------------AEDITDRL
STEEKAEQQKY-------------------------------------------------
--DAPAEER-------LGKDAYNWWSEGLHG----------V-------ARAG-------
----------T-----------------ATM--------FPQTIGMAAM-----------
--------------FDDE---AVHR----AGETTSREARA-------KYNE-----YSAH
DDRDIYKGLTL-------------------------------------WSPNVN--IFRD
PRWGR-GQETYGEDP-YLTSCLGVAYAKGLQ---------------GD------------
-----GKVLRTAACAKHFAV-------HSGPEA-T--------RH---------EFDAKA
NMKDMT----ETYIAAFEALVKD-----AKVESVMGAYN-----RV-----------NGE
--------PACA-----SDFVMNKL------EEW------------------GFD-----
-G---H--------------FVSDCWAI-----RDFHTNHGVTK-------------TAP
ESAALALKKGCDLNCGN--------------------------TYLH-L--LAAFNEGLI
NE--EDLRRSCIKLMR-TRVRL------GMF--D-KSTEYD---------------G--L
DYD-------------------------IVACDE--------------------------
---------------HKEFSLRCSERSMVLLKN------NGILP----------------
------LDGSK------YKTIGV-----IGPNA--DSVPAL-----EGNY----------
----------------------------NGKADE--Y----ITFLSG-IRE---------
--------------------------------------------------AHDG------
------------------------------------------------------------
-----RV-L-YTEGSH--------------------------------------------
------------------------------------------------------------
--------------------------------LYKDRCMGLALPDDRLSEAEIITRTLRC
SGSLCWLDATIEGEEGDTGNEFSSGDKN----DL-RLPESQ-------------------
----------------------------------RKLVKTVM----AKG--KPVIIV---
---TAAGS-AINVEA--------------DCDALIQA--WYPGQLGGRALANILFG----
--KVSPSGKL-PVTF-YEDAS-KLPD-----------------------------FSDYS
MKNRTYRYSEGNILFPFGYGLTYSETECSELSFENGVAT---------------------
------------------------------------------------------------
----------------VKVTNTGSR-FTEDVVQIYIKGYSENA-----------------
------------------------------------------------------------
------------------------------------------------------------
-------VPNHSLCGFKRVALDAGESRIVQITLPERAFMAVNEKGEWIKEGSEFTLYAGT
SQPDELSKKLTGKECTTL------------------------------------------
------------------------------------------------------------
---------------------------
#HJ_bxyl
----------------------------------------MVNNAALLAALSALLPTALA
QNNQTYANYSAQGQPD----LYPETLATLTL--SFPDCEH-------------GPLKNNL
VCDSSAGYVER---------------AQALISLFT-----------LEELILNTQNS---
GPGVPRL----------GLPNYQVWNEALHG----------LDRANFA-TKGG-------
------------------QFEW------ATS--------FPMPILTTAA-----------
--------------LNRT---LIHQ----IADIISTQARA-------FSNSGRYGLDV--
------------------------------------------------YAPNVN--GFRS
PLWGR-GQETPGEDAFFLSSAYTYEYITGIQ---------------GGVDPE--------
-------HLKVAATVKHFAG-------YDLENW-N--------NQ------SRLGFDAII
TQQDLS----EYYTPQFLAAARY-----AKSRSLMCAYN-----SV-----------NGV
--------PSCA-----NSFFLQTLL----RESW------------------GFP-----
-EWG-Y--------------VSSDCDAV-----YNVFNPHDYAS-------------NQS
SAAASSLRAGTDIDCGQ--------------------------TYPWHL--NESFVAGEV
SR--GEIERSVTRLYA-NLVRL------GYF--D-KKNQ-Y---------------R---
----------------------------SLGWKDVV------------------------
------------KTDAWNISYEAAVEGIVLLKN------DGTLP----------------
------LSKKV-------RSIAL-----IGPWA--NATTQM-----QGNYY---------
--------------------------------GP--A-PYLISPLEA-AKK---------
---------------------------------------------------AGY------
------------------------------------------------------------
-----HV-N-FELGTE--------------------------------------------
------------------------------------IAGNS-------------------
----------------------------------------------TTGFAKAIAAAKKS
DAIIYLGG-----ID-NTIEQE-GADRT----DI-AWPGNQ-------------------
----------------------------------LDLIKQLS----EVGK-P-LVVL---
---QMGGG-QVDSSSLK---------SNKKVNSLVWG--GYPGQSGGVALFDILSG----
--KRAPAGRLVTTQYPAEYVH-QFPQNDMNLR-----------------------PDGKS
NPGQTYIWYTGKPVYEFGSGLFYTTFKETLASHPKSLKF---------------------
--------------------------------------------------NTSSILSAPH
PGYTYSEQIPVFTFEANIKNSGKTE-SPYTAMLFVRTSNAGPAPY---------------
------------------------------------------------------------
------------------------------------------------------------
-------PNKWLVGFDRLADIKPGHSSKLSIPIPVSALARVDSHGN--RIVYPGKYELAL
NTDESVKLEFELVGEEVTIENWPLEEQQIKDATPDA------------------------
------------------------------------------------------------
---------------------------
#Ci_bglu
-----------------------------------MSPTIWIATLLYWFAFQARKSVAAP
PGVGALDDRAELPDGFHSPQYYPAPR--GLGAGMEEAYSK------------AHTVVSKM
TLAGKVNLTTG---------------------------------------TGFLMAL---
VGQTGSA------------------------------------------LRFG--IPRLC
LQDGPLGL--R-------NTDH------NTA--------FPAGISVGAT-----------
--------------FDKK---LMYE----RGCAMGEEFRG-------KGAN-----VH--
------------------------------------------------LGPSVGP-LGRK
PRGGR-NWEGFGSDP-SLQAIAAVETIKGVQ---------------SK------------
---------GVIATIKHLVG-------NEQEMY-R--------MT----NIVQRAYSANI
DDRTMH----ELYLWPFAESVR------AGVGAVMMAYN-----DV-----------NGS
--------ASCQ-----NSKLINGIL----KDEL------------------GFQ-----
-G---F--------------VMTDWYAQ--------------------------------
IGGVSSALAGLDMSMPG---------DGSVPLSGTS-------FWASEL--SRSILNGTV
AL--DRLNDMVTRIVA-TWFKF------GQD--KDFPLP-N---FSSYTQNAKGLLYPGA
LFS-------------------------PLGVVN--------------------------
-------QFVNVQADHHKLARVIARESITLLKN-----EDNLLP----------------
------LDPNR----AIKYSEQM-----PGTNP--RGINAC-PDKGCNKGV---------
-----LTMGW------------------GSGTSN--L-PYLVTPEDA-IRN---------
-------------------------------------------------ISKNT------
------------------------------------------------------------
-----EFHI-TDKFPN--------------------------------------------
-----------------------------------NVQPGP-------------------
----------------------------------------------DDVAIVFVNADSGE
NYIIVESN---------------PGDRT--VAQM-KLWHNG-------------------
----------------------------------DELIESAA----KKFS-NVVVVV---
---VHTVG-PIIMEKWIDLLRSRVSCLPDFQDKKLEILLLISCSETSVRVAASIYD----
--TESRIGLSDSVSLINQRFG-QIQDTF---------------------------TEGLF
IDYRHFQKENITPRYHFGYGLSYTTFNFTEPRLESVTTL------SEYPPARKPKAGDRH
TPTISHLLQKWPGPKTLTGSGAYLYPYLDNPSAIKPKPGYPYPEAIQPNLNLNPRAGGSE
AVTRRYGMLRSRFPLKLLILERNPV-RAVAQLYVELPTDDEHPT----------------
------------------------------------------------------------
------------------------------------------------------------
-------PKLQLRQFEKTATLEPGQSEVLKMEITRKD-VSIWDTMVQDWKVPATGKGIKL
WIGASVGDLKAVCETGKGKSCHVLN-----------------------------------
------------------------------------------------------------
---------------------------
#Sc_bglu
--------------------------------------MLLILELLVLIIGLGVALPVQT
HNLTDNQGFDEESSQWISPHYYPTPQGGRLQGVWQDAYTK------------AKALVSQM
TIVEKVNLTTG-----------------------------------TGWQLGPCVGN---
TGSVPRF----------GIPNLC------------------LQDGPLG-VRLT-------
----------D-------FSTG-----------------YPSGMATGAT-----------
--------------FNKD---LFLQ----RGQALGHEFNS-------KGVH-----IA--
------------------------------------------------LGPAVGP-LGVK
ARGGR-NFEAFGSDP-YLQGIAAAATIKGLQ---------------EN------------
---------NVMACVKHFIGNEQDIYRQPSNSK----------VDPEYDPATKESISANI
PDRAMH----ELYLWPFADSIR------AGVGSVMCSYN-----RV-----------NNT
--------YSCE-----NSYMINHLL----KEEL------------------GFQ-----
-G---F--------------VVSDWAAQ-------------------------------M
SGAYSAIS-GLDMSMPG--ELLGGWNTGKS-------------YWGQNL--TKAVYNETV
PI--ERLDDMATRILA-ALYAT------NSF-----PTK-D---------------RLPN
FSSFTTKEYGNEFFVDKTSPVVKVNHFVDPSNDF--------------------------
---------------TEDTALKVAEESIVLLKN-----EKNTLP----------------
------ISPNK------VRKLLL-----SGIAAGPDPKGYECSDQSCVDGA---------
-----LFEGW--------------------GSGSVGYPKYQVTPFEE-ISA---------
-------------------------------------------------NARKN------
------------------------------------------------------------
-----KM-Q-FDYIRE--------------------------------------------
------------------------------------------------------------
----------------------------------------------SFDLTQVSTVASDA
HMSIVVVSAVSGEGY-LIIDGN-RGDKN----NV-TLWHNS-------------------
----------------------------------DNLIKAVA----ENC--ANTVVV---
---ITSTG-QVDVESFA---------DHPNVTAIVWA--GPLGDRSGTAIANILFG----
--NANPSGHL-PFTVAKSNDD-YIPIVTYNPPNGEPEDNTLA-------------EHDLL
VDYRYFEEKNIEPRYAFGYGLSYNEYKVSNAKVSAAKKV------DEELPQPKLYLAEYS
YNKTEEINNPEDAFFPSNARRIQEFLYPYLDSNVTLKDGNYEYPDGYSTEQRTTPIQPGG
GLGGNDALWEVAYKVEVDVQNLGNS-TDKFVPQLYLKHPEDGKFE---------------
------------------------------------------------------------
------------------------------------------------------------
--------TPVQLRGFEKVELSPGEKKTVEFEL-LRRDLSVWDTTRQSWIVESGTYEALI
GVAVNDIKTSVLFTI---------------------------------------------
------------------------------------------------------------
---------------------------
#Gg_ave
--------------------------------------------MLRSSAFALLAWASLS
EAQFGIKHTQYGTSEP----VYPSPEISGSGGWEAGLAK-------------AKDFVAQL
TPEEKANMVTG------------------TPGPCV-------------------------
GNIAPVP----------RLN----FTGLC------------LQDGPAT-LRQA-------
-------------------TY-------VTV--------FPGGVSAASS-----------
--------------WDKD---LIYK----HGVLMAEEFRD-------KGSH-----VI--
------------------------------------------------LGPVIGP-RGRS
PYAGR-NWEGFSPTS-YLAGVMAEQTVKGMQ---------------SV------------
---------GVQACTKHFIG-------NEQEEQRNPTAVDGKTVE---------AISSNI
DDRTMH----EAYLWPFYNAVR------AGTTSIMCSYQ-----RI-----------NGS
--------YGCQ-----NSKTLNGLL----KTEL------------------GFQ-----
-G---F--------------VVSDWAAT--------------------------------
HSGVASIEAGLDMNMPG---PLNFFAPTFES------------YFGKNI--TTAVNNGTL
SS--RRVDEMIERIMT-PYFAL------GQD--KNYPPV-DGSTVSVGFSQPGFWSHEFP
LGP-------------------------TVDVRR--------------------------
--------------NHHEHVRELGAAGSVLLKN-----EKGALP----------------
------LKKPM--------NIGV-----FGNDA--ADVT-------RGPYM---------
-----AGGPF------------------GGVGGD--C-DIGTLPLGG-GSG---------
-------------------------------------------TGRYTYVFPPL------
------------------------------------------------------------
-----ED-I-KARGRS--------------------------------------------
-----------------------------YGALVQYITSNE-------------------
----------------------------------------------VITSGGLVTIFPVP
EVCLVFL---------KSWATE-GEDRI----SL-EAQWNA-------------------
----------------------------------AVVVEKTA----VLC--NNTIVV---
---IHGGA-PVVMPWR----------NNPNVTAILAA--HMPGQENGHSLVDLVWG----
--DVNPSGKL-PYTLADQATDYNKNLVNSTELVQSTDPDAWQADF----------LEGQL
IDYKDFDAHNKTPAYEFGFGLSYTTFELSGVQVEVQASN---------------------
-------------------------------------------------PSRLPDPSAPI
APGGNVQLWETLATVKATVKNTGDR-EGATVAQLYLSLPGAEAGK---------------
------------------------------------------------------------
------------------------------------------------------------
------DTPVRNLRGFEKVKLAPGACAEVEFAL-MRRDLSFWDTTAQAWRLPEGAIGVDV
GFSSRDLKLKSEIKI---------------------------------------------
------------------------------------------------------------
---------------------------
#Wa_bglu
---------------------------------MLLPLYGLASFLVLSQAALVNTSAPQA
SNDDPFNHSPSFYPTPQGGRINDGKW--------QAAFYR------------ARELVDQM
SIAEKVNLTTG------------VG-SASGPCSGN-------------------------
TGSVPRL----------NISSIC------------------VQDGPLS-VRAA-------
--------------------DL------TDV--------FPCGMAASSS-----------
--------------FNKQ---LIYD----RAVAIGSEFKG-------KGAD-----AI--
------------------------------------------------LGPVYGP-MGVK
AAGGR-GWEGHGPDP-YLEGVIAYLQTIGIQ---------------SQ------------
---------GVVSTAKHLIGNEQEHFRFAKKDK-HAGKIDPGMFN------TSSSLSSEI
DDRAMH----EIYLWPFAEAVR------GGVSSIMCSYN-----KL-----------NGS
--------HACQ-----NSYLLNYLL----KEEL------------------GFQ-----
-G---F--------------VMTDWGAL--------------------------------
YSGIDAANAGLDMDMPC----------EAQ-------------YFGGNL--TTAVLNGTL
PQ--DRLDDMATRILS-ALIYS------GVHNPD-GPNY-N---------------AQTF
LTE------GHEYFKQQEGDIVVLNKHVDVRSDI--------------------------
---------------NRAVALRSAVEGVVLLKN-----EHETLP----------------
------LGREK------VKRISI-----LGQAAGDDSKGTSCSLRGCGSGA---------
-----IGTGY------------------GSGAGT--F-SYFVTPADG-IGA---------
-------------------------------------------------RAQQE------
------------------------------------------------------------
-----KI-S-YEFIGD--------------------------------------------
------------------------------------------------------------
------------------------------------------SWNQAAAMDSALYADAAI
EVANSVAG-----EEIGDVDGN-YGDLN----NL-TLWHNA-------------------
----------------------------------VPLIKNIS----SIN--NNTIVI---
---VTSGQ-QIDLEPFI---------DNENVTAVIYS--SYLGQDFGTVLAKVLFG----
--DENPSGKL-PFTI-AKDVNDYIPVIEKVDVPDPVDKF----------------TESIY
VDYRYFDKYNKPVRYEFGYGLSYSNFSLSDIEIQTLQPF---------------------
----------------------------------------------------SENAEPAA
NYSETYQYKQSNMDPSEYTVPEGFK-ELANYTYPYIHDASSIKAN---------------
------------------------------------------------------------
--------------------------------------------------------SSYD
YPEGYSTEQLDGPKSLAAGGLGGNHTCGMLVTLSLLKSQIKVLMLVGLHLNCMLDIQIMM
NSQHLQCNYVDLKRCFWIKIILKLFLLN--------------------------------
------------------------------------------------------------
---------------------------
#HJ_GH3
----------------------------------------MRYRTAAALALATGPFARAD
SHSTSGASAEAVVP------PAGTPW--------GTAYDK------------AKAALAKL
NLQDKVGIVSG---------------VGWNGGPCV-------------------------
GNTSPAS----------KIS----YPSLC------------LQDGPLG-VRYS-------
--------------------TG------STA--------FTPGVQAAST-----------
--------------WDVN---LIRE----RGQFIGEEVKA-------SGIH-----VI--
------------------------------------------------LGPVAGP-LGKT
PQGGR-NWEGFGVDP-YLTGIAMGQTINGIQ---------------SV------------
---------GVQATAKHYIL-------NEQELN----------RE---------TISSNP
DDRTLH----ELYTWPFADAVQ------ANVASVMCSYN-----KV-----------NTT
--------WACE-----DQYTLQTVL----KDQL------------------GFP-----
-G---Y--------------VMTDW--------------------------------NAQ
HTTVQSANSGLDMSMPG---------TDFNGNNR---------LWGPAL--TNAVNSNQV
PT--SRVDDMVTRILA-AWYLT------GQDQAG-YPSF--------------------N
ISR-------------------------NVQGN---------------------------
---------------HKTNVRAIARDGIVLLKN-----DANILP----------------
------LKKPA-------SIAVVGSAAIIGNHA--RNSPSC-NDKGCDDGA---------
-----LGMGW------------------GSGAVN--Y-PYFVAPYDA-INT---------
--RA---------------------------------------------SSQGT------
------------------------------------------------------------
-----QVTL-SNTDNT--------------------------------------------
------------------------------------------------------------
--------------------------------------------------SSGASAARGK
DVAIVFITADSGEGY-ITVEGN-AGDRN----NL-DPWHNG-------------------
----------------------------------NALVQAVA----GAN--SNVIVV---
---VHSVG-AIILEQIL---------ALPQVKAVVWA--GLPSQESGNALVDVLWG----
--DVSPSGKL-VYTIAKSPNDYNTRIVSGGSDSF---------------------SEGLF
IDYKHFDDANITPRYEFGYGLSYTKFNYSRLSVLSTAKS---------------------
-----------------------------------------------------GPATGAV
VPGGPSDLFQNVATVTVDIANSGQV-TGAEVAQLYITYPSSAPRT---------------
------------------------------------------------------------
------------------------------------------------------------
--------PPKQLRGFAKLNLTPGQSGTATFNIRRRD-LSYWDTASQKWVVPSGSFGISV
GASSRDIRLTSTLSVA--------------------------------------------
------------------------------------------------------------
---------------------------
#Cg_bglu
--------------------------------------MHRKNHAAAAARTALVAAIAAA
FPLFTPGAFAAPEPAEPAQKPWLDAS--------LDADQR------------ARLAVQAM
TQQEKLRWVFG--------------------------------------YFGHDF-----
GKSKKHP----------DALPQS-------------------AGYIPGTPRLG--LPALF
ETDAGQGVASQ----SGANVRE------RTA--------LPSGLSTAST-----------
--------------WDPK---VAYA----GGAMIGSEARA-------SGFN-----VM--
------------------------------------------------LAGGVN--LQRE
PRNGR-NFEYAGEDP-LLAGTMIGQAIKGVE---------------SN------------
---------RIISTLKHFVL-------NDQETG----------RN---------ELDARI
DKAALR----MSDLLAMELALEQ-----SDAGSVMCAYN-----RL-----------NGP
--------YTCE-----HPWLLSEVL----KRDW------------------GFR-----
-G---Y--------------VMSDWGAT--------------------------------
HSTVAAANSGLDQQSGQ-------EFDKSP-------------YFGGAL--EEAVKTGAV
PQ--KRLDDMVTRIVR-TMFGK------GVV--D-NPLK-----------------P--G
VAI-------------------------DFAANG--------------------------
---------------GQPPDGE---EGMVLLKN-----EGRLLP----------------
------LAKTV-------RTIAV-----IGGHA---DAGVL-----SGGGSSQVYPVGGI
AVKGLLPATW---------------------PGPVVYYP--SSPLRA-IQA---------
-------------------------------------------------QAPNA------
------------------------------------------------------------
-----KV-V-FDDGRD--------------------------------------------
------------------------------------------------------------
-------------------------------------------------PARAARVAAGA
DVALVFA---------NQWIGE-ANDAQ----TL-ALPDGQ-------------------
----------------------------------EELITSVAG---ANG--R-TVVV---
---LQTGG-PVTMPWLA------------RVPAVLEA--WYPGTSGGEAIANVLFG----
--AVNPSGHL-PATF-PQSEQ-QLPRPKLDGDPKNPELQFAVDY-----------HEGAA
VGYKWFDLKGHKPLFPFGHGLSYTTFAYSGLSGQLKDGR---------------------
------------------------------------------------------------
------------LHVRFKVTNTGNV-AGKDVPQVYAAPMSTKWEA---------------
------------------------------------------------------------
------------------------------------------------------------
---------PKRLAAWSKVALLPGETKEVEVAVEPRVLAMFDEKSRTWRRPKGKIRLTLA
EDASAANATSVTVELPASTLDARGRAR---------------------------------
------------------------------------------------------------
---------------------------
#Se_GH3
----------------------------------MTGGERVKRLVIRIAPLLLVVPLLVA
AVSP------------------------------VRHSQR------------VDELIGQL
TLDEKLSFVYW-------------------------------------------------
---DYNE----------KDPLAKLWLPGV--------------------PRLG--IPQIR
GTDGPAGV----------TIHQ------PAIA-------MPAPVALASA-----------
--------------FDDR---LAHE----YGTVLGREGRA-------FEQD-----II--
------------------------------------------------LGPMVN--NIRV
PQAGR-NFETFSEDP-LVTARTAAAQIRGIH---------------SQ------------
---------GLMTSAKHYAA-------NTQETD-R--------FT----------IDVDV
DQRTLR----ELELPGFEAAVA------AGATSVMCAYP-----KV-----------NGT
--------HACG-----HRQLLTEIL----KEQW------------------GFK-----
-G---W--------------VMSDWTAT--------------------------------
-HATEDLVAGLDQEMGV-EVREDGSLFRGK-------------YLGEAL--KKAIREGRI
PE--SALDASVRRILT-QFERF------GLLDET-KPPRPE---------------R--D
VAG---------------------------------------------------------
---------------GTRIAQEVAESGAVLLRN-----EGGVLP----------------
------LDPAA------GQDIAV-----IGPSA--QQPKVT----GLGSSY---------
-----VEPDFANAPLDTITQR-------VGSGGRVGY-SVGEELKGAPIPETALQPAFVP
GEVT---------------------------------------------PPPSG------
------------------------------------------------------------
-----GV-I-YDGRLK--------------------------------------------
------------------------------VDADGLYRIAARIDGGNGSLQIDGGAPIGV
GDVFGPLTSVPVWLTKGEHTIQMTGAAPVGGGSLDVDLTWVTPGHAQREFDAAVERARDS
DVAVVFAY--------DDGAET--ADRT----SL-SLPGTQ-------------------
----------------------------------DKLIDAVA----SVN--PNTVVV---
---LNTGS-SVTMPW-----------LD-KTRAVLDM--WYPGQAGAEATTALLFG----
--DAEPGGRL-TQTF-PVSQE-RTPVGGDPARFPGVDGKVHY-------------SEGIF
SGYRWYDREGVDPLFPFGHGLSYTTFERTDPVVERTRDG---------------------
------------------------------------------------------------
------------LDVTVTVRNTGQR-RGSDVVQVYLGPSPQVPLD---------------
------------------------------------------------------------
------------------------------------------------------------
-------QAPRQLAGYQKVELAPGETKRVRVHV-AERALQHWDEAAGGWKLGGGKRAVEI
GSSSRDIDLRADINL---------------------------------------------
------------------------------------------------------------
---------------------------
#Ar_bglu
------------------------------------------------------------
---------------------------------------------------MIDDILDKM
TLEEQVSLLSG-------------------------------------------------
---------------------ADFWTTVAIE-------------------RLG--VPKIK
VTDGPNGA--R----GGGSLVG---GVKSAC--------FPVAIALGAT-----------
--------------WDPE---LIER----AGVALGGQAKS-------KGAS-----VL--
------------------------------------------------LAPTVN--IHRS
GLNGR-NFECYSEDP-ALTAACAVAYINGVQ---------------SQ------------
---------GVAATIKHFVA-------NESEIE----------RQ---------TMSSDV
DERTLR----EIYLPPFEEAVKK-----AGVKAVMSSYN-----KL-----------NGT
--------YTSE-----NPWLLTKVL----REEW------------------GFD-----
-G---V--------------VMSDWFGS--------------------------------
HSTAETINAGLDLEMPG----------PWR-------------DRGEKL--VAAVREGKV
KA--ETVRASARRILL-LLERV------GAF--EKAPDLAE---------------H---
----------------------------ALDLPE--------------------------
---------------DRALIRQLGAEGAVLLKN------DGVLP----------------
------LAKSS------FDQIAV-----IGPNA--ASARVM-------------------
----------------------------GGGSARIAA-HYTVSPLEG-IRA---------
---A---------------------------------------------LSNAN------
------------------------------------------------------------
-----SL-R-HAVGCNNNRLIDVFSGEMTVEYFKGRGFESRPVHVETVEKGEFFWFDLPS
GDLDLADFSARMTATFVPQETGEHIFGMTNAGLARLFVDGELVVDGYDGWTKGENFFGTA
NSEQRRAVTLGAARRYRVVVEYEAPKASLDGINICALRFGVEKPLGDAGIAEAVETARKS
DIVLLLVG-----RE-GEWDTE-GLDLP----DM-RLPGRQ-------------------
----------------------------------EELIEAVA----ETN--PNVVVV---
---LQTGG-PIEMPWLG------------KVRAVLQM--WYPGQELGNALADVLFG----
--DVEPAGRL-PQTF-PKALTDNSAITDDPSIYPGQDGHVRY-------------AEGIF
VGYRHHDTREIEPLFPFGFGLGYTRFTWGAPQLSGTEMG---------------------
------------------------------------------------------------
---------ADGLTVTVDVTNIGDR-AGSDVVQLYVHSPNARVER---------------
------------------------------------------------------------
------------------------------------------------------------
--------PFKELRAFAKLKLAPGATGTAVLKIAPRD-LAYFDVEAGRFRADAGKYELIV
AASAIDIRASVSIHLPVDHVMEP-------------------------------------
------------------------------------------------------------
---------------------------
#Pb_GH3
-------------------------------------------MNKKIGVFALGICLSGA
S-------------------MAQAPQ--------LRADN-------------IDEIIAAM
TLEEKAQLLTG-------------------------------------------------
CGNAGFPGS-------GAAMGHQ--TKLVAG----------AAGVTAGIPRLG--IPQTV
VADGPAGV--H----IDAYRKGTNQTFFATG--------FPIGTCLAST-----------
--------------WNLD---LVEK----VGKAIGNETLE-------YGCD-----AI--
------------------------------------------------LGPGMN--LHRN
PLCGR-NFEYYSEDP-IVTGLIGAAMVKGIQ---------------SQ------------
---------GVGVSAKHFAV-------NSQESD----------RT---------RVDERV
SQRALR----ELYLKGFEIMVRK-----SAPWTLMSSYN-----RI-----------NGV
--------YSQG-----NYDLLTKVL----RQDW------------------GFK-----
-G---I--------------VMTDWIG----------------E-------------RAD
LPISDVVKAGNDLLMPG-----------FP-------------TQVNHI--IEGVKSGKI
DI--KDVDRNVRNMLE-YIVKT------PRF--KGYKFSNT---------------P--N
LKA---------------------------------------------------------
---------------HAAITRQSSTEGMVLLKNGKLN-GQHILP----------------
------MKQMS--------KVAL-----FGV----NSYDFM-----SGGLG---------
----------------------------SGCVNV----PYVVDMVQG-LKN---------
---A-----------------------------GISTTAQLTDIYEKYVAYAKS------
------------------------------------------------------------
-----KL-K-ADKNPE--------------------------------------------
---------------------------MWFLDQGQPKLDEI-------------------
----------------------------------------------EISRRCVEHEVSEA
QAAIITIG---------RQAGE-GLDRK-IEGEF-NLSAQE-------------------
----------------------------------KDMISNVSAVFHNQGK-P-VIVV---
---INSGS-VMETASWR---------D--LVDAILVA--WQPGEEGGNSVVDVLTG----
--KANPSGRL-TMTWPIAAVD-HPSTANFPQQPDYYNLTEKLYANNLAGVNYTNHDEDIY
VGYRYFDAFDKPVAYPFGYGLSYTTFSMSNFAVKQIKDK---------------------
------------------------------------------------------------
------------VQVKVTVKNTGKT-SGKQVAQIYVQAPKGNYEK---------------
------------------------------------------------------------
------------------------------------------------------------
-------PVKELKSFAKTQELAPGQSQILTMTIDRRD-LTSFDEANSQWKGDAGEYVFMV
GDNAAHMVGTAKLRLVEYTEKVSEAMKPQHTLNLLRRNK---------------------
------------------------------------------------------------
---------------------------
#Km_bglu
------------------------------------------------------------
---------------------MSKFD--------------------------VEQLLSEL
NQDEKISLLS--------------------------------------------------
--------------------AVDFWHTKKI-------------------ERLG--IP---
AVRVSDGP--N-------GIRG------TKFFDGVPSGCFPNGTGLAST-----------
--------------FDRD---LLET----AGKLMAKESIA-------KNAA-----VI--
------------------------------------------------LGPTTN--MQRG
PLGGR-GFESFSEDP-YLAGMATSSVVKGMQ---------------GE------------
---------GIAATVKHFVC-------NDLEDQ-R--------FS----------SNSIV
SERALR----EIYLEPFRLAVKH-----ANPVCIMTAYN-----KV-----------NGD
--------HCSQ-----SKKLLIDIL----RDEW------------------KWD-----
-G---M--------------LMSDWFGT--------------------------------
YTTAAAIKNGLDIEFPG--------PTRWR-------------TRALVS--HSLNSREQI
TT--EDVDDRVRQVLKMIKFVVDNLEKTGIV--ENGPES-T-------------------
----------------------------SNNTKE--------------------------
---------------TSDLLREIAADSIVLLKN-----KNNYLT----------------
-------SKER-------RQYHV-----IGPNA--KAKTSS-----GGGSA---------
-----SMNSYYVVSPYEGI---------VNKLGKEVDYTVGAYSHKS-IGGLAESSLIDA
AKPADAENAGLIAKFYSNPVEERSEDEEPFHVTKVNRSNVHLFDFKHEKVDPKNPYFFVT
LTGQYVPQEDGDYIFSLQVYGSGLFYLNDELIIDQKHNQERGSFCFGAGTKERTKKLTLK
KGQVYNVRVEYGSGPT--------------------------------------------
------------------------------------------------------------
------------------------SGLVGEFGAGGFQAGVIKAIDDDEEIRNAAELAAKH
DKAVLIIG-----LN-GEWETE-GYDRE----NM-DLPKRT-------------------
----------------------------------NELVRAVL----KAN--PNTVIV---
---NQSGT-PVEFPW-----------LE-EANALVQA--WYGGNELGNAIADVLYG----
--DVVPNGKL-SLSWPFKLQD-NPAFLNFKTEFGRVVY-----------------GEDIF
VGYRYYEKLQRKVAFPFGYGLSYTTFELDISDFKVTDDK---------------------
------------------------------------------------------------
------------IDISVDVKNTGDKFAGSEVVQVYFSALNSKVSR---------------
------------------------------------------------------------
------------------------------------------------------------
--------PVKELKGFEKVHLEPGEKKTVNIELELKDAISYFNEELGKWHVEAGEYLVSV
GTSSDDILSVKEFKVEKDLYWKGL------------------------------------
------------------------------------------------------------
---------------------------
#Pp_hexo
-------------------------------------------------MSFITSAHATA
AQVPLTTSQMLGQKLMLDFRYYCGES--------KKPSGD------------CRAAMT--
TLPPELSELIS------------------------------------RYDIG--------
GAILFAE----------NVQNTAQIISLTNA----------LQSAAQQ-SKSQ--LPLFI
AIDQEGGR--V----ARINREQ------ATS--------FTGNMSIGAT-----------
--------------YPKQGDIYATK----VASAIGKELNS-------LGIN-----VN--
------------------------------------------------FAPTVD--VNSN
PNNPVINVRSFSENP-TVVTKLGLAQVKAFE---------------AA------------
---------GVLSALKHFPG-------HGDTHV-D--------SH-------TGLPRVDH
DRDKIN----QQDLLPFAEIIKA-----SPPGMIMTAHI-----QYPALDNSKVVNSQGE
SMIR----PATM-----SYQIMTQLL----RHEL------------------GYQ-----
-G---V--------------TVTDALDM-----AGISDF----F-------------NPV
DATIETFNAGVDIALMPIAIRNRADIKRFE-------------QYMAQL--ADALETNKL
NQ--EQLSSSMARIAK-LKTKL------PQS--S-ASLA--------------------I
ANS-------------------------TLGNPS--------------------------
---------------HRRLEAELALAAITEVKN------DGVLP----------------
------LRDNA-------QVVHL-----IMPDR-------------QKCFA---------
-----LEQAL------------------QTYSKN--SLTLSCTSLQA-------------
------------------------------------------------------------
------------------------------------------------------------
----------YDPDIA--------------------------------------------
------------------------------------------------------------
--------------------------------------------------HDAI---KQA
DMIIAAHA------S-PPQSAVEIGGMD----DVKKLREHG-------------------
------------------------------------VARNVQ----PAA----LKAL---
---LQYGQ------------------QQGKKQLFISLRAPYEISTFG-PLSNAVLA----
--SYAYNVDV---------------------------------------------NHDKK
VAGPAYT-----ALAKVILGIAKAEGSLPVTVNH--------------------------
------------------------------------------------------------
------------------------------------------------------------
------------------------------------------------------------
------------------------------------------------------------
------------------------------------------------------------
------------------------------------------------------------
------------------------------------------------------------
---------------------------
#Dc_bglu
------------------------MEKSATRQKALLIALPLLFSPLASAVQQAVLDTRGA
PLITVNGLTFKDLNRDGKLNPYEDWR--------LPAAER------------AADLVSRM
TLAEKAGVMMH----------GSAPTAGSVTGAGTQYDLNAAKTMIADRYVNSFITRL--
SGDNPAQ-----------------MAEENNK----------LQQLAEA-TRLG--IPLTI
STDPRSSF--Q-------SLVG------VSV-SVGKFSKWPETLGLAAI-----------
--------------GDEE---LVRR----FADIVRQEYRA-------VGIT-----EA--
------------------------------------------------LSPQAD--LATE
PRWPR-IDGTFGEDP-DLTKKMVRGYVTGMQ---------------NGK-----------
---NGLNAQSVISIVKHWVG-------YGAAKD-G--------WD---------SHNVYG
KYAQFRQNNLQWHIDPFTGAFE------AHAAGIMPTYSILRNASW-----------HGK
--------PIEQVGAGFNRFLLTDLL----RGQY------------------GFD-----
-G---V--------------ILSDWLITNDCKGDCLTGVKPGEKPVPRGMPWGVEKLTPA
ERFVKAVNAGVDQFGGV--------------------------TDSALL--VQAVQDGKL
TE--ARLDTSVNRILK-QKFQT------GLF--E-RPYV-N---------------A-TQ
AND-------------------------IVGRAD--------------------------
---------------WQQLADDTQARSLVLLQNN------NLLP----------------
------LRKGS--------RVWL-----HGIAA--NAAQEV-------GFI---------
-----V------------------------------VNTPEQADVAL-IRT---------
------------------------------------------------------------
------------------------------------------------------------
-----HT-P-YEQ-PH--------------------------------------------
------------------------------------------------------------
--------------------------------------------------KNFFFGSRHH
EGSLAFRN------DNPDY-----------------------------------------
----------------------------------QAIVRAS-----AKV--P-TLVT---
---VYMER-PAILTNV----------VD-KTRAVVANF-GVSDSV----LLNRLMS----
--GAAYTAKL-PFEL-PSSMS----------------------------------AVRNQ
QPDLPYD--SAKPLFPFGYGLPH-------------------------------------
------------------------------------------------------------
------------------------------------------------------------
------------------------------------------------------------
------------------------------------------------------------
------------------------------------------------------------
------------------------------------------------------------
------------------------------------------------------------
---------------------------
#Ec_bglu
--------------------------------------MKWLCSVGIAVSLALQPALADD
--------------------LFGNHP--------LTPEARDAF---------VTELLKKM
TVDEKIGQL-----------------RLISVGPDN-----------PKEAIREMIKD---
GQVGAIF----------NTVTRQDIRAMQDQ--------------VMELSRLK--IPLFF
AYDVLHGQ--------------------RTV--------FPISLGLASS-----------
--------------FNLD---AVKT----VGRVSAYEAAD-------DGLN-----MT--
------------------------------------------------WAPMVD--VSRD
PRWGR-ASEGFGEDT-YLTSTMGKTMVEAMQ---------------GKSPAD--------
-------RYSVMTSVKHFAA-------YGAVEG-G--------KE---------YNTVDM
SPQRLF----NDYMPPYKAGLD------AGSGAVMVALN-----SL-----------NGT
--------PATS-----DSWLLKDVL----RDQW------------------GFK-----
-G---I--------------TVSDHGAI-----KELIK-HGTAA-------------DPE
DAVRVALKSGINMSMSD------------E-------------YYSKYL--PGLIKSGKV
TM--AELDDAARHVLN-VKYDM------GLF--N-DPYS---------------------
----------------------------HLGPKE--------------------------
---SDPVDTNAESRLHRKEAREVARESLVLLKN-----RLETLP----------------
------LKKSA--------TIAV-----VGPLA--DSKRDV-----MGSWS---------
-----A----------------------AGVADQ------SVTVLTG-IKN---------
---A---------------------------------------------VGENG------
------------------------------------------------------------
-----KV-L-YAKGAN--------------------------------------------
------------------------------------------------------------
---------------------VTSDKGIIDFLNQYEEAVKVDPRSPQEMIDEAVQTAKQS
DVVVAVVG------EAQGMAHE-ASSRT----DI-TIPQSQ-------------------
----------------------------------RDLIAALK----ATG--KPLVLV---
---LMNGR-PLALVK-----------EDQQADAILET--WFAGTEGGNAIADVLFG----
--DYNPSGKL-PMSF-PRSVG-QIPVYYSHLNTGRPYNA----------------DKPNK
YTSRYFDEANG-ALYPFGYGLSYTTFTVSDVKLSAPTMK---------------------
------------------------------------------------------------
--------RDGKVTASVQVTNTGKR-EGATVVQMYLQDVTASMSR---------------
------------------------------------------------------------
------------------------------------------------------------
--------PVKQLKGFEKITLKPGETQTVSFPIDIEA--LKFWNQQMKYDAEPGKFNVFI
GTDSARVKKGEFELL---------------------------------------------
------------------------------------------------------------
---------------------------
#Ni_bglu
----------------------------MRRLPHLSLLALMLYSGTALAAPQQPALPEGQ
PLLTVEGLSFRDLNRDGTLNPYEDWR--------LSPEVR------------AADLVARM
TLAEKAGAGVHGTAPIQGGPMASGPAYDMTAAQAI----------IRDQHLNSLITR---
MAIAPAD-----------------FAAENNR----------LQGIAAG-TRLG--IPLTI
STDPRNHF--Q-------VLGG------ASV-AASGFSQWPETLGFGAL-----------
--------------NDPA---LTRR----FADLVRAEYRA-------VGIQ-----MA--
------------------------------------------------LSPQAD--LATE
PRWSR-INGTFGEDP-ARVSAQVKAYVQGMQ---------------GAD-----------
---TGLAPGGVATVVKHWVG-------YGAQID-G--------YD---------GHNYYG
RFTDFTKGGFDRHVAAFQGAFE------AGATGIMPTYTIQKGLSL-----------EGK
--------PVEPVSGGYNKQMLIDLL----RGTH------------------KFK-----
-G---L--------------ILSDWAITNDCNESCRTG-NPPQQPKDIATPWGVEDLTQP
QRFAKGMLAGIDQFGGV--------------------------NDGLPL--LAAVEQKLL
PE--ARLNEAVATIMT-LKFEQ------GLF--E-NPFV-D---------------P-AA
AAT-------------------------IVGRAD--------------------------
---------------VVAEGRATQAKSLVMLENRL---GPAPLP----------------
------AGGG--------KRLFI-----YGV----DAANAK-----AAGFT---------
-------------------------------------------IAAS-LDE---------
---A------------------------------------------------DI------
------------------------------------------------------------
-----AL-I-RLKAPF--------------------------------------------
------------------------------------------------------------
--------------------------------------------------QTLHPG----
----FFFG----------RMQH-EGDL-----DF-KEGDAG-------------------
----------------------------------LTLVRQAA----AKV--P-VILT---
---IYLDR-PAILTN-----------IKPHAATLIGE--F--GIT-DAALFDALTG----
--KVAPMGKL-PFEL-PATMA-AVR------------------------------AQSPA
LPHDSAD-----PLYPVGFGR---------------------------------------
------------------------------------------------------------
------------------------------------------------------------
------------------------------------------------------------
------------------------------------------------------------
------------------------------------------------------------
------------------------------------------------------------
------------------------------------------------------------
---------------------------
#St_ac-glc-ami
---------------------MSRHQQREGTGRPGQPPHPAADVPATGAARPTRRTVLAA
TAGLTAALAVQGTGTAQAASRHDDRS--------------------------LRALISRM
TLQEKVGQLFV------------MRVYGHSATDPDQADIDANLEEIGVRTAAELIEKYHV
GGIIYFA-------WAHNTRDPQQIADLSNG----------IQKAALA-QPRG--LPLLI
ATDQEHGIVCR-------IGKP------ATL--------FPGAMAIGAG-----------
--------------GSTA---DART----LGRISGAELRA-------MGVN-----QD--
------------------------------------------------YSPDAD--VNVN
PANPVIGVRSFGADP-DAVARMVAAQVKGYQ---------------GS------------
---------GVAATAKHFPG-------HGDTAV-D--------SH-------TGFPVITH
TREQWE----TLDAVPFRAAIK------AGIDSIMTAHLQFPALDP-----------SGD
--------PATL-----SRPILTGIL----REEL------------------GYD-----
-G---V--------------VITDSLGM-----EGVR--TKYGD---------------D
RVPVLALKAGVDQLLNP---------PSLD-------------VAFHAV--LDAVRSGEL
TE--ARLDESILRILR-LKARL------GLF--D-DPYT-----------------TRAD
VTR-------------------------TVGTEA--------------------------
---------------HLRTADALAERTTTLLVN-----KGNLLP----------------
------LSRRS------HQRILV-----VGADP---------------------------
----------------------------DSPSGT--T-GPTTGVLAAALNE---------
-------------------------------------------------LGFTA------
------------------------------------------------------------
-----TALP-TGTAPS--------------------------------------------
------------------------------------------------------------
----------------------------------------------AAVTDQAVAAARDA
DAVVV-----------ATYNVT-AGSAQ--------------------------------
----------------------------------QTLVERLA----ATG--R-PVIA---
---VAVRN-PYDVAQ-----------LP-AATAVLAAYSWTDVEV--RAAARVVAG----
--RVSPRGTV-PVPV-QRADD----------------------------------PEQ--
------------TLYPIGYGLSYRRH----------------------------------
------------------------------------------------------------
------------------------------------------------------------
------------------------------------------------------------
------------------------------------------------------------
------------------------------------------------------------
------------------------------------------------------------
------------------------------------------------------------
---------------------------
#Bs_bglu
-------------------------------MENAARQASVRYAQNGQGPLLGYDESSGV
RILRVDGHAFKDLNKDGKLDPYEDWR--------LPPEER------------ARDLASKM
TIEQIAGLMLY------------SSHQAIPGNMGW---------FPATYAGGKAFPD---
SGAAPSDLSDQQLDFLSNDHIRHILVTRVQSPEVAANWNNNVQAYAER-LGLG--IPANN
SSDPRHGSDTS-------KEFNAGAGGAISM--------WPESMGLAAT-----------
--------------FDPA---VARE----FGEIASREYRA-------LGLS-----TA--
------------------------------------------------LSPQVD--LATD
PRWFR-FGMTFGEDP-RLATDMARAYIDGFQ---------------TSE--------GDA
EIADGWGSDSVNAMVKHWPG-------GGSGEA-G--------RD-----AHFGYGKYAV
YPGNNF----EEHLRPFTEGAFRLAGKTGEASAVMPYYT-----IS-----------VGQ
DPVNGENVGNAY-----NAYLIRDLL----RGKY------------------GYD-----
-G---V--------------VCTDW-GITADEGPDIERLFPGGRCWGVEENH-----TVA
QRHYKLLMAGVDQFGGN---------DDAG-------------PVIEAY--RIGVEAHGE
PFMRARFEQSAVRLLK-NMFRL------GLF--E-NPYL-N---------------P-GK
SAA-------------------------LVGNPA--------------------------
---------------FMEAGYRAQLRSVVMLKNE------GILP----------------
------LPKRQ--------TVYI-----PK-----RKLPAD------ADWM---------
-----G----------------------NPVPPSETY-PINLDVVRKYFDV---------
-------------------------------------------------TDRPA------
------------------------------------------------------------
-----DA-D-FALVCI--------------------------------------------
------------------------------------------------------------
---------------------------------------------------ESPRSTKGY
SKADAEAGGNGYVPISLQYRPY-TADHA---RET-SLAGDP-------------------
----------------------------------RDVLNRSYKGKTAAVANEGDLDAVLE
TKRLMNGK-PVVVSIALSNPAVAAE-FEPAADAILAH----FGVQ-DQAILDILTG----
--AFEPQALL-PFRM-PADMT-TVEK-----------------------------QLEDV
PHDMDVYVDSAGHAYDFAFGLNWSGVIADARTSRYANKRRTL------------------
------------------------------------------------------------
------------------------------------------------------------
------------------------------------------------------------
------------------------------------------------------------
------------------------------------------------------------
------------------------------------------------------------
------------------------------------------------------------
---------------------------
#Ps_ac-glc-ami
------------------------------------------------------------
---------------------MTNPV----------FNGK------------------AL
TLKQKVGQLVM------------AGFNGLEASDDA-----------RKLITEDHV-----
GGIIYFRRN-------LAEPAQV--AKLSAE----------LQQIAAESDN----VPLLI
SIDQEGGMVTR-------LENG------VTV--------VPGNMALGAA-----------
--------------GDAE---LAYE----AAHIIGSELRA-------LGIN-----MN--
------------------------------------------------FAPSLD--INNN
PGNPVIGVRSYGGTA-ELVARLGTEAVRGFQ---------------DA------------
---------GVAATVKHFPG-------HGDTGE-D--------SH-------HALPTVPH
ARERLD----RLELAPFREAIA------RGVDAVMTAHV-----LF-----------PAV
EPEKL---PATL-----SSNVIEGLL----RGEL------------------GYD-----
-G---V--------------VVTDCLEM-----NAISKFYGVG-----------------
EGAVQAVEAGADLILVS---------HRYERQK----------AALDAL--LAAVESGRI
SE--ERIDRSVGRLLA-LKQRR------AVD--AGAAVT-----------------L--S
SGD-------------------------TLVTDE--------------------------
---------------KTELVERISEKSITLLRS-----EGEFTL----------------
-------DKTK-------PVLVVWPEVRVGSEV--DEVLPR--KETLGYWL---------
-----KS---------------------AGYDVN--EQTIG-------------------
-------------------------------------------------VQPTE------
------------------------------------------------------------
-----EE-V---------------------------------------------------
------------------------------------------------------------
--------------------------------------------------AHIQELSGQI
SQVVVVSY------------------------NA-IFSPDQ-------------------
----------------------------------AALIEALA----AK---PDVQLI---
---VASARNPFDINA-----------LP-TVKTFFAA--YENTPSAMRALALVLTG----
--QIAVQGTL-PAPL-------TVTV----------------------------------
------------------------------------------------------------
------------------------------------------------------------
------------------------------------------------------------
------------------------------------------------------------
------------------------------------------------------------
------------------------------------------------------------
------------------------------------------------------------
------------------------------------------------------------
---------------------------
#Cf_GH3
------------------------------------------------------------
------------------YLRYKDPK--------QPMNGR------------LRDLMGRM
TLSEKIGQMVQ------------LD-RTVASAEIM-----------RDYSIGSLLSG---
GGSVPLH----------KATAQD-WTNMVNH----------FQNGSLS-SRLG--IPMIY
GIDAVHGH--N-------NVYK------ATI--------FPHNIGLGAT-----------
--------------RDPE---LVKR----IGAATALEVRA-------TGIN-----YV--
------------------------------------------------FAPCI---VCRD
PRWGR-CYESFSEDP-KLVEAM-TDIITGLQ---------------GDIPAN-----SRK
GVPYVGGKDKVAACAKHFVG-------DRGTVN-G--------IN---------ENNTVI
DRHGLL----SIHMPGYYHSVI------KGVSTIMVSYS-----SF-----------NGK
--------KMHA-----NYDLVTTFL----KDTL------------------KFR-----
-G---F--------------VISDWEGI-----DRIT--SPPHS-------------NYS
YSVLAGIQAGIDMVMLP---------YNHT-------------EFIYIL--TGFVNNNVI
PM--SRIDDADGRILR-VKFTM------GLF--E-NPYA-D---------------Q--T
FED-------------------------QLGNQA--------------------------
---------------HRDLAREAVRKSLVLLKNGENA-DGALLP----------------
------LPKKA-------SRILV-----AGTHA--INMGYQ-----CGGWT---------
-----I--T-------------------QGLDGN--NHTEGTTILNA-ISA---------
---A---------------------------------------------VDPST------
------------------------------------------------------------
-----EI-V-FSENPE--------------------------------------------
------------------------------------------------------------
--------------------------------------------------SDFVNS-NNF
SYAIVVVG------E-PPYAET-QGDSL----NL-TMLEPG-------------------
----------------------------------PSVINNVC----GRV--K-CVVV---
---VVSGR-PIVIEPF----------VS-QMDALVAA--WLPGTE-GQGVSDVLFG----
--DYGFTGKLPPRTW-FKSVD-QLPM-----------------------------NVG--
--DAYYD-----PLFPFDFGLITE------------------------------------
------------------------------------------------------------
------------------------------------------------------------
------------------------------------------------------------
------------------------------------------------------------
------------------------------------------------------------
------------------------------------------------------------
------------------------------------------------------------
---------------------------
#Aa_bglu
------------------------------------------------------------
--------------------VYKNPN--------APVEAR------------VKDLLSRM
TLPEKIGQMTQ------------IE-RTVASPTVI-----------TDSFIGSVLNA---
ADSWPFE----------DAKSSD-WADMIDG----------FQRSALA-SRLG--IPIIY
GIDAIHGN--N-------DVYG------STI--------FPHNIGLGAT-----------
--------------RDED---LVRR----IGAATALEVRA-------SGAH-----LT--
------------------------------------------------FAPCVA--AVRD
PRWGR-CYESYGEVA-KIVCEM-TSVVSGLQ---------------GEPPEQ-----HPN
GYPFVAGRKNVVACAKHFAG-------DGGTNK-G--------IN---------EGNTIL
SYKDLN----RIHIASFKKCIA------QGISTVMVSYS-----SW-----------NGD
--------KLHS-----HYFLLTEFL----KQKL------------------GFK-----
-G---Y--------------INSDWEGL-----DRLS--DPPGS-------------NYR
NCVKIGINAGIDMVMVP---------FRYK-------------EFIGDL--INLVESGEV
PM--ARIDDAVERILR-VKFVA------GLF--E-YPLA-D---------------R--S
LLP-------------------------TVGCKE--------------------------
---------------HRELAREAVRKSLVLLKNGN---YGQFLP----------------
------LNCNA-------EKILV-----VGTHA--DDLGYQ-----CGGWT---------
-----K--TM------------------YGQSGK--I-TIGTTLLDA-IKA---------
---A---------------------------------------------VVEST------
------------------------------------------------------------
-----EV-I-YEKYPS--------------------------------------------
------------------------------------------------------------
--------------------------------------------------KETLASGYRF
SYAIVAVG------E-APYADT-KGDNS----EL-IIPFNG-------------------
----------------------------------SDIITMVA----EKI--P-TLAI---
---LFSGR-PMVLEPQV---------LE-KTEALVAA--WLPGTE-GQE-----------
------------------------------------------------------------
------------------------------------------------------------
------------------------------------------------------------
------------------------------------------------------------
------------------------------------------------------------
------------------------------------------------------------
------------------------------------------------------------
------------------------------------------------------------
------------------------------------------------------------
---------------------------
#Es_bglu
------------------------------------------------------------
--------------------IYKNPK--------EAVEDR------------IQDLLQRM
TVEEKIGQMTQ------------IH-RGVSSAAVI-----------KDFFIGSVCNS---
AGKSGN-----------DVLSVD-WAEMIDG----------FQTAALE-TRLA--IPIIY
GLDAVHGN--N-------KFYG------ATI--------FPHNIGLGAT-----------
--------------RDED---LARR----IGSATALEVRA-------SGAH-----WA--
------------------------------------------------FAPCVA--VCKD
PRWGR-CFESYSEDT-DVVCNM-TSFVSGLQ---------------GTPPQG-----HPA
GYPFLAGRHNVVACAKHFVG-------DGGTEK-G--------KN---------EGDTVA
SYEDLE----RIHMSPYLKCLA------QGVSTVMPSYS-----RW-----------NGS
--------KLHA-----DRFLLTEIL----KEKL------------------GFK-----
-G---C--------------LVSDWSGI-----DKMG--EPRGS-------------NYR
ECVEAAINAGIDMVMVP---------YKYE-------------KFINDL--TSLVQSGEI
PM--SRIDDAVERILR-MKFTA------GLF--E-HPFS-D---------------R--S
LLK-------------------------FVGCKE--------------------------
---------------HREIAREAVRKSLVLLKNGKDS-EKPFLP----------------
------LDRNA-------KRVLV-----AGTHA--DDLGFQ-----CGGMV---------
--QDLVRSEW--------------------SDHN----RPGTTVLDA-VKA---------
---I---------------------------------------------VGAET------
------------------------------------------------------------
-----VV-V-YEKSPS--------------------------------------------
------------------------------------------------------------
--------------------------------------------------EETLSG-KDF
SYAIVVVG------E-APYAES-RGDDP----EP-SIHFDG-------------------
----------------------------------AEVMRLVA----GKI--P-TVVI---
---LMTGR-PVILDPTV---------LD-KVEALVAA--WLPGTE-GDGIADVVFG----
--DYDFSGKL-PISW-FRTTE-QLPM-----------------------------NKE--
--ADGYD-----PLFPFGFGLK--------------------------------------
------------------------------------------------------------
------------------------------------------------------------
------------------------------------------------------------
------------------------------------------------------------
------------------------------------------------------------
------------------------------------------------------------
------------------------------------------------------------
---------------------------
#Fv_bglu
------------------------------------------------------------
--------------------IYRNPN--------ESIEAR------------VKDLLSRM
TLKEKVGQMTQ------------IE-REVATPFAI-----------KDLSIGSIISG---
AGSEPFK----------KALSAD-WADMVDG----------FQRCALE-TRLR--IPLIY
GIDAVHGN--N-------SVYG------ATI--------FPHNVGLGAT-----------
--------------RDAD---LARR----IGEATALEVRA-------SGIH-----YT--
------------------------------------------------FAPCVA--VCRD
PRWGR-CYESYSEDT-EIVRKM-TSIISGLQ---------------GKAPQG-----HEN
GFPFIKGRNNTIACAKHFVG-------DGGTQK-G--------VN---------EGNTIS
SYYDLE----RIHMAPYLDCIS------QGVSTIMASYS-----SW-----------NGN
--------RLHA-----DRFLLTEIL----KGKL------------------GFK-----
-G---I--------------VISDWDGH-----ETIS--EPQGS-------------NYR
FSVLSAINAGIDMVMVP---------FRFK-------------NFVDDL--VNLVEHGEI
PM--SRIDDAVERILR-VKFVA------GLF--E-HPFS-D---------------R--S
LLD-------------------------KVGCKL--------------------------
---------------HRDLAREAVRKSLVLLKNGKEP-RKPFLP----------------
------LDRKA-------KRILV-----TGTHA--DDLGYQ-----CGGWT---------
-----V--TK------------------AGLSGR--F-TIGTTILEA-IKK---------
---A---------------------------------------------VGHKT------
------------------------------------------------------------
-----EI-I-HEQLPS--------------------------------------------
------------------------------------------------------------
--------------------------------------------------TDTLAR-NDI
SFAIVAIG------E-GSYAEC-KGDNS----EL-VIPFDG-------------------
----------------------------------DDIITSVA----ERI--P-TLVI---
---LISGR-PLTVQPSL---------LD-KMDALVSA--WLPGSE-GEGIADVIFG----
--DYNFEGKL-PVTW-FKSVE-QLPL-----------------------------DAG--
--SNSYE-----PLYPLGFGLTCNTEK---------------------------------
------------------------------------------------------------
------------------------------------------------------------
------------------------------------------------------------
------------------------------------------------------------
------------------------------------------------------------
------------------------------------------------------------
------------------------------------------------------------
---------------------------
#La_unpro
------------------------------------------------------------
--------------------VYKNPN--------EPIEAR------------VRDLLSRM
TLKEKIGQMTQ------------IE-RTVATPSSL-----------IHLSIGSILSC---
GGSAPFE----------NAMSSD-WADMVDG----------FQKSALE-SRLG--IPLIY
GIDAVHGN--N-------NVYG------ATI--------FPHNIGLGAT-----------
--------------RDAD---LARR----IGAATALEVKA-------SGVH-----YT--
------------------------------------------------FAPCVA--VCKD
PRWGR-CFESYSEDT-EIVRKM-TSFVSGLQ---------------GQPPEG-----HKH
GYPFVAGRENVIACAKHFVG-------DGGTYK-G--------MN---------EGNTAL
SYEELE----KIHMAPYLDCIS------QGVSTIMASYS-----SW-----------NGH
--------KLHA-----NNFLLTEIL----KEKL------------------GFK-----
-G---F--------------VISDYEGI-----DRLC--DPRGS-------------DYR
YCISSAINAGIDMVMVG---------VRFE-------------QFIEDL--TFLVESGEV
PI--SRIDDAVERILR-VKFVA------GLF--E-IPSS-D---------------R--S
LLD-------------------------IVGCKL--------------------------
---------------HRDLAREAVQKSLVLLKNGKDC-SKPFLP----------------
------LDRNA-------KRILV-----TGTHV--DNLGYQ-----CGGWT---------
-----K--TG------------------RGDSGR--I-TIGTTILDA-IKA---------
---A---------------------------------------------VGVET------
------------------------------------------------------------
-----EV-V-YEQYPS--------------------------------------------
------------------------------------------------------------
--------------------------------------------------KDTIEN-NGI
VFAIVAVG------E-VPYAET-SGDNS----KL-RIPVDG-------------------
----------------------------------AEIISLVA----DKI--P-TLVI---
---LISGR-PLVLEPWL---------LE-KTEAVVAA--WLPGTE-GDGITDVIFG----
--SHDFKGQL-PMTW-FRRVE-QLDH-----------------------------QPSD-
-GVNSSE-----ALFPLGFGLSYN------------------------------------
------------------------------------------------------------
------------------------------------------------------------
------------------------------------------------------------
------------------------------------------------------------
------------------------------------------------------------
------------------------------------------------------------
------------------------------------------------------------
---------------------------
#Rs_unpro
------------------------------------------------------------
------------------------------------------------------------
------------------------------------------------------------
------------------------------------------------------------
------------------------------------------------------------
------------------------------------------------GAH-----WA--
------------------------------------------------FAPCVA--AMRD
PRWGR-SYESYSEDA-DTICDL-TTLVSGLQ---------------GEPPKE-----HPN
GYPFLAGRNNVVACAKHFVG-------DGGTEN-G--------TN---------EGNTIV
SFEELE----RVHLPPYLNCLA------QGVSTVMASYS-----SW-----------NES
--------KLHS-----DYFLLTELL----KQKL------------------GFK-----
-G---F--------------VISDWEAL-----DRLS--EPFGS-------------NYR
HCVKISINAGIDMVMVP---------FKYE-------------QFIHDL--TDLVQSGEV
SM--ARIDDAVERILR-VKFVA------GLF--E-HPLT-D---------------R--S
LLG-------------------------TVGCKE--------------------------
---------------HRKLGREAVRKSLVLLKNGKHV-DKPFLP----------------
------LDRNA-------KRILV-----TGTHA--DDLGYQ-----CGGWT---------
-----K--AH------------------SGLSGR--I-TIGTTLLDA-IKA---------
---I---------------------------------------------VGDQT------
------------------------------------------------------------
-----DV-I-YEKNPS--------------------------------------------
------------------------------------------------------------
--------------------------------------------------EESLASSEAF
SYAIVAVG------E-SPYAET-MGDNS----EL-TIPFNG-------------------
----------------------------------SDIVTTVA----ERV--P-TLMI---
---LFSGR-PMVLEPTV---------LG-KTEAVVSA--WLPGSE-GQGMADVIFG----
--DYDFEGKL-PVSW-FKRVE-QLPV-----------------------------NAD--
--SDLYD-----PLFPLGFGLISSG-----------------------------------
------------------------------------------------------------
------------------------------------------------------------
------------------------------------------------------------
------------------------------------------------------------
------------------------------------------------------------
------------------------------------------------------------
------------------------------------------------------------
---------------------------
#At_bglu
------------------------------------------------------------
--------------------IYKDPQ--------QAIEER------------VKDLLLRM
TIAEKVGQMTQ------------IE-RSVVTLDAM-----------KNQFIGSILNA---
GGSTPRS----------GASAEE-WADMVDG----------FQRWALE-SRLS--IPVLY
GTDAVHGH--N-------NCYG------ATI--------FPHNIGLGAT-----------
--------------RDPN---LVQK----IGEATAIEVRA-------TGIP-----YT--
------------------------------------------------FAPCVA--VSRD
PRWGR-CYESYSEDT-ETVRKM-TTIVQGLQ---------------GSPPQS-----HPK
GYPFLASRKNVIACMKHFIG-------DGGTKG-G--------IN---------EGNTVG
SFDELH----SVHLKPFLDCLD------QGVCTAMASYS-----SW-----------NSM
--------MLHS-----HHFLLTQVL----KHQL------------------GFK-----
-G---F--------------VISDWEGI-----DRLC--QPQGS-------------DYR
FCISASINAGIDMVMVP---------HDFQ-------------KFIGDL--TFLVESGEI
SM--TRIDDAVERILR-VKFVG------GLF--E-HPFT-D---------------R--S
LLN-------------------------LVGCKM--------------------------
---------------HRELAREAVRKSLVLLKNGKNP-NKPFLP----------------
------LSKNG-------GRILV-----GGEHA--HNLGYQ-----CGGWT---------
-----I--TW------------------YGIGGQ--I-TQGTTILEA-IKA---------
---A---------------------------------------------VGMNT------
------------------------------------------------------------
-----AV-I-YEENPT--------------------------------------------
------------------------------------------------------------
--------------------------------------------------ETSFKT-QEF
SSAIVVVG------E-KPYAEF-LGDDP----KL-ELSPKA-------------------
----------------------------------IETIELVC----SKV--P-TLVI---
---LLSGR-PLIVEPL----------IE-KMEAFVAA--WLPGSE-GAGVADVIFG----
--GYEFHGCL-PRTW-FKRVD-QLPM-----------------------------NVG--
--DSNYD-----PLFPFGFGLKMNL-----------------------------------
------------------------------------------------------------
------------------------------------------------------------
------------------------------------------------------------
------------------------------------------------------------
------------------------------------------------------------
------------------------------------------------------------
------------------------------------------------------------
---------------------------
#At_unpro_I
------------------------------------------------------------
--------------------VYKDPK--------ASLNKR------------IHDLMSQM
TLAEKIGQMTQ------------IE-RQVANYSVM-----------KEYAIGSILSG---
GGSVPSP----------QASAAV-WVNMVNE----------FQRGALA-SRLQ--IPMIY
GIDAVHGH--N-------NVYG------STI--------FPHNVGLGVT-----------
--------------RDPD---LLKR----IGAATALEVRA-------TGIP-----YT--
------------------------------------------------FAPCIA--VCRD
PRWGR-CYESYSEDP-EIVEAM-TEIIPGLQ---------------GDAP--------KK
GVPFVAGKTKVAACAKHFVG-------DGGTHN-G--------IN---------ENNTII
DRHGLL----AIHMAGYYHAII------KGVSTVMVSYS-----SW-----------NGE
--------KMHA-----NRDLVTNFL----KKTL------------------HFR-----
-G---F--------------VISDWQGI-----DRIT--SPAGS-------------NYP
YSVHAGVNAGIDMIMVP---------YNFT-------------EFINDL--TEQVNSKSI
PM--SRIDDAVRRILR-VKFQM------GLF--E-NPLA-D---------------L--S
LAD-------------------------QLGSQE--------------------------
---------------HRELAREAVRKSLVLLKNGKEG-DKPLLP----------------
------LDKKA-------PKILV-----AGTHA--DNLGYQ-----CGGWT---------
-----I--QW------------------QGQSGN--T-TKGTTILTA-IKS---------
---T---------------------------------------------VSPST------
------------------------------------------------------------
-----QV-V-FEENPS--------------------------------------------
------------------------------------------------------------
--------------------------------------------------ASSLKG-QDY
DYAVVVVG------E-TPYAET-NGDSM----NL-TMPEPG-------------------
----------------------------------PTIIKNVC----GSV--K-CVVV---
---VISGR-PIVLQPF----------LQ-YIDALVAA--WLPGTE-GQGVADNLFG----
--DYPFTGKL-ARTW-FKSVD-QLPM-----------------------------NVG--
--DKHYD-----PLFPFGFGLTTEKTS---------------------------------
------------------------------------------------------------
------------------------------------------------------------
------------------------------------------------------------
------------------------------------------------------------
------------------------------------------------------------
------------------------------------------------------------
------------------------------------------------------------
---------------------------
#At_unpro_II
------------------------------------------------------------
--------------------TYKDPK--------APLQSR------------IEDLLKQM
TLAEKIGQMTQ------------ID-RSVATQDVM-----------KNYSIGSVLSG---
GGSIPKP----------NATVED-WVNMVND----------FQKGALS-SRLQ--IPMIY
GIDAVHGH--N-------NVYG------ATI--------FPHNIGLGAT-----------
--------------RDPE---LAKR----IGVATALEVRA-------TGIP-----YV--
------------------------------------------------FAPCLA--VCRD
PRWGR-CYESFSENP-EIVEAM-TEVIVGLQ---------------GGEP-------SQK
GTPFVTGKQSVAATAKHFVG-------DGGTVR-G--------ID---------ENNTVI
DYHDLL----SIHLRPYYRAII------KGVSSVMVSYS-----SW-----------NGV
--------KMHS-----NRKLVTGLL----KSTL------------------RFR-----
-G---F--------------VISDWQGI-----DRIT--SPPGS-------------NYM
FSVHAGVNAGIDMIMVP---------YNYT-------------DFINDL--TDQVNSKSI
PM--SRIDDAVRRILR-VKFQM------GLF--E-NPMA-D---------------L--S
LKD-------------------------HFGSRK--------------------------
---------------HRELAREAVRKSLVLLKNGKDG-DKPLLP----------------
------VDKKA-------PKILV-----AGTHA--DNLGYQ-----CGGWT---------
-----I--TW------------------QGGSGN--T-TIGTTILSA-IRS---------
---T---------------------------------------------VDPHT------
------------------------------------------------------------
-----EV-V-YQENPD--------------------------------------------
------------------------------------------------------------
--------------------------------------------------PSSLKA-NDY
SYGIVVVG------E-LPYAEF-DGDST----TL-TMIEPG-------------------
----------------------------------PTIIKNVC----ASM--K-CVVV---
---VVSGR-PIVLEPY----------VP-YMDALVAA--WLPGTE-GQGLADVLFG----
--FYPFSGKL-PRTW-FKSVN-QLPM-----------------------------NVG--
--DKHYD-----PLFPFGFSLTTDI-----------------------------------
------------------------------------------------------------
------------------------------------------------------------
------------------------------------------------------------
------------------------------------------------------------
------------------------------------------------------------
------------------------------------------------------------
------------------------------------------------------------
---------------------------
#Ps_bglu_I
------------------------------------------------------------
------------------------------------------------------------
----------------------------------V-----------KKYYIGSVLSG---
GGSVPAP----------KASPAT-WINMVDD----------LQKGAMS-TRLQ--IPMMY
GIDAVHGH--N-------NAYG------ATM--------FPHNIGLGAT-----------
--------------RDPD---LARR----IGAATALEVRA-------TGIQ-----YT--
------------------------------------------------FAPCVA--VCRD
PRWGR-CYESYSEDP-KIVKAM-TQIIFGLQ---------------GQPPAN-----STK
GVPFIAGQSNVAACAKHFVG-------DGGTTN-G--------ID---------ENNTVI
DYKGLV----NIHMTPYFDAIA------KGVSTIMVSYS-----SW-----------NGM
--------KMHA-----NRFLVSEVL----KKQL------------------GFK-----
-G---F--------------VISDWQGI-----DRIT--SPPGA-------------NYS
LSVFDGVGAGIDMVMVP---------ENFT-------------NFITEL--TSQVKGGLI
SM--TRINDAVRRILT-VKFTM------GLF--E-YPMA-D---------------P--S
LAN-------------------------HFGSKE--------------------------
---------------HRELAREAVRKSLVLLKNGKSA-GKPLLP----------------
------LDKNA-------PKILV-----AGTHP--NNLGYQ-----CGGWT---------
-----I--EW------------------QGLSGN--S-TIGTTILQA-IKF---------
---A---------------------------------------------VSPST------
------------------------------------------------------------
-----EV-I-YQQNPD--------------------------------------------
------------------------------------------------------------
--------------------------------------------------ANYVKG-QGF
SYAIVVVG------E-APYAEM-NGDNL----NL-TIPLGG-------------------
----------------------------------GDTIKNVC----SSL--K-CLVI---
---LISG-----------------------------------------------------
------------------------------------------------------------
------------------------------------------------------------
------------------------------------------------------------
------------------------------------------------------------
------------------------------------------------------------
------------------------------------------------------------
------------------------------------------------------------
------------------------------------------------------------
------------------------------------------------------------
---------------------------
#Ps_bglu_II
------------------------------------------------------------
------------------YAKYKDPS--------QPIIAR------------VEDLLARM
TVEEKIGQMTQ------------IE-RSDATADVM-----------KKYYIGSVLSG---
GGSVPAP----------KASPAT-WINMVDD----------LQKGAMS-TRLQ--IPMMY
GIDAVHGH--N-------NAYG------ATM--------FPHNIGLGAT-----------
--------------RDPD---LARR----IGAATALEVRA-------TGIQ-----YT--
------------------------------------------------FAPCVA--VCRD
PRWGR-CYESYSEDP-KIVKAM-TQIIFGLQ---------------GQPPAN-----STK
GVPFIAGQSNVAACAKHFVG-------DGGTTN-G--------ID---------ENNTVI
DYKGLV----NIHMTPYFDAIA------KGVSTIMVSYS-----SW-----------NGM
--------KMHA-----NRFLVSEVL----KKQL------------------GFK-----
-G---F--------------VISDWQGI-----DRIT--SPPGA-------------NYS
LSVFDGVGAGIDMVMVP---------ENFT-------------NFITEL--TSQVKGGLI
SM--TRINDAVRRILT-VKFTM------GLF--E-YPMA-D---------------P--S
LAN-------------------------HFGSKE--------------------------
---------------HRELAREAVRKSLVLLKNGKSA-GKPLLP----------------
------LDKNA-------PKILV-----AGTHP--NNLGYQ-----CGGWT---------
-----I--EW------------------QGLSGN--S-TIGTTILQA-IKF---------
---A---------------------------------------------VSPST------
------------------------------------------------------------
-----EV-I-YQQNPD--------------------------------------------
------------------------------------------------------------
--------------------------------------------------ANYVKG-QGF
SYAIVVVG------E-APYAEM-NGDNL----NL-TIPLGG-------------------
----------------------------------GDTIKNVC----SSL--K-CLVI---
---LISGR-PLVIEPY----------LP-LVDAFVAA--WLPGTE-GQGVTDVIFG----
--DYGFQGKL-PRTW-FKSVD-QLPM-----------------------------NVG--
--DKHYD-----PSFPLGFGLTTTV-----------------------------------
------------------------------------------------------------
------------------------------------------------------------
------------------------------------------------------------
------------------------------------------------------------
------------------------------------------------------------
------------------------------------------------------------
------------------------------------------------------------
---------------------------
#Mp1_bglu
------------------------------------------------------------
--------------------LYKDAS--------QPVELR------------VQDLLSRM
TVQEKIGQMTQ------------IE-RTVATPEVM-----------TQYFIGSVLSG---
GGSAPEP----------NAPAA--WQDMIDT----------MQQAALA-TRLA--IPMIY
GIDAVHGH--N-------NLYG------ATV--------FPHNIGLGCS-----------
--------------RDPD---LVKR----IGAATALEVRA-------TGIP-----YA--
------------------------------------------------FAPCIA--TCRD
PRWGR-CYESYSEDT-AVVKTM-TDIILGLQ---------------GDPP-N-----LTA
GVPFMADKSKVIGCAKHYVG-------DGGTFK-G--------IN---------ENDTIV
DYDTLY----KVHMAPYLDAIA------KGVSTIMVSYS-----SW-----------NGE
--------RMHA-----NQYLVTQVL----KEQL------------------AFR-----
-G---F--------------IISDWMGV-----DRLS--DPNNP-------------NYT
NSVLKSINAGLDMIMVP---------FDYE-------------AYISGM--LSLVNDGEI
SM--ERIDDAVTRILR-VKFVM------GLF--E-DPSV-D---------------R--S
LTN-------------------------HLGSQE--------------------------
---------------HRILAREAVRKSLVLLKNGQQG-SQALLP----------------
------LKKNA-------TSILV-----AGSHA--DDIGLQ-----CGGWT---------
-----I--SW------------------VGAAGN--T-TIGTTVLDA-IKA---------
---A---------------------------------------------VSPTT------
------------------------------------------------------------
-----VV-T-YEKNPA--------------------------------------------
------------------------------------------------------------
--------------------------------------------------PGFAAQ-LKP
DYAIVVVG------E-EPYVET-YGDNM----EL-TIPLDG-------------------
----------------------------------IPTIQNVC----AEV--K-CLVI---
---VISGR-PLVIEPY----------MP-QIDALVAA--WLPGSE-GQGISDVIFG----
--DYDFVGKL-SRTW-FRTVD-QLPM-----------------------------NFG--
--DAVYD-----PLFPFDFGLTMG------------------------------------
------------------------------------------------------------
------------------------------------------------------------
------------------------------------------------------------
------------------------------------------------------------
------------------------------------------------------------
------------------------------------------------------------
------------------------------------------------------------
---------------------------
#Cs_GH3
------------------------------------------------------------
---------------------MKNLS--------------------------LKEKIGQL
IVVRTTGYLFD----------------HQIRYPAWEANQQQLQTWLSEYNIGGVILL---
GGSCAEIAQ-------RTKQLNQ-WAK----------------------------TPLLV
AADIEEGV--G----Q--RFTG------ASW--------FPPPMALAQIAQ---------
--------------DDLE---LAKKYAEEMGKITAKEALC-------IGVN-----WI--
------------------------------------------------FAPVVD--VNNN
PDNPVINVRAFGDNP-EVVKELSSAFIRGTQ---------------SYP-----------
----------ILNGAKHFPG-------HGDTST-DSH------LD---------LPVINH
SQARLE----KIELVPFQGAIA------LNVDAIMTAHL-----LV-----------SAY
DNQN----PATL-----SHRILTEEL----RHNM------------------GFE-----
-G---L--------------IVTDALIM-----GGVAKYAPPE-----------------
KIAVKALQAGADILLMP---------ENPV-------------VAIHSI--IEAVEKGEI
SE--HRIDESLQRVSK-AKEKL------FKS--Q-ESFS-F---------------V---
----------------------------DISTND--------------------------
---------------SQQVINE------ILVKSNQTSVLKPIVG----------------
------LDKGI-------NLVVV------------NNLLNC-------------------
----------------------------DFLDRQ----SPSITIPDS-------------
-------------------------------------------------FGYHA------
------------------------------------------------------------
-----QV---FDQCNL--------------------------------------------
------------------------------------------------------------
-----------------------------------------------YIWENQLIT-EPF
ILQVFVRG--------NPFRGT-AGLSA-------IALKAY-------------------
----------------------------------EQILENHH-----------LQGI---
---MVYGS-PYVLDW-----------FKNQIPTPIP---W------GFSYGQMAIA----
--QRTICNKM--------------------------------------------------
--------------FQLSTNLDITKGNFL-------------------------------
------------------------------------------------------------
------------------------------------------------------------
------------------------------------------------------------
------------------------------------------------------------
------------------------------------------------------------
------------------------------------------------------------
------------------------------------------------------------
---------------------------
#Cs_bglu
------------------------------------------------------------
---------------------MKNLS--------------------------LQEKIGQL
IVVRTTGYLFD----------------HQIRYPAWEANNQQLQTWLSEYNIGGVILL---
GGSCAEIAQ-------RTKQLNE-WAK----------------------------TPLLV
AADIEEGV--G----Q--RFTG------ASW--------FPPPMALAQIAK---------
--------------KDLA---LAKKCAEEMGKITAQEALS-------IGVN-----WI--
------------------------------------------------LAPVVD--VNNN
PDNPVINVRAFGDNP-GVVRELSSAFIRGTQ---------------YYP-----------
----------ILNGAKHFPG-------HGDTST-DSH------LD---------LPIINH
SRTRLE----AIELIPFQGAIA------LGIDAIMTAHL-----LV-----------SAY
DNQN----PATL-----SHAILTKQL----REKM------------------GFD-----
-G---L--------------IVTDALIM-----GGVAKYAPPE-----------------
KIAVKALQAGADILLMP---------ENPL-------------VAINSI--MEAVQRGEI
TE--SRIDESLQRIAK-AKAKL--------S--D-GDFS-F---------------L---
----------------------------QISTST--------------------------
---------------SQEVVNDILDQSNQIQV------FEGIKK----------------
------VDQGI--------NIVV-----VD-----DLLNCD-----FLDRQ---------
--------------------------------------TPAITIPAT-FGY---------
----------------------------------------------------HA------
------------------------------------------------------------
-----QV-F-DQRNLHIW------------------------------------------
------------------------------------------------------------
---------------------------------------------------ENQPINQPF
ILQVFIRG--------NPFRGS-AGLSA-----I-ALTTYT-------------------
----------------------------------KLLQHPE------------IQGI---
---IVYGS-PYIKDWFT---------KQ-LKPNLPWG--FSYGQM-AIA-----------
--QYILSQKL--------------------------------------------------
--------------FQISESLDISKGNFL-------------------------------
------------------------------------------------------------
------------------------------------------------------------
------------------------------------------------------------
------------------------------------------------------------
------------------------------------------------------------
------------------------------------------------------------
------------------------------------------------------------
---------------------------
#Cb_gblu
--------------------------------MKNKFPILSLTLILLISACQPAAVDVNP
APIATTQTTEEMPAEANVAPLYTDSS--------LSAEER------------ASDLLARM
SLDEKIGQMTQ------------VE-KNSILPGEV-----------SRYYIGSILSG---
GGGAPTG----------DDSLEG-WVKMVDG----------LQAAALE-TPLA--IPLIY
GVDAVHGH--N-------NVKG------ATI--------FPHNIGLGAT-----------
--------------NDPE---LVEK----IGRATAEEMLA-------TGIS-----WD--
------------------------------------------------FAPVLA--VVQD
IRWGR-TYESYGENT-ELVTRLGVAYQNGLQ---------------AAGD----------
-----GDSIFVLATPKHYIG-------DGGTTW-ASSTTDNYKLD---------QGDTQM
DEARLR----ELFLPPYQAAVE------AGAQSVMVSYS-----SW-----------NGV
--------KMHG-----HKYLITDVL----KGEL------------------GFE-----
-G---F--------------VVSDWAGI-----DQV------DS-------------DYY
TAVVTAINAGVDMNMVP---------QGYP-------------RYLTVM--QQAVEKGDI
PM--ERIDDAVLRILT-VKFKL------GLF--E-KPFA-D---------------P--A
YLE-------------------------TVGSQA--------------------------
---------------HRDLAREAVAKSLVLLKN-----DNATLP----------------
------LAKDA-------GLIFV-----AGASA--NDIGAQ-----CGGWT---------
-----I--EW------------------QGKSGN--I-TTGTTILEA-IEA---------
---S---------------------------------------------A--SA------
------------------------------------------------------------
-----EV-R-FDRF----------------------------------------------
------------------------------------------------------------
---------------------------------------------------GKFESEQKA
DVAVVVIG------E-RPYAEG-RGDKE----NP-SLSKSD-------------------
----------------------------------IELIQRVR----EQSQ-R-VVVI---
---LLSGR-PLVITEA----------LP-YADAFVAA--WLPGTE-GSGVADVLFG----
--DKPFTGKT-PFSW-PRSAD-QLPF-----------------------------DFANL
PADGCAA-----PLFPYGYGLDVTSSEPVSLPVCP-------------------------
------------------------------------------------------------
------------------------------------------------------------
------------------------------------------------------------
------------------------------------------------------------
------------------------------------------------------------
------------------------------------------------------------
------------------------------------------------------------
---------------------------
#Xc_bglu
---------------------MLLRRTAAPVARRALFLATAAAVLMLAACQGKDATSTAA
ADTTAPAATPAETSTTIHPDQWPSPK--WPFAQDQALEQR------------ISDVMAKM
SVEEKVAQTIQ------------GD-IASMTPDDV-----------RKYRIGSVLAG---
GNSDPGG--------KYDAKPAE-WLKLADA----------FYEASMDTSKGGNAIPIIF
GIDAVHGQ--S-------NIVG------ATL--------FPHNIGLGAT-----------
--------------RNPD---LIKK----IGEVTAAETRV-------TGME-----WT--
------------------------------------------------FAPTVA--VPQD
DRWGR-SYEGYSESP-DVVASFAGKMVEGVQ---------------GVP-----------
GTPQFLDGSHVISSVKHFVG-------DGGTTD-G--------KD---------QGDTKV
SEATMR----DIHAAGYPPAIA------AGAQTVMASFN-----SF-----------NGE
--------KMHG-----NKVMLTDVL----KGRM------------------NFG-----
-G---F--------------VVGDWNGH-----GQVK--GCTNE-------------NCP
----ASFIAGVDMAMAS---------DSWK-------------GIYETE--LAAVKSGQI
SM--ERLDDAVRRILR-VKLRL------GLFEAG-KPSK-R---------------PLGG
KFE-------------------------LLGAPE--------------------------
---------------HRAIARQAVRESLVLLKN-----QAGVLP----------------
------LDPK--------KRVLV-----VGDGA--NDMGKQ-----SGGWT---------
-----L--NW------------------QGTGTKRSDYPNGNTIWEG-LNK---------
------------------------------------------------------------
------------------------------------------------------------
-----QI-T-AAGGSA--------------------------------------------
------------------------------------------------------------
----------------------------------------------ELAVDGAYKT--KP
DVAVVVFG------E-NPYAEF-QGDIA----TLLYKPGDDSE-----------------
----------------------------------LALLKKFK----AEGI-P-VVAV---
---FLSGR-PLWMNQY----------IN-VADAFVAA--WLPGSE-GEGIADVLLRKSDG
SVQNDFKGKL-SFSW-PKTAV-QFAN-----------------------------NVG--
--QKDYD-----PQFKFGFGLTYADKGDLAALPEESGVS---------------------
-----------------------GEQSVGGVYFVRGKPALGIAMQLSNAGQANMPATTLP
VGLSDGSLKMSAVDHKAQEDARRLQWSGAKASSVLLVSGKPVDVS---------------
------------------------------------------------------------
--------------------------------------------------------RESN
GDVQLQLTLRRDSAVTAQVWLGVGCGEKCGGRVDAQKTLAALPQGQWKVVGIPLKCFAVA
GADVTKLTQVASIESAAALDIAVSKIALGALNEAEVTVDCPVK-----------------
------------------------------------------------------------
---------------------------
#Cr_GH3
-------------------------------------MTSLLSALGRRASAGTPLGRPAP
GGSTLPAVAPAAAASPALPRRTCCPT--------AALSTTASSACGAAPGISAEPLPQLA
SCPSRISSSRS------------GGRRSRVLLAAPPRSTGNGQVGPPQHRKGVVAPG---
AGAGAAAAS-------AAAPAAA-VAAAVDEEVADDDEDVLMDEDEAG-QQLA---PFMD
AVVKVYCMHTE-------PNYS------LPWQRKRQY--SSSSSGFVVSHGGRNWLLTNA
HSVDYHTQVKVKR-RGDDRKFLARV----ISVGVDCDIAA-------LQVD-DPDFWAPQ
SPDSPPPPVLELGPLPRLQDGVAVVGYPIGGDTISVTAGVVSRIEVTDYSHGSTDLLAIQ
IDAAINGGNSGGPVF-NRACQCVGIAFQALV---------------GS------------
---------DVENVGYVIPTPVVAHFLDDYTRTGG--------FS--------GFPQLGI
QWQRME----SEALRRAYGMTA------AAAGAP---HALLPHFTP-----------YRR
--------PVPP-----HSPPATPDL----RESYLPAFRACVVEGRAHSVMCAYN-----
-K---VNGVPACAHPHLLRATLNDSWGF-----GSDPA-NFVVS-------------DCG
AVSDLALTHGWNTSLAA---------AAAEALTAGGLSLFCDNAAAAAV--PQAVASGLL
AP--AVLRAAVRRMLL-ARCRL------GILGAA-QPNTTNTTDSSSSTQLDTSEAPAGA
SSTSADGTLSQAEAAVDRSGNSGSGGGSGSGSGGGSGSSSGSGSGSGGGSGSSSGSGSGS
GSGRPDVQALSRSHAHTRLAYEAALRSITLLVNR---------PPPGGSGGRPLLPLQLP
PPPPAPANTTDNTTAAPGPLLAL-----LGPHA--DGALYY-----LGTYY---------
-----GTPSHPVVTPLAALREALGPAAVSHTPCL--T-GVGLEPSDG-LHT-------CT
QAAA---------------------------------------------AAQVA------
------------------------------------------------------------
-----AV-V-FVGGSS--------------------------------------------
------------RNFACGDQQCTTITPVSESEGLDRGSLRL-------------------
----------------------------------------------PGLQEELVRAVARS
GVPVVVVAVAGGPLDLSPLLGL-QGVAA----VL-AAPYGGQQAGYALASVLLGTSSPSG
RLPATWLYDWYTHLSDPTSMAMRAWPGRTYRYLQEELVRAVA----RSGV-P-VVVV---
---AVAGG-PLDLSPLL---------GLQGVAAVLAA--PYGGQQGGYPLASVLLG----
--TSSPSGRL-PATWLYTHLS-DPTS-----------------------------MAMRA
WPGRTYRYLQVPVLFPFGFGLSYTHFHTTDMRASPWDCRTRGDTGAGTAAEGRRRRQAAP
RGAGGGGGEEELCFRVEVDVVNAGRRASGHAVLLSLRRSPQPPGAAPAAGGTRTGAGGGS
GSGGGGARSDSGDAGGGGASGGAGG-RVLAAAGVGGVAAAAASGGEPGAGRAHSGCRPCA
EVLQQQQPWRAQRQQEQGQRDGPQDGEEESEEEEEGGEFAEWGGERYGHPDTLAAHTAAY
HRIMADRLERPQGQQRPQAQQGQQGRGARGGSGARGSASAAGAGSHSDGGGGDELDGQVD
GVDDDPPPVRELVAFGRLEDVSPGEVRTLVLQVRLPAAGLEVEVEAEAEVEAEAEVEAEE
EQQAGRQGGGPRRRAHRRYVAHLQAGALCCPLPRPAASRR--------------------
------------------------------------------------------------
---------------------------
#Mp1_bxyl
MLSEPLRLCCQLNSKPSHWYFVWTFKQRPALTERRMKSHVLVTAVLLLIQHLLAQKTNGD
SSRSSYACTSRESKSY----SFCDKA--------LSIDER------------VADLISRL
SLEEKISQLGN-------------------------------------------------
GADAISS---------VDVPAYQWWGEALHG---------------------------VA
YCPSVHWD--G-------PVKG------ATS--------FPMPISLAAS-----------
--------------FNKS---LWNK----IGQVISTEGRAMHNLGQ-SGLT-----F---
------------------------------------------------WSPVIN--LVRD
PRWGR-VQETPGEDP-YLIGQYSVYFVRGMQ---------------EAKDYDPS---NED
DNENENFALKTSACCKHYTA-------YDLDNWQG--------VE-------RYDFDAKV
TIQDLA----DTYNPPFQSCVEE-----GRASCLMCSYN-----KV-----------NGV
--------PTCA-----DPELLKGTV----REKW------------------GLR-----
-G---Y--------------IVTDCDSL-----LVMYDESRYSK-------------GPA
EAIATAMLAGLDLNCGA--------------------------TIKTYG--ASAVQQRLI
SE--ADIDRALNNTFT-VLMRL------GIF--DGNPLD-Q---------------PYGR
LGDD------------------------HICSEE--------------------------
---------------HQDLATEAAVQGMVLLKN-----DEDTLP----------------
------LSSRH------IKTLAI-----IGPNA--DDTKYT-----MLG-----------
--------NY------------------AGRPCT--Y----ITPLQG-LST---------
--------------------------------------------------YEIN------
------------------------------------------------------------
-----NV-I-FEPGCS--------------------------------------------
---------------------------------SIDCSSD--------------------
-----------------------------------------------EKIEDALSAAKKA
DVVILVMG-----LD-QDLERE-TFDRN----SL-KLPGKQ-------------------
----------------------------------ELLVSSVANV--SNG--P-VVLV---
---LICGG-PLDISWAK---------NDSRIQSILWM--GYPGQAGGLALAQIVFG----
--DRNPVGRL-PVTWYPESIT-DWPMTCMNMRP----------------------DPHTG
YPGRTHRFYNGPTVYEFGYGMTYSKSTTMEVTGPTNFTA---------------------
-------------------------------------PALFQQACYHKRFTAEQNDSTGC
SPSDLVACLEASLPINITVKNRGPR-AVTEVALVYHVPPRAGENG---------------
------------------------------------------------------------
------------------------------------------------------------
-------TQLKELIAFERTEVQPFSSKKIHLIINLCHHTSTVKSDGK-RSLQLGTHKVVV
SPGSGTSAEHRFYVH---------------------------------------------
------------------------------------------------------------
---------------------------
#Mp2_bxyl
---------------------------MTSAGSLLRLAIAIVVAASIISGQAAAAADGPD
ARRPRVPHPCQEPAAY----PFCDVN--------LSNEDR------------VRDLVSRF
TLEEKARLLVN------------MG-----------------------------------
SGSNITR---------LGLPAYEWWQEALHG----------VADS-PG-ARFK-------
----------G-------RVKS------ATS--------FPQPILTAAS-----------
--------------FNKE---LFNK----IGQVISTEARAMHNENQ-AGLT-----F---
------------------------------------------------WAPNIN--IFRD
PRWGR-GQETPGEDP-YLTSIYAEYFVRGMQ---------------EDDEYEGQNLRTSG
KGP---AQLKTSACCKHFTA-------YDIDQWYD--------VD-------RYDFDAKV
TQQDLL----DTYNPPFQSCIED-----GKASSLMCSYN-----RV-----------NGV
--------PTCA-----DYNLLTKLA----RGTW------------------GFD-----
-G---Y--------------IVSDCDAV-----QVMYANSRYAQ-------------TPE
EAVAYALKAGMDLNCGD--------------------------TASNFT--VEAVHSGLL
NT--SDIDKALHNSFT-VLYRL------GYF--DGDPLN-D---------------PKYG
KLDHS-----------------------NICSPE--------------------------
---------------HQDLALEAALQGIVLLKN-----DQNTLP----------------
------LSADK------IRSLAV-----LGPNA--NDTVNT-----MLG-----------
--------NY------------------AGPPCV--Y----VTPYLG-LAQ---------
--------------------------------------------------Y-VP------
------------------------------------------------------------
-----DA-S-YHPGCD--------------------------------------------
---------------------------------NGTTCEGR-------------------
----------------------------------------------SDFIRGAAKVATWT
DAVVVVVG-----LS-QDQERE-AFDRT----SL-RLPGQQ-------------------
----------------------------------EELITTVSRV--AKG--P-VILV---
---LMTGG-PVDIGFIK---------DDPKIQSILWV--GYPGQAGGQALAQVIFG----
--DRNPGGKL-PMSWYPESYT-EVPMTDMHMRP----------------------DESTG
YPGRTYRFYSGDVIYRFGEGMSYTTFSSSFVSAPSVVTA---------------------
-------------------------------------SANSRQSCSQRQRDSPNIPCSSA
--DNALVCNSMKIEIVVSVKNDGPV-AGTNVVLLYHTSPTAGKDG---------------
------------------------------------------------------------
------------------------------------------------------------
-------SPLQKLVGFERLYLESMQEQKALFKVNLCRQLTEAQTDGTWSNLIEGVHTFSL
GNSNDPKHEMKLIYEHPS------------------------------------------
------------------------------------------------------------
---------------------------
#Mp2_bglu
--------------------------------------------MGKGSCVTLLLFIGLV
SSVYSYD-------------LYKDPS--------QDVEAR------------VQDLLSRM
TLAEKVGQMTQ------------IE-RGVSNNSVV-----------KDLFIGSVLSG---
GGSVPDA----------GNTAEA-WQDLVDR----------LQNDALS-TRLG--IPMIY
GIDAVHGH--N-------NVFG------ATI--------FPHNVGLGCT-----------
--------------RDPD---LVKR----IGVATALEVRA-------TGIP-----YV--
------------------------------------------------FAPCIA--TCRD
PRWGR-CYESYSEST-EVVTSL-TDIILGLQ---------------GEPA-N-----KTA
GFPFVADSSKVAACAKHFVG-------DGGTTN-G--------IN---------ENNTVI
DYKGLV----DIHMAPYFDSIA------KGVSTVMISYT-----SW-----------NGM
--------KMHA-----NKFLVTQVL----KYNL------------------KFK-----
-G---F--------------VISDWEGI-----DRIT--SPAGA-------------NYT
FSIESSINAGLDMIMVP---------NNYP-------------QFINGL--TDLVKGGYI
NM--HRIDDAVTRILR-VKFAM------GLF--E-KPLA-D---------------R--S
YSK-------------------------HLGSEE--------------------------
---------------HRSLAREAVRKSLVLLKNGKEA-GKPLLP----------------
------LSKTA-------AKIIV-----AGSHA--NDLGRQ-----CGGWT---------
-----I--TW------------------QGGNGT--T-TKGTTILDA-IKG---------
---A---------------------------------------------VSPTT------
------------------------------------------------------------
[truncated: 312 more rows]

## Sheet: FIG 5a G2OG
CRYST1 96.881 86.229 100.258 90.00 90.00 90.00 1
ATOM 1 N HID 1 63.585 18.078 12.825 1.00 0.00 N
ATOM 2 H1 HID 1 62.790 18.358 13.381 1.00 0.00 H
ATOM 3 H2 HID 1 63.271 17.791 11.909 1.00 0.00 H
ATOM 4 H3 HID 1 64.024 18.975 12.675 1.00 0.00 H						﻿
ATOM 5 CA HID 1 64.465 17.079 13.442 1.00 0.00 C
ATOM 6 HA HID 1 63.852 16.179 13.485 1.00 0.00 H
ATOM 7 CB HID 1 65.716 16.678 12.597 1.00 0.00 C
ATOM 8 HB2 HID 1 65.339 16.210 11.687 1.00 0.00 H
ATOM 9 HB3 HID 1 66.305 17.547 12.305 1.00 0.00 H
ATOM 10 CG HID 1 66.520 15.696 13.482 1.00 0.00 C
ATOM 11 ND1 HID 1 66.413 14.354 13.490 1.00 0.00 N
ATOM 12 HD1 HID 1 65.767 13.796 12.949 1.00 0.00 H
ATOM 13 CE1 HID 1 67.110 13.885 14.452 1.00 0.00 C
ATOM 14 HE1 HID 1 67.112 12.856 14.780 1.00 0.00 H
ATOM 15 NE2 HID 1 67.814 14.843 15.137 1.00 0.00 N
ATOM 16 CD2 HID 1 67.425 16.039 14.496 1.00 0.00 C
ATOM 17 HD2 HID 1 67.779 17.026 14.756 1.00 0.00 H
ATOM 18 C HID 1 64.846 17.383 14.879 1.00 0.00 C
ATOM 19 O HID 1 65.650 18.321 15.134 1.00 0.00 O
ATOM 20 N HID 2 64.305 16.601 15.803 1.00 0.00 N
ATOM 21 H HID 2 63.609 15.928 15.515 1.00 0.00 H
ATOM 22 CA HID 2 64.485 16.683 17.233 1.00 0.00 C
ATOM 23 HA HID 2 65.184 17.520 17.232 1.00 0.00 H
ATOM 24 CB HID 2 63.168 17.108 17.854 1.00 0.00 C
ATOM 25 HB2 HID 2 62.633 17.659 17.080 1.00 0.00 H
ATOM 26 HB3 HID 2 62.677 16.138 17.931 1.00 0.00 H
ATOM 27 CG HID 2 63.300 17.935 19.144 1.00 0.00 C
ATOM 28 ND1 HID 2 64.225 17.821 20.106 1.00 0.00 N
ATOM 29 HD1 HID 2 64.880 17.052 20.128 1.00 0.00 H
ATOM 30 CE1 HID 2 63.991 18.760 21.029 1.00 0.00 C
ATOM 31 HE1 HID 2 64.589 18.904 21.917 1.00 0.00 H
ATOM 32 NE2 HID 2 62.886 19.418 20.782 1.00 0.00 N
ATOM 33 CD2 HID 2 62.455 18.941 19.534 1.00 0.00 C
ATOM 34 HD2 HID 2 61.560 19.268 19.025 1.00 0.00 H
ATOM 35 C HID 2 65.157 15.397 17.884 1.00 0.00 C
ATOM 36 O HID 2 65.770 15.469 18.949 1.00 0.00 O
ATOM 37 N ALA 3 64.956 14.236 17.293 1.00 0.00 N
ATOM 38 H ALA 3 64.396 14.278 16.454 1.00 0.00 H
ATOM 39 CA ALA 3 65.181 12.980 17.894 1.00 0.00 C
ATOM 40 HA ALA 3 64.568 12.947 18.794 1.00 0.00 H
ATOM 41 CB ALA 3 64.747 11.884 16.876 1.00 0.00 C
ATOM 42 HB1 ALA 3 63.689 11.877 16.612 1.00 0.00 H
ATOM 43 HB2 ALA 3 65.413 12.027 16.024 1.00 0.00 H
ATOM 44 HB3 ALA 3 64.952 10.912 17.324 1.00 0.00 H
ATOM 45 C ALA 3 66.620 12.717 18.324 1.00 0.00 C
ATOM 46 O ALA 3 66.937 11.805 19.060 1.00 0.00 O
ATOM 47 N ALA 4 67.626 13.481 17.796 1.00 0.00 N
ATOM 48 H ALA 4 67.509 14.091 16.999 1.00 0.00 H
ATOM 49 CA ALA 4 69.062 13.298 18.249 1.00 0.00 C
ATOM 50 HA ALA 4 69.215 12.380 18.816 1.00 0.00 H
ATOM 51 CB ALA 4 70.048 13.164 17.106 1.00 0.00 C
ATOM 52 HB1 ALA 4 71.010 12.755 17.414 1.00 0.00 H
ATOM 53 HB2 ALA 4 69.529 12.596 16.334 1.00 0.00 H
ATOM 54 HB3 ALA 4 70.272 14.179 16.778 1.00 0.00 H
ATOM 55 C ALA 4 69.500 14.433 19.190 1.00 0.00 C
ATOM 56 O ALA 4 70.649 14.593 19.602 1.00 0.00 O
ATOM 57 N ASP 5 68.602 15.407 19.422 1.00 0.00 N
ATOM 58 H ASP 5 67.653 15.376 19.077 1.00 0.00 H
ATOM 59 CA ASP 5 68.870 16.705 19.864 1.00 0.00 C
ATOM 60 HA ASP 5 69.894 16.802 20.225 1.00 0.00 H
ATOM 61 CB ASP 5 68.677 17.654 18.682 1.00 0.00 C
ATOM 62 HB2 ASP 5 69.184 17.214 17.823 1.00 0.00 H
ATOM 63 HB3 ASP 5 67.608 17.676 18.471 1.00 0.00 H
ATOM 64 CG ASP 5 69.113 19.108 18.961 1.00 0.00 C
ATOM 65 OD1 ASP 5 68.416 20.010 18.489 1.00 0.00 O
ATOM 66 OD2 ASP 5 70.110 19.348 19.573 1.00 0.00 O
ATOM 67 C ASP 5 67.937 17.157 21.041 1.00 0.00 C
ATOM 68 O ASP 5 67.984 18.253 21.526 1.00 0.00 O
ATOM 69 N TYR 6 67.174 16.196 21.564 1.00 0.00 N
ATOM 70 H TYR 6 67.285 15.319 21.075 1.00 0.00 H
ATOM 71 CA TYR 6 66.270 16.172 22.758 1.00 0.00 C
ATOM 72 HA TYR 6 65.754 17.132 22.739 1.00 0.00 H
ATOM 73 CB TYR 6 65.341 14.899 22.712 1.00 0.00 C
ATOM 74 HB2 TYR 6 64.726 14.889 21.812 1.00 0.00 H
ATOM 75 HB3 TYR 6 66.011 14.054 22.559 1.00 0.00 H
ATOM 76 CG TYR 6 64.491 14.625 23.887 1.00 0.00 C
ATOM 77 CD1 TYR 6 63.126 15.117 23.962 1.00 0.00 C
ATOM 78 HD1 TYR 6 62.634 15.561 23.110 1.00 0.00 H
ATOM 79 CE1 TYR 6 62.355 14.721 25.056 1.00 0.00 C
ATOM 80 HE1 TYR 6 61.314 15.007 25.016 1.00 0.00 H
ATOM 81 CZ TYR 6 62.890 14.099 26.139 1.00 0.00 C
ATOM 82 OH TYR 6 62.135 13.872 27.242 1.00 0.00 O
ATOM 83 HH TYR 6 61.228 14.100 27.028 1.00 0.00 H
ATOM 84 CE2 TYR 6 64.265 13.663 26.065 1.00 0.00 C
ATOM 85 HE2 TYR 6 64.672 13.076 26.875 1.00 0.00 H
ATOM 86 CD2 TYR 6 65.082 13.898 24.946 1.00 0.00 C
ATOM 87 HD2 TYR 6 66.074 13.507 24.778 1.00 0.00 H
ATOM 88 C TYR 6 67.027 16.191 24.066 1.00 0.00 C
ATOM 89 O TYR 6 68.041 15.492 24.266 1.00 0.00 O
ATOM 90 N VAL 7 66.511 16.943 25.014 1.00 0.00 N
ATOM 91 H VAL 7 65.536 17.206 24.998 1.00 0.00 H
ATOM 92 CA VAL 7 66.934 16.999 26.426 1.00 0.00 C
ATOM 93 HA VAL 7 67.491 16.110 26.721 1.00 0.00 H
ATOM 94 CB VAL 7 67.837 18.195 26.795 1.00 0.00 C
ATOM 95 HB VAL 7 67.926 18.249 27.880 1.00 0.00 H
ATOM 96 CG1 VAL 7 69.238 17.924 26.259 1.00 0.00 C
ATOM 97 HG11 VAL 7 69.706 17.044 26.698 1.00 0.00 H
ATOM 98 HG12 VAL 7 69.139 17.951 25.174 1.00 0.00 H
ATOM 99 HG13 VAL 7 69.865 18.800 26.422 1.00 0.00 H
ATOM 100 CG2 VAL 7 67.283 19.496 26.339 1.00 0.00 C
ATOM 101 HG21 VAL 7 67.980 20.312 26.531 1.00 0.00 H
ATOM 102 HG22 VAL 7 67.139 19.440 25.260 1.00 0.00 H
ATOM 103 HG23 VAL 7 66.373 19.699 26.904 1.00 0.00 H
ATOM 104 C VAL 7 65.708 17.093 27.375 1.00 0.00 C
ATOM 105 O VAL 7 64.715 17.684 27.090 1.00 0.00 O
ATOM 106 N LEU 8 65.849 16.354 28.471 1.00 0.00 N
ATOM 107 H LEU 8 66.698 15.808 28.516 1.00 0.00 H
ATOM 108 CA LEU 8 64.741 16.170 29.432 1.00 0.00 C
ATOM 109 HA LEU 8 63.915 15.758 28.852 1.00 0.00 H
ATOM 110 CB LEU 8 65.100 15.008 30.440 1.00 0.00 C
ATOM 111 HB2 LEU 8 65.363 14.173 29.790 1.00 0.00 H
ATOM 112 HB3 LEU 8 65.977 15.305 31.015 1.00 0.00 H
ATOM 113 CG LEU 8 64.055 14.421 31.397 1.00 0.00 C
ATOM 114 HG LEU 8 63.145 14.215 30.834 1.00 0.00 H
ATOM 115 CD1 LEU 8 64.476 13.142 32.017 1.00 0.00 C
ATOM 116 HD11 LEU 8 65.440 13.235 32.516 1.00 0.00 H
ATOM 117 HD12 LEU 8 63.691 12.636 32.579 1.00 0.00 H
ATOM 118 HD13 LEU 8 64.671 12.417 31.227 1.00 0.00 H
ATOM 119 CD2 LEU 8 63.727 15.391 32.526 1.00 0.00 C
ATOM 120 HD21 LEU 8 63.223 16.294 32.181 1.00 0.00 H
ATOM 121 HD22 LEU 8 63.007 14.875 33.162 1.00 0.00 H
ATOM 122 HD23 LEU 8 64.552 15.676 33.180 1.00 0.00 H
ATOM 123 C LEU 8 64.240 17.428 30.064 1.00 0.00 C
ATOM 124 O LEU 8 63.012 17.602 30.038 1.00 0.00 O
ATOM 125 N TYR 9 65.121 18.360 30.417 1.00 0.00 N
ATOM 126 H TYR 9 66.086 18.064 30.440 1.00 0.00 H
ATOM 127 CA TYR 9 64.642 19.648 30.930 1.00 0.00 C
ATOM 128 HA TYR 9 64.106 19.374 31.838 1.00 0.00 H
ATOM 129 CB TYR 9 65.796 20.531 31.404 1.00 0.00 C
ATOM 130 HB2 TYR 9 65.408 21.059 32.275 1.00 0.00 H
ATOM 131 HB3 TYR 9 66.623 19.951 31.814 1.00 0.00 H
ATOM 132 CG TYR 9 66.348 21.621 30.480 1.00 0.00 C
ATOM 133 CD1 TYR 9 65.900 22.950 30.486 1.00 0.00 C
ATOM 134 HD1 TYR 9 64.984 23.237 30.980 1.00 0.00 H
ATOM 135 CE1 TYR 9 66.545 23.943 29.708 1.00 0.00 C
ATOM 136 HE1 TYR 9 66.243 24.972 29.832 1.00 0.00 H
ATOM 137 CZ TYR 9 67.702 23.636 28.994 1.00 0.00 C
ATOM 138 OH TYR 9 68.452 24.600 28.347 1.00 0.00 O
ATOM 139 HH TYR 9 68.163 25.503 28.495 1.00 0.00 H
ATOM 140 CE2 TYR 9 68.073 22.284 28.872 1.00 0.00 C
ATOM 141 HE2 TYR 9 68.843 22.043 28.154 1.00 0.00 H
ATOM 142 CD2 TYR 9 67.439 21.264 29.626 1.00 0.00 C
ATOM 143 HD2 TYR 9 67.625 20.212 29.462 1.00 0.00 H
ATOM 144 C TYR 9 63.631 20.354 30.011 1.00 0.00 C
ATOM 145 O TYR 9 62.733 21.014 30.565 1.00 0.00 O
ATOM 146 N LYS 10 63.805 20.200 28.662 1.00 0.00 N
ATOM 147 H LYS 10 64.583 19.632 28.358 1.00 0.00 H
ATOM 148 CA LYS 10 62.929 20.800 27.623 1.00 0.00 C
ATOM 149 HA LYS 10 62.583 21.706 28.121 1.00 0.00 H
ATOM 150 CB LYS 10 63.716 21.389 26.457 1.00 0.00 C
ATOM 151 HB2 LYS 10 64.459 20.634 26.201 1.00 0.00 H
ATOM 152 HB3 LYS 10 63.075 21.528 25.587 1.00 0.00 H
ATOM 153 CG LYS 10 64.502 22.744 26.861 1.00 0.00 C
ATOM 154 HG2 LYS 10 64.346 23.054 27.894 1.00 0.00 H
ATOM 155 HG3 LYS 10 65.585 22.621 26.838 1.00 0.00 H
ATOM 156 CD LYS 10 64.104 23.850 25.922 1.00 0.00 C
ATOM 157 HD2 LYS 10 64.511 23.652 24.930 1.00 0.00 H
ATOM 158 HD3 LYS 10 63.027 23.742 25.793 1.00 0.00 H
ATOM 159 CE LYS 10 64.421 25.218 26.582 1.00 0.00 C
ATOM 160 HE2 LYS 10 63.738 25.265 27.429 1.00 0.00 H
ATOM 161 HE3 LYS 10 65.498 25.343 26.700 1.00 0.00 H
ATOM 162 NZ LYS 10 64.082 26.352 25.677 1.00 0.00 N
ATOM 163 HZ1 LYS 10 63.089 26.422 25.504 1.00 0.00 H
ATOM 164 HZ2 LYS 10 64.448 27.222 26.036 1.00 0.00 H
ATOM 165 HZ3 LYS 10 64.492 26.223 24.763 1.00 0.00 H
ATOM 166 C LYS 10 61.626 19.978 27.168 1.00 0.00 C
ATOM 167 O LYS 10 60.807 20.529 26.392 1.00 0.00 O
ATOM 168 N ASP 11 61.467 18.814 27.725 1.00 0.00 N
ATOM 169 H ASP 11 62.084 18.588 28.492 1.00 0.00 H
ATOM 170 CA ASP 11 60.231 17.991 27.599 1.00 0.00 C
ATOM 171 HA ASP 11 59.763 18.048 26.616 1.00 0.00 H
ATOM 172 CB ASP 11 60.483 16.441 27.841 1.00 0.00 C
ATOM 173 HB2 ASP 11 61.269 16.186 27.130 1.00 0.00 H
ATOM 174 HB3 ASP 11 60.850 16.332 28.862 1.00 0.00 H
ATOM 175 CG ASP 11 59.249 15.644 27.474 1.00 0.00 C
ATOM 176 OD1 ASP 11 58.085 16.204 27.548 1.00 0.00 O
ATOM 177 OD2 ASP 11 59.382 14.480 26.898 1.00 0.00 O
ATOM 178 C ASP 11 59.251 18.405 28.672 1.00 0.00 C
ATOM 179 O ASP 11 59.363 18.027 29.835 1.00 0.00 O
ATOM 180 N ALA 12 58.276 19.188 28.227 1.00 0.00 N
ATOM 181 H ALA 12 58.329 19.499 27.267 1.00 0.00 H
ATOM 182 CA ALA 12 57.257 19.753 29.058 1.00 0.00 C
ATOM 183 HA ALA 12 57.727 20.585 29.583 1.00 0.00 H
ATOM 184 CB ALA 12 56.294 20.465 28.156 1.00 0.00 C
ATOM 185 HB1 ALA 12 56.774 21.065 27.383 1.00 0.00 H
ATOM 186 HB2 ALA 12 55.656 19.799 27.575 1.00 0.00 H
ATOM 187 HB3 ALA 12 55.656 21.143 28.722 1.00 0.00 H
ATOM 188 C ALA 12 56.453 18.783 29.941 1.00 0.00 C
ATOM 189 O ALA 12 55.784 19.156 30.908 1.00 0.00 O
ATOM 190 N THR 13 56.449 17.481 29.583 1.00 0.00 N
ATOM 191 H THR 13 57.012 17.266 28.773 1.00 0.00 H
ATOM 192 CA THR 13 55.593 16.447 30.196 1.00 0.00 C
ATOM 193 HA THR 13 54.686 16.806 30.683 1.00 0.00 H
ATOM 194 CB THR 13 54.974 15.505 29.166 1.00 0.00 C
ATOM 195 HB THR 13 54.295 14.866 29.730 1.00 0.00 H
ATOM 196 CG2 THR 13 54.156 16.273 28.107 1.00 0.00 C
ATOM 197 HG21 THR 13 53.933 15.626 27.258 1.00 0.00 H
ATOM 198 HG22 THR 13 53.196 16.504 28.570 1.00 0.00 H
ATOM 199 HG23 THR 13 54.705 17.156 27.780 1.00 0.00 H
ATOM 200 OG1 THR 13 56.001 14.739 28.601 1.00 0.00 O
ATOM 201 HG1 THR 13 56.693 15.346 28.329 1.00 0.00 H
ATOM 202 C THR 13 56.326 15.631 31.305 1.00 0.00 C
ATOM 203 O THR 13 55.699 14.838 31.950 1.00 0.00 O
ATOM 204 N LYS 14 57.646 15.761 31.512 1.00 0.00 N
ATOM 205 H LYS 14 58.091 16.556 31.075 1.00 0.00 H
ATOM 206 CA LYS 14 58.384 15.022 32.555 1.00 0.00 C
ATOM 207 HA LYS 14 57.756 14.149 32.735 1.00 0.00 H
ATOM 208 CB LYS 14 59.817 14.647 32.060 1.00 0.00 C
ATOM 209 HB2 LYS 14 60.156 15.424 31.375 1.00 0.00 H
ATOM 210 HB3 LYS 14 60.426 14.604 32.963 1.00 0.00 H
ATOM 211 CG LYS 14 59.931 13.247 31.331 1.00 0.00 C
ATOM 212 HG2 LYS 14 60.994 13.007 31.349 1.00 0.00 H
ATOM 213 HG3 LYS 14 59.563 12.452 31.979 1.00 0.00 H
ATOM 214 CD LYS 14 59.440 13.151 29.823 1.00 0.00 C
ATOM 215 HD2 LYS 14 58.403 13.484 29.861 1.00 0.00 H
ATOM 216 HD3 LYS 14 60.081 13.870 29.313 1.00 0.00 H
ATOM 217 CE LYS 14 59.595 11.780 29.141 1.00 0.00 C
ATOM 218 HE2 LYS 14 60.630 11.443 29.204 1.00 0.00 H
ATOM 219 HE3 LYS 14 58.949 11.130 29.731 1.00 0.00 H
ATOM 220 NZ LYS 14 59.099 11.892 27.745 1.00 0.00 N
ATOM 221 HZ1 LYS 14 59.309 11.006 27.308 1.00 0.00 H
ATOM 222 HZ2 LYS 14 58.100 12.040 27.722 1.00 0.00 H
ATOM 223 HZ3 LYS 14 59.512 12.694 27.289 1.00 0.00 H
ATOM 224 C LYS 14 58.370 15.778 33.907 1.00 0.00 C
ATOM 225 O LYS 14 58.049 16.938 33.856 1.00 0.00 O
ATOM 226 N PRO 15 58.630 15.112 35.071 1.00 0.00 N
ATOM 227 CD PRO 15 58.990 13.699 35.248 1.00 0.00 C
ATOM 228 HD2 PRO 15 60.013 13.597 34.887 1.00 0.00 H
ATOM 229 HD3 PRO 15 58.305 13.018 34.743 1.00 0.00 H
ATOM 230 CG PRO 15 59.045 13.487 36.748 1.00 0.00 C
ATOM 231 HG2 PRO 15 60.064 13.343 37.105 1.00 0.00 H
ATOM 232 HG3 PRO 15 58.551 12.591 37.126 1.00 0.00 H
ATOM 233 CB PRO 15 58.308 14.699 37.443 1.00 0.00 C
ATOM 234 HB2 PRO 15 58.902 14.986 38.311 1.00 0.00 H
ATOM 235 HB3 PRO 15 57.321 14.349 37.747 1.00 0.00 H
ATOM 236 CA PRO 15 58.371 15.774 36.337 1.00 0.00 C
ATOM 237 HA PRO 15 57.408 16.276 36.234 1.00 0.00 H
ATOM 238 C PRO 15 59.370 16.931 36.668 1.00 0.00 C
ATOM 239 O PRO 15 60.420 17.084 36.038 1.00 0.00 O
ATOM 240 N VAL 16 58.905 17.758 37.639 1.00 0.00 N
ATOM 241 H VAL 16 58.049 17.642 38.162 1.00 0.00 H
ATOM 242 CA VAL 16 59.653 18.945 38.033 1.00 0.00 C
ATOM 243 HA VAL 16 59.776 19.533 37.124 1.00 0.00 H
ATOM 244 CB VAL 16 58.903 19.687 39.198 1.00 0.00 C
ATOM 245 HB VAL 16 58.916 19.133 40.137 1.00 0.00 H
ATOM 246 CG1 VAL 16 59.551 21.015 39.474 1.00 0.00 C
ATOM 247 HG11 VAL 16 59.903 21.394 38.515 1.00 0.00 H
ATOM 248 HG12 VAL 16 58.945 21.684 40.085 1.00 0.00 H
ATOM 249 HG13 VAL 16 60.467 20.710 39.980 1.00 0.00 H
ATOM 250 CG2 VAL 16 57.397 19.863 38.777 1.00 0.00 C
ATOM 251 HG21 VAL 16 56.879 20.684 39.273 1.00 0.00 H
ATOM 252 HG22 VAL 16 57.303 20.089 37.715 1.00 0.00 H
ATOM 253 HG23 VAL 16 56.878 18.916 38.923 1.00 0.00 H
ATOM 254 C VAL 16 61.099 18.467 38.576 1.00 0.00 C
ATOM 255 O VAL 16 62.134 18.950 38.125 1.00 0.00 O
ATOM 256 N GLU 17 61.029 17.507 39.548 1.00 0.00 N
ATOM 257 H GLU 17 60.154 17.066 39.794 1.00 0.00 H
ATOM 258 CA GLU 17 62.173 16.902 40.075 1.00 0.00 C
ATOM 259 HA GLU 17 62.831 17.647 40.523 1.00 0.00 H
ATOM 260 CB GLU 17 61.850 15.795 41.085 1.00 0.00 C
ATOM 261 HB2 GLU 17 61.189 15.103 40.564 1.00 0.00 H
ATOM 262 HB3 GLU 17 62.666 15.152 41.415 1.00 0.00 H
ATOM 263 CG GLU 17 61.039 16.206 42.363 1.00 0.00 C
ATOM 264 HG2 GLU 17 60.073 16.621 42.077 1.00 0.00 H
ATOM 265 HG3 GLU 17 60.911 15.276 42.917 1.00 0.00 H
ATOM 266 CD GLU 17 61.728 17.292 43.147 1.00 0.00 C
ATOM 267 OE1 GLU 17 61.132 18.380 43.416 1.00 0.00 O
ATOM 268 OE2 GLU 17 62.916 17.230 43.432 1.00 0.00 O
ATOM 269 C GLU 17 63.283 16.383 39.171 1.00 0.00 C
ATOM 270 O GLU 17 64.490 16.547 39.435 1.00 0.00 O
ATOM 271 N ASP 18 62.977 15.728 38.096 1.00 0.00 N
ATOM 272 H ASP 18 61.994 15.549 37.947 1.00 0.00 H
ATOM 273 CA ASP 18 63.939 15.232 37.091 1.00 0.00 C
ATOM 274 HA ASP 18 64.866 15.103 37.650 1.00 0.00 H
ATOM 275 CB ASP 18 63.355 14.010 36.321 1.00 0.00 C
ATOM 276 HB2 ASP 18 62.267 14.037 36.271 1.00 0.00 H
ATOM 277 HB3 ASP 18 63.775 13.985 35.315 1.00 0.00 H
ATOM 278 CG ASP 18 63.864 12.705 36.958 1.00 0.00 C
ATOM 279 OD1 ASP 18 65.062 12.448 36.782 1.00 0.00 O
ATOM 280 OD2 ASP 18 63.050 11.911 37.444 1.00 0.00 O
ATOM 281 C ASP 18 64.336 16.288 36.019 1.00 0.00 C
ATOM 282 O ASP 18 65.431 16.226 35.495 1.00 0.00 O
ATOM 283 N ARG 19 63.473 17.240 35.694 1.00 0.00 N
ATOM 284 H ARG 19 62.502 17.133 35.949 1.00 0.00 H
ATOM 285 CA ARG 19 63.753 18.403 34.846 1.00 0.00 C
ATOM 286 HA ARG 19 64.300 18.098 33.953 1.00 0.00 H
ATOM 287 CB ARG 19 62.519 19.205 34.483 1.00 0.00 C
ATOM 288 HB2 ARG 19 61.893 19.425 35.347 1.00 0.00 H
ATOM 289 HB3 ARG 19 62.723 20.175 34.029 1.00 0.00 H
ATOM 290 CG ARG 19 61.631 18.462 33.416 1.00 0.00 C
ATOM 291 HG2 ARG 19 62.211 18.447 32.494 1.00 0.00 H
ATOM 292 HG3 ARG 19 61.480 17.416 33.682 1.00 0.00 H
ATOM 293 CD ARG 19 60.358 19.231 33.111 1.00 0.00 C
ATOM 294 HD2 ARG 19 59.666 18.521 32.658 1.00 0.00 H
ATOM 295 HD3 ARG 19 59.935 19.637 34.030 1.00 0.00 H
ATOM 296 NE ARG 19 60.652 20.393 32.203 1.00 0.00 N
ATOM 297 HE ARG 19 61.546 20.557 31.762 1.00 0.00 H
ATOM 298 CZ ARG 19 59.686 21.186 31.714 1.00 0.00 C
ATOM 299 NH1 ARG 19 58.474 21.212 32.054 1.00 0.00 N
ATOM 300 HH11 ARG 19 58.085 20.560 32.720 1.00 0.00 H
ATOM 301 HH12 ARG 19 57.834 21.808 31.549 1.00 0.00 H
ATOM 302 NH2 ARG 19 59.999 21.928 30.701 1.00 0.00 N
ATOM 303 HH21 ARG 19 60.869 21.858 30.193 1.00 0.00 H
ATOM 304 HH22 ARG 19 59.214 22.339 30.216 1.00 0.00 H
ATOM 305 C ARG 19 64.720 19.387 35.486 1.00 0.00 C
ATOM 306 O ARG 19 65.686 19.769 34.828 1.00 0.00 O
ATOM 307 N VAL 20 64.625 19.691 36.791 1.00 0.00 N
ATOM 308 H VAL 20 63.780 19.406 37.266 1.00 0.00 H
ATOM 309 CA VAL 20 65.689 20.379 37.591 1.00 0.00 C
ATOM 310 HA VAL 20 65.939 21.319 37.099 1.00 0.00 H
ATOM 311 CB VAL 20 65.184 20.683 39.008 1.00 0.00 C
ATOM 312 HB VAL 20 64.880 19.724 39.428 1.00 0.00 H
ATOM 313 CG1 VAL 20 66.262 21.313 39.920 1.00 0.00 C
ATOM 314 HG11 VAL 20 65.869 22.018 40.653 1.00 0.00 H
ATOM 315 HG12 VAL 20 66.778 20.505 40.438 1.00 0.00 H
ATOM 316 HG13 VAL 20 66.928 21.956 39.344 1.00 0.00 H
ATOM 317 CG2 VAL 20 64.045 21.636 38.967 1.00 0.00 C
ATOM 318 HG21 VAL 20 64.387 22.660 38.815 1.00 0.00 H
ATOM 319 HG22 VAL 20 63.276 21.277 38.283 1.00 0.00 H
ATOM 320 HG23 VAL 20 63.523 21.696 39.922 1.00 0.00 H
ATOM 321 C VAL 20 66.969 19.531 37.645 1.00 0.00 C
ATOM 322 O VAL 20 68.059 20.085 37.550 1.00 0.00 O
ATOM 323 N ALA 21 66.817 18.261 37.735 1.00 0.00 N
ATOM 324 H ALA 21 65.953 17.815 38.010 1.00 0.00 H
ATOM 325 CA ALA 21 68.013 17.364 37.819 1.00 0.00 C
ATOM 326 HA ALA 21 68.788 17.720 38.499 1.00 0.00 H
ATOM 327 CB ALA 21 67.600 16.068 38.481 1.00 0.00 C
ATOM 328 HB1 ALA 21 68.529 15.499 38.499 1.00 0.00 H
ATOM 329 HB2 ALA 21 67.268 16.232 39.506 1.00 0.00 H
ATOM 330 HB3 ALA 21 66.921 15.521 37.828 1.00 0.00 H
ATOM 331 C ALA 21 68.772 17.177 36.454 1.00 0.00 C
ATOM 332 O ALA 21 70.028 17.111 36.396 1.00 0.00 O
ATOM 333 N ASP 22 68.091 17.262 35.303 1.00 0.00 N
ATOM 334 H ASP 22 67.087 17.316 35.399 1.00 0.00 H
ATOM 335 CA ASP 22 68.654 17.334 33.925 1.00 0.00 C
ATOM 336 HA ASP 22 69.446 16.617 33.711 1.00 0.00 H
ATOM 337 CB ASP 22 67.620 17.087 32.855 1.00 0.00 C
ATOM 338 HB2 ASP 22 67.203 16.090 32.998 1.00 0.00 H
ATOM 339 HB3 ASP 22 66.756 17.746 32.953 1.00 0.00 H
ATOM 340 CG ASP 22 68.283 17.153 31.478 1.00 0.00 C
ATOM 341 OD1 ASP 22 69.214 16.332 31.196 1.00 0.00 O
ATOM 342 OD2 ASP 22 67.894 18.005 30.661 1.00 0.00 O
ATOM 343 C ASP 22 69.388 18.658 33.543 1.00 0.00 C
ATOM 344 O ASP 22 70.607 18.728 33.367 1.00 0.00 O
ATOM 345 N LEU 23 68.753 19.813 33.881 1.00 0.00 N
ATOM 346 H LEU 23 67.794 19.750 34.191 1.00 0.00 H
ATOM 347 CA LEU 23 69.343 21.167 33.789 1.00 0.00 C
ATOM 348 HA LEU 23 69.765 21.280 32.791 1.00 0.00 H
ATOM 349 CB LEU 23 68.198 22.178 33.921 1.00 0.00 C
ATOM 350 HB2 LEU 23 67.477 22.015 33.120 1.00 0.00 H
ATOM 351 HB3 LEU 23 67.698 22.030 34.879 1.00 0.00 H
ATOM 352 CG LEU 23 68.590 23.617 33.873 1.00 0.00 C
ATOM 353 HG LEU 23 69.298 23.942 34.636 1.00 0.00 H
ATOM 354 CD1 LEU 23 69.165 24.123 32.529 1.00 0.00 C
ATOM 355 HD11 LEU 23 70.030 23.537 32.220 1.00 0.00 H
ATOM 356 HD12 LEU 23 68.395 23.921 31.785 1.00 0.00 H
ATOM 357 HD13 LEU 23 69.380 25.181 32.683 1.00 0.00 H
ATOM 358 CD2 LEU 23 67.301 24.556 34.080 1.00 0.00 C
ATOM 359 HD21 LEU 23 67.572 25.593 33.877 1.00 0.00 H
ATOM 360 HD22 LEU 23 66.528 24.139 33.434 1.00 0.00 H
ATOM 361 HD23 LEU 23 67.082 24.592 35.147 1.00 0.00 H
ATOM 362 C LEU 23 70.467 21.456 34.819 1.00 0.00 C
ATOM 363 O LEU 23 71.505 21.980 34.329 1.00 0.00 O
ATOM 364 N LEU 24 70.310 21.045 36.086 1.00 0.00 N
ATOM 365 H LEU 24 69.472 20.564 36.380 1.00 0.00 H
ATOM 366 CA LEU 24 71.427 20.957 36.997 1.00 0.00 C
ATOM 367 HA LEU 24 71.803 21.961 37.193 1.00 0.00 H
ATOM 368 CB LEU 24 71.010 20.622 38.484 1.00 0.00 C
ATOM 369 HB2 LEU 24 70.298 21.402 38.753 1.00 0.00 H
ATOM 370 HB3 LEU 24 70.651 19.598 38.591 1.00 0.00 H
ATOM 371 CG LEU 24 72.119 20.677 39.477 1.00 0.00 C
ATOM 372 HG LEU 24 72.872 19.957 39.159 1.00 0.00 H
ATOM 373 CD1 LEU 24 72.701 22.066 39.680 1.00 0.00 C
ATOM 374 HD11 LEU 24 73.221 22.535 38.845 1.00 0.00 H
ATOM 375 HD12 LEU 24 71.942 22.740 40.076 1.00 0.00 H
ATOM 376 HD13 LEU 24 73.433 22.033 40.488 1.00 0.00 H
ATOM 377 CD2 LEU 24 71.544 20.164 40.815 1.00 0.00 C
ATOM 378 HD21 LEU 24 70.944 19.296 40.543 1.00 0.00 H
ATOM 379 HD22 LEU 24 72.336 19.853 41.497 1.00 0.00 H
ATOM 380 HD23 LEU 24 70.910 20.876 41.343 1.00 0.00 H
ATOM 381 C LEU 24 72.587 20.023 36.505 1.00 0.00 C
ATOM 382 O LEU 24 73.745 20.333 36.909 1.00 0.00 O
ATOM 383 N GLY 25 72.320 19.030 35.672 1.00 0.00 N
ATOM 384 H GLY 25 71.354 18.851 35.440 1.00 0.00 H
ATOM 385 CA GLY 25 73.378 18.286 35.028 1.00 0.00 C
ATOM 386 HA2 GLY 25 73.997 17.815 35.791 1.00 0.00 H
ATOM 387 HA3 GLY 25 72.894 17.479 34.479 1.00 0.00 H
ATOM 388 C GLY 25 74.165 19.053 33.976 1.00 0.00 C
ATOM 389 O GLY 25 75.256 18.581 33.659 1.00 0.00 O
ATOM 390 N ARG 26 73.700 20.231 33.460 1.00 0.00 N
ATOM 391 H ARG 26 72.771 20.534 33.715 1.00 0.00 H
ATOM 392 CA ARG 26 74.289 20.872 32.249 1.00 0.00 C
ATOM 393 HA ARG 26 75.292 20.469 32.115 1.00 0.00 H
ATOM 394 CB ARG 26 73.474 20.434 31.031 1.00 0.00 C
ATOM 395 HB2 ARG 26 73.925 20.694 30.073 1.00 0.00 H
ATOM 396 HB3 ARG 26 73.355 19.355 31.117 1.00 0.00 H
ATOM 397 CG ARG 26 72.083 21.034 30.986 1.00 0.00 C
ATOM 398 HG2 ARG 26 71.553 20.735 31.891 1.00 0.00 H
ATOM 399 HG3 ARG 26 72.131 22.118 30.880 1.00 0.00 H
ATOM 400 CD ARG 26 71.272 20.453 29.822 1.00 0.00 C
ATOM 401 HD2 ARG 26 70.311 20.962 29.896 1.00 0.00 H
ATOM 402 HD3 ARG 26 71.698 20.762 28.867 1.00 0.00 H
ATOM 403 NE ARG 26 70.998 19.000 29.942 1.00 0.00 N
ATOM 404 HE ARG 26 70.150 18.787 30.448 1.00 0.00 H
ATOM 405 CZ ARG 26 71.503 17.972 29.246 1.00 0.00 C
ATOM 406 NH1 ARG 26 72.497 18.042 28.386 1.00 0.00 N
ATOM 407 HH11 ARG 26 72.848 18.968 28.188 1.00 0.00 H
ATOM 408 HH12 ARG 26 72.597 17.282 27.729 1.00 0.00 H
ATOM 409 NH2 ARG 26 71.019 16.789 29.205 1.00 0.00 N
ATOM 410 HH21 ARG 26 70.280 16.608 29.869 1.00 0.00 H
ATOM 411 HH22 ARG 26 71.475 16.028 28.724 1.00 0.00 H
ATOM 412 C ARG 26 74.576 22.331 32.433 1.00 0.00 C
ATOM 413 O ARG 26 75.401 22.905 31.687 1.00 0.00 O
ATOM 414 N MET 27 74.260 22.897 33.587 1.00 0.00 N
ATOM 415 H MET 27 73.500 22.510 34.128 1.00 0.00 H
ATOM 416 CA MET 27 74.771 24.160 34.046 1.00 0.00 C
ATOM 417 HA MET 27 74.690 24.808 33.173 1.00 0.00 H
ATOM 418 CB MET 27 73.914 24.657 35.164 1.00 0.00 C
ATOM 419 HB2 MET 27 73.850 23.852 35.895 1.00 0.00 H
ATOM 420 HB3 MET 27 74.298 25.601 35.550 1.00 0.00 H
ATOM 421 CG MET 27 72.467 24.990 34.702 1.00 0.00 C
ATOM 422 HG2 MET 27 72.646 25.884 34.104 1.00 0.00 H
ATOM 423 HG3 MET 27 72.041 24.274 33.999 1.00 0.00 H
ATOM 424 SD MET 27 71.232 25.249 36.003 1.00 0.00 S
ATOM 425 CE MET 27 71.969 26.763 36.681 1.00 0.00 C
ATOM 426 HE1 MET 27 73.006 26.585 36.966 1.00 0.00 H
ATOM 427 HE2 MET 27 71.844 27.532 35.918 1.00 0.00 H
ATOM 428 HE3 MET 27 71.443 27.025 37.598 1.00 0.00 H
ATOM 429 C MET 27 76.236 24.121 34.527 1.00 0.00 C
ATOM 430 O MET 27 76.717 23.161 35.114 1.00 0.00 O
ATOM 431 N THR 28 76.932 25.179 34.131 1.00 0.00 N
ATOM 432 H THR 28 76.478 25.860 33.539 1.00 0.00 H
ATOM 433 CA THR 28 78.205 25.497 34.833 1.00 0.00 C
ATOM 434 HA THR 28 78.888 24.657 34.954 1.00 0.00 H
ATOM 435 CB THR 28 78.963 26.586 33.955 1.00 0.00 C
ATOM 436 HB THR 28 79.868 26.935 34.452 1.00 0.00 H
ATOM 437 CG2 THR 28 79.323 25.856 32.693 1.00 0.00 C
ATOM 438 HG21 THR 28 78.517 25.272 32.246 1.00 0.00 H
ATOM 439 HG22 THR 28 79.575 26.599 31.936 1.00 0.00 H
ATOM 440 HG23 THR 28 80.163 25.166 32.775 1.00 0.00 H
ATOM 441 OG1 THR 28 78.125 27.626 33.582 1.00 0.00 O
ATOM 442 HG1 THR 28 77.381 27.247 33.107 1.00 0.00 H
ATOM 443 C THR 28 77.985 26.089 36.233 1.00 0.00 C
ATOM 444 O THR 28 76.935 26.495 36.621 1.00 0.00 O
ATOM 445 N LEU 29 79.044 26.168 37.022 1.00 0.00 N
ATOM 446 H LEU 29 79.911 25.802 36.655 1.00 0.00 H
ATOM 447 CA LEU 29 79.136 26.935 38.289 1.00 0.00 C
ATOM 448 HA LEU 29 78.418 26.478 38.969 1.00 0.00 H
ATOM 449 CB LEU 29 80.582 26.888 38.853 1.00 0.00 C
ATOM 450 HB2 LEU 29 80.899 25.849 38.943 1.00 0.00 H
ATOM 451 HB3 LEU 29 81.215 27.430 38.151 1.00 0.00 H
ATOM 452 CG LEU 29 80.743 27.544 40.248 1.00 0.00 C
ATOM 453 HG LEU 29 80.460 28.591 40.147 1.00 0.00 H
ATOM 454 CD1 LEU 29 79.682 27.042 41.219 1.00 0.00 C
ATOM 455 HD11 LEU 29 78.680 27.420 41.014 1.00 0.00 H
ATOM 456 HD12 LEU 29 79.636 25.973 41.011 1.00 0.00 H
ATOM 457 HD13 LEU 29 79.902 27.196 42.275 1.00 0.00 H
ATOM 458 CD2 LEU 29 82.111 27.395 40.870 1.00 0.00 C
ATOM 459 HD21 LEU 29 82.334 26.331 40.946 1.00 0.00 H
ATOM 460 HD22 LEU 29 82.825 27.859 40.190 1.00 0.00 H
ATOM 461 HD23 LEU 29 82.075 27.856 41.857 1.00 0.00 H
ATOM 462 C LEU 29 78.699 28.366 38.084 1.00 0.00 C
ATOM 463 O LEU 29 77.969 28.877 38.934 1.00 0.00 O
ATOM 464 N ALA 30 79.166 29.191 37.134 1.00 0.00 N
ATOM 465 H ALA 30 79.861 28.912 36.456 1.00 0.00 H
ATOM 466 CA ALA 30 78.759 30.584 36.929 1.00 0.00 C
ATOM 467 HA ALA 30 79.085 31.093 37.836 1.00 0.00 H
ATOM 468 CB ALA 30 79.403 31.139 35.636 1.00 0.00 C
ATOM 469 HB1 ALA 30 79.282 32.222 35.605 1.00 0.00 H
ATOM 470 HB2 ALA 30 80.481 30.983 35.662 1.00 0.00 H
ATOM 471 HB3 ALA 30 79.113 30.545 34.769 1.00 0.00 H
ATOM 472 C ALA 30 77.247 30.606 36.813 1.00 0.00 C
ATOM 473 O ALA 30 76.618 31.516 37.321 1.00 0.00 O
ATOM 474 N GLU 31 76.665 29.701 35.993 1.00 0.00 N
ATOM 475 H GLU 31 77.274 28.983 35.625 1.00 0.00 H
ATOM 476 CA GLU 31 75.212 29.577 35.776 1.00 0.00 C
ATOM 477 HA GLU 31 74.750 30.548 35.598 1.00 0.00 H
ATOM 478 CB GLU 31 74.906 28.675 34.532 1.00 0.00 C
ATOM 479 HB2 GLU 31 75.262 27.662 34.720 1.00 0.00 H
ATOM 480 HB3 GLU 31 73.859 28.373 34.502 1.00 0.00 H
ATOM 481 CG GLU 31 75.231 29.285 33.177 1.00 0.00 C
ATOM 482 HG2 GLU 31 74.390 29.942 32.956 1.00 0.00 H
ATOM 483 HG3 GLU 31 76.192 29.796 33.220 1.00 0.00 H
ATOM 484 CD GLU 31 75.378 28.196 32.059 1.00 0.00 C
ATOM 485 OE1 GLU 31 75.665 27.029 32.344 1.00 0.00 O
ATOM 486 OE2 GLU 31 75.372 28.533 30.853 1.00 0.00 O
ATOM 487 C GLU 31 74.322 29.163 37.031 1.00 0.00 C
ATOM 488 O GLU 31 73.169 29.576 37.113 1.00 0.00 O
ATOM 489 N LYS 32 74.931 28.437 38.021 1.00 0.00 N
ATOM 490 H LYS 32 75.898 28.189 37.866 1.00 0.00 H
ATOM 491 CA LYS 32 74.509 28.210 39.374 1.00 0.00 C
ATOM 492 HA LYS 32 73.461 27.912 39.368 1.00 0.00 H
ATOM 493 CB LYS 32 75.347 27.094 40.064 1.00 0.00 C
ATOM 494 HB2 LYS 32 76.400 27.375 40.087 1.00 0.00 H
ATOM 495 HB3 LYS 32 75.056 27.095 41.114 1.00 0.00 H
ATOM 496 CG LYS 32 75.038 25.746 39.482 1.00 0.00 C
ATOM 497 HG2 LYS 32 74.031 25.329 39.458 1.00 0.00 H
ATOM 498 HG3 LYS 32 75.158 25.839 38.402 1.00 0.00 H
ATOM 499 CD LYS 32 76.044 24.695 40.091 1.00 0.00 C
ATOM 500 HD2 LYS 32 77.031 25.137 40.229 1.00 0.00 H
ATOM 501 HD3 LYS 32 75.594 24.402 41.040 1.00 0.00 H
ATOM 502 CE LYS 32 76.099 23.521 39.105 1.00 0.00 C
ATOM 503 HE2 LYS 32 75.083 23.201 38.873 1.00 0.00 H
ATOM 504 HE3 LYS 32 76.600 23.829 38.187 1.00 0.00 H
ATOM 505 NZ LYS 32 76.713 22.244 39.739 1.00 0.00 N
ATOM 506 HZ1 LYS 32 77.686 22.437 39.931 1.00 0.00 H
ATOM 507 HZ2 LYS 32 76.144 21.989 40.533 1.00 0.00 H
ATOM 508 HZ3 LYS 32 76.679 21.430 39.143 1.00 0.00 H
ATOM 509 C LYS 32 74.469 29.536 40.147 1.00 0.00 C
ATOM 510 O LYS 32 73.389 30.090 40.408 1.00 0.00 O
ATOM 511 N ILE 33 75.630 30.153 40.335 1.00 0.00 N
ATOM 512 H ILE 33 76.437 29.699 39.931 1.00 0.00 H
ATOM 513 CA ILE 33 75.774 31.417 41.116 1.00 0.00 C
ATOM 514 HA ILE 33 75.520 31.257 42.164 1.00 0.00 H
ATOM 515 CB ILE 33 77.258 31.897 41.037 1.00 0.00 C
ATOM 516 HB ILE 33 77.619 32.089 40.026 1.00 0.00 H
ATOM 517 CG2 ILE 33 77.266 33.156 41.909 1.00 0.00 C
ATOM 518 HG21 ILE 33 78.262 33.454 42.236 1.00 0.00 H
ATOM 519 HG22 ILE 33 76.700 33.953 41.426 1.00 0.00 H
ATOM 520 HG23 ILE 33 76.629 32.938 42.766 1.00 0.00 H
ATOM 521 CG1 ILE 33 78.227 30.891 41.651 1.00 0.00 C
ATOM 522 HG12 ILE 33 78.355 30.085 40.929 1.00 0.00 H
ATOM 523 HG13 ILE 33 79.200 31.350 41.823 1.00 0.00 H
ATOM 524 CD1 ILE 33 77.891 30.294 43.055 1.00 0.00 C
ATOM 525 HD11 ILE 33 76.915 29.815 42.987 1.00 0.00 H
ATOM 526 HD12 ILE 33 78.578 29.518 43.392 1.00 0.00 H
ATOM 527 HD13 ILE 33 77.742 31.142 43.723 1.00 0.00 H
ATOM 528 C ILE 33 74.726 32.419 40.571 1.00 0.00 C
ATOM 529 O ILE 33 74.058 33.114 41.344 1.00 0.00 O
ATOM 530 N GLY 34 74.634 32.560 39.230 1.00 0.00 N
ATOM 531 H GLY 34 75.389 32.084 38.758 1.00 0.00 H
ATOM 532 CA GLY 34 73.817 33.481 38.486 1.00 0.00 C
ATOM 533 HA2 GLY 34 74.213 34.475 38.692 1.00 0.00 H
ATOM 534 HA3 GLY 34 73.805 33.197 37.434 1.00 0.00 H
ATOM 535 C GLY 34 72.343 33.447 38.973 1.00 0.00 C
ATOM 536 O GLY 34 71.706 34.458 39.242 1.00 0.00 O
ATOM 537 N GLN 35 71.767 32.249 39.087 1.00 0.00 N
ATOM 538 H GLN 35 72.410 31.491 38.912 1.00 0.00 H
ATOM 539 CA GLN 35 70.383 31.981 39.562 1.00 0.00 C
ATOM 540 HA GLN 35 69.780 32.544 38.849 1.00 0.00 H
ATOM 541 CB GLN 35 69.982 30.533 39.520 1.00 0.00 C
ATOM 542 HB2 GLN 35 70.606 29.914 40.166 1.00 0.00 H
ATOM 543 HB3 GLN 35 68.990 30.304 39.909 1.00 0.00 H
ATOM 544 CG GLN 35 69.846 29.903 38.171 1.00 0.00 C
ATOM 545 HG2 GLN 35 70.803 29.772 37.665 1.00 0.00 H
ATOM 546 HG3 GLN 35 69.414 28.919 38.355 1.00 0.00 H
ATOM 547 CD GLN 35 68.760 30.557 37.326 1.00 0.00 C
ATOM 548 OE1 GLN 35 67.663 30.777 37.721 1.00 0.00 O
ATOM 549 NE2 GLN 35 69.019 30.901 36.073 1.00 0.00 N
ATOM 550 HE21 GLN 35 68.314 31.362 35.515 1.00 0.00 H
ATOM 551 HE22 GLN 35 70.004 30.863 35.851 1.00 0.00 H
ATOM 552 C GLN 35 70.121 32.475 41.000 1.00 0.00 C
ATOM 553 O GLN 35 68.988 32.596 41.390 1.00 0.00 O
ATOM 554 N MET 36 71.161 32.716 41.798 1.00 0.00 N
ATOM 555 H MET 36 72.052 32.776 41.327 1.00 0.00 H
ATOM 556 CA MET 36 71.006 33.040 43.236 1.00 0.00 C
ATOM 557 HA MET 36 70.046 32.673 43.597 1.00 0.00 H
ATOM 558 CB MET 36 72.043 32.205 44.040 1.00 0.00 C
ATOM 559 HB2 MET 36 72.983 32.388 43.521 1.00 0.00 H
ATOM 560 HB3 MET 36 72.201 32.552 45.061 1.00 0.00 H
ATOM 561 CG MET 36 71.771 30.676 44.103 1.00 0.00 C
ATOM 562 HG2 MET 36 71.059 30.414 44.885 1.00 0.00 H
ATOM 563 HG3 MET 36 71.259 30.364 43.193 1.00 0.00 H
ATOM 564 SD MET 36 73.182 29.643 44.262 1.00 0.00 S
ATOM 565 CE MET 36 73.230 29.838 45.974 1.00 0.00 C
ATOM 566 HE1 MET 36 73.974 29.175 46.416 1.00 0.00 H
ATOM 567 HE2 MET 36 73.457 30.860 46.278 1.00 0.00 H
ATOM 568 HE3 MET 36 72.232 29.534 46.289 1.00 0.00 H
ATOM 569 C MET 36 71.059 34.571 43.582 1.00 0.00 C
ATOM 570 O MET 36 71.191 34.999 44.771 1.00 0.00 O
ATOM 571 N THR 37 70.965 35.360 42.507 1.00 0.00 N
ATOM 572 H THR 37 70.735 34.878 41.650 1.00 0.00 H
ATOM 573 CA THR 37 70.891 36.786 42.477 1.00 0.00 C
ATOM 574 HA THR 37 71.295 37.165 43.416 1.00 0.00 H
ATOM 575 CB THR 37 71.645 37.421 41.244 1.00 0.00 C
ATOM 576 HB THR 37 71.581 38.504 41.342 1.00 0.00 H
ATOM 577 CG2 THR 37 73.146 37.154 41.262 1.00 0.00 C
ATOM 578 HG21 THR 37 73.670 37.827 40.583 1.00 0.00 H
ATOM 579 HG22 THR 37 73.655 37.257 42.220 1.00 0.00 H
ATOM 580 HG23 THR 37 73.324 36.091 41.102 1.00 0.00 H
ATOM 581 OG1 THR 37 71.130 37.091 39.944 1.00 0.00 O
ATOM 582 HG1 THR 37 71.424 36.197 39.755 1.00 0.00 H
ATOM 583 C THR 37 69.424 37.162 42.296 1.00 0.00 C
ATOM 584 O THR 37 68.638 36.513 41.531 1.00 0.00 O
ATOM 585 N GLN 38 69.048 38.243 42.951 1.00 0.00 N
ATOM 586 H GLN 38 69.653 38.580 43.686 1.00 0.00 H
ATOM 587 CA GLN 38 67.942 39.118 42.601 1.00 0.00 C
ATOM 588 HA GLN 38 67.586 38.981 41.579 1.00 0.00 H
ATOM 589 CB GLN 38 66.766 38.991 43.643 1.00 0.00 C
ATOM 590 HB2 GLN 38 66.516 37.943 43.806 1.00 0.00 H
ATOM 591 HB3 GLN 38 67.127 39.430 44.573 1.00 0.00 H
ATOM 592 CG GLN 38 65.481 39.720 43.174 1.00 0.00 C
ATOM 593 HG2 GLN 38 65.585 40.800 43.069 1.00 0.00 H
ATOM 594 HG3 GLN 38 65.195 39.352 42.188 1.00 0.00 H
ATOM 595 CD GLN 38 64.326 39.314 44.115 1.00 0.00 C
ATOM 596 OE1 GLN 38 64.174 39.751 45.250 1.00 0.00 O
ATOM 597 NE2 GLN 38 63.616 38.286 43.850 1.00 0.00 N
ATOM 598 HE21 GLN 38 62.886 38.131 44.530 1.00 0.00 H
ATOM 599 HE22 GLN 38 63.767 37.691 43.048 1.00 0.00 H
ATOM 600 C GLN 38 68.424 40.598 42.718 1.00 0.00 C
ATOM 601 O GLN 38 68.861 40.989 43.788 1.00 0.00 O
ATOM 602 N ILE 39 68.336 41.347 41.600 1.00 0.00 N
ATOM 603 H ILE 39 67.980 40.906 40.764 1.00 0.00 H
ATOM 604 CA ILE 39 68.854 42.697 41.403 1.00 0.00 C
ATOM 605 HA ILE 39 69.264 42.948 42.381 1.00 0.00 H
ATOM 606 CB ILE 39 70.044 42.701 40.394 1.00 0.00 C
ATOM 607 HB ILE 39 70.173 43.760 40.171 1.00 0.00 H
ATOM 608 CG2 ILE 39 71.258 42.049 41.031 1.00 0.00 C
ATOM 609 HG21 ILE 39 72.163 42.298 40.477 1.00 0.00 H
ATOM 610 HG22 ILE 39 71.394 42.427 42.045 1.00 0.00 H
ATOM 611 HG23 ILE 39 71.174 40.969 41.152 1.00 0.00 H
ATOM 612 CG1 ILE 39 69.855 42.062 39.052 1.00 0.00 C
ATOM 613 HG12 ILE 39 69.991 40.990 39.192 1.00 0.00 H
ATOM 614 HG13 ILE 39 68.898 42.402 38.656 1.00 0.00 H
ATOM 615 CD1 ILE 39 70.817 42.462 37.946 1.00 0.00 C
ATOM 616 HD11 ILE 39 71.784 41.990 38.117 1.00 0.00 H
ATOM 617 HD12 ILE 39 70.321 42.065 37.061 1.00 0.00 H
ATOM 618 HD13 ILE 39 70.896 43.540 37.804 1.00 0.00 H
ATOM 619 C ILE 39 67.754 43.572 40.982 1.00 0.00 C
ATOM 620 O ILE 39 66.689 43.121 40.605 1.00 0.00 O
ATOM 621 N GLU 40 68.003 44.872 40.996 1.00 0.00 N
ATOM 622 H GLU 40 68.942 45.139 41.252 1.00 0.00 H
ATOM 623 CA GLU 40 67.123 45.991 40.572 1.00 0.00 C
ATOM 624 HA GLU 40 66.131 45.541 40.583 1.00 0.00 H
ATOM 625 CB GLU 40 67.239 47.104 41.658 1.00 0.00 C
ATOM 626 HB2 GLU 40 66.383 47.773 41.571 1.00 0.00 H
ATOM 627 HB3 GLU 40 67.190 46.663 42.654 1.00 0.00 H
ATOM 628 CG GLU 40 68.578 47.945 41.655 1.00 0.00 C
ATOM 629 HG2 GLU 40 69.373 47.278 41.988 1.00 0.00 H
ATOM 630 HG3 GLU 40 68.683 48.240 40.611 1.00 0.00 H
ATOM 631 CD GLU 40 68.490 49.173 42.543 1.00 0.00 C
ATOM 632 OE1 GLU 40 69.436 49.383 43.367 1.00 0.00 O
ATOM 633 OE2 GLU 40 67.480 49.914 42.491 1.00 0.00 O
ATOM 634 C GLU 40 67.410 46.471 39.158 1.00 0.00 C
ATOM 635 O GLU 40 68.564 46.461 38.625 1.00 0.00 O
ATOM 636 N ARG 41 66.414 47.059 38.474 1.00 0.00 N
ATOM 637 H ARG 41 65.564 46.986 39.014 1.00 0.00 H
ATOM 638 CA ARG 41 66.442 47.728 37.198 1.00 0.00 C
ATOM 639 HA ARG 41 66.560 46.963 36.430 1.00 0.00 H
ATOM 640 CB ARG 41 65.092 48.440 37.010 1.00 0.00 C
ATOM 641 HB2 ARG 41 64.322 47.681 36.872 1.00 0.00 H
ATOM 642 HB3 ARG 41 64.899 49.024 37.910 1.00 0.00 H
ATOM 643 CG ARG 41 65.019 49.387 35.781 1.00 0.00 C
ATOM 644 HG2 ARG 41 65.660 50.255 35.939 1.00 0.00 H
ATOM 645 HG3 ARG 41 65.411 48.783 34.963 1.00 0.00 H
ATOM 646 CD ARG 41 63.551 49.910 35.592 1.00 0.00 C
ATOM 647 HD2 ARG 41 62.822 49.103 35.663 1.00 0.00 H
ATOM 648 HD3 ARG 41 63.264 50.587 36.395 1.00 0.00 H
ATOM 649 NE ARG 41 63.465 50.550 34.248 1.00 0.00 N
ATOM 650 HE ARG 41 63.102 49.986 33.493 1.00 0.00 H
ATOM 651 CZ ARG 41 63.682 51.782 33.852 1.00 0.00 C
ATOM 652 NH1 ARG 41 64.053 52.717 34.653 1.00 0.00 N
ATOM 653 HH11 ARG 41 63.808 52.709 35.633 1.00 0.00 H
ATOM 654 HH12 ARG 41 64.414 53.613 34.357 1.00 0.00 H
ATOM 655 NH2 ARG 41 63.581 52.086 32.572 1.00 0.00 N
ATOM 656 HH21 ARG 41 63.135 51.443 31.934 1.00 0.00 H
ATOM 657 HH22 ARG 41 63.685 53.052 32.295 1.00 0.00 H
ATOM 658 C ARG 41 67.699 48.656 37.044 1.00 0.00 C
ATOM 659 O ARG 41 68.359 48.642 35.981 1.00 0.00 O
ATOM 660 N LEU 42 68.142 49.302 38.109 1.00 0.00 N
ATOM 661 H LEU 42 67.647 49.318 38.989 1.00 0.00 H
ATOM 662 CA LEU 42 69.312 50.275 38.015 1.00 0.00 C
ATOM 663 HA LEU 42 69.033 50.912 37.176 1.00 0.00 H
ATOM 664 CB LEU 42 69.215 51.065 39.322 1.00 0.00 C
ATOM 665 HB2 LEU 42 68.298 51.650 39.387 1.00 0.00 H
ATOM 666 HB3 LEU 42 69.122 50.318 40.110 1.00 0.00 H
ATOM 667 CG LEU 42 70.325 52.054 39.694 1.00 0.00 C
ATOM 668 HG LEU 42 71.298 51.571 39.605 1.00 0.00 H
ATOM 669 CD1 LEU 42 70.158 53.145 38.620 1.00 0.00 C
ATOM 670 HD11 LEU 42 70.707 54.048 38.888 1.00 0.00 H
ATOM 671 HD12 LEU 42 70.485 52.712 37.675 1.00 0.00 H
ATOM 672 HD13 LEU 42 69.111 53.430 38.519 1.00 0.00 H
ATOM 673 CD2 LEU 42 70.096 52.746 40.999 1.00 0.00 C
ATOM 674 HD21 LEU 42 70.831 53.529 41.184 1.00 0.00 H
ATOM 675 HD22 LEU 42 69.119 53.231 40.979 1.00 0.00 H
ATOM 676 HD23 LEU 42 70.095 51.951 41.744 1.00 0.00 H
ATOM 677 C LEU 42 70.643 49.628 37.679 1.00 0.00 C
ATOM 678 O LEU 42 71.619 50.269 37.371 1.00 0.00 O
ATOM 679 N VAL 43 70.762 48.337 37.752 1.00 0.00 N
ATOM 680 H VAL 43 70.011 47.798 38.159 1.00 0.00 H
ATOM 681 CA VAL 43 71.935 47.487 37.404 1.00 0.00 C
ATOM 682 HA VAL 43 72.669 48.176 36.984 1.00 0.00 H
ATOM 683 CB VAL 43 72.560 46.849 38.673 1.00 0.00 C
ATOM 684 HB VAL 43 73.364 46.149 38.445 1.00 0.00 H
ATOM 685 CG1 VAL 43 73.212 47.966 39.454 1.00 0.00 C
ATOM 686 HG11 VAL 43 72.542 48.797 39.677 1.00 0.00 H
ATOM 687 HG12 VAL 43 73.611 47.566 40.386 1.00 0.00 H
ATOM 688 HG13 VAL 43 74.115 48.192 38.886 1.00 0.00 H
ATOM 689 CG2 VAL 43 71.545 46.144 39.562 1.00 0.00 C
ATOM 690 HG21 VAL 43 70.965 45.537 38.866 1.00 0.00 H
ATOM 691 HG22 VAL 43 71.990 45.481 40.304 1.00 0.00 H
ATOM 692 HG23 VAL 43 70.879 46.815 40.105 1.00 0.00 H
ATOM 693 C VAL 43 71.598 46.355 36.413 1.00 0.00 C
ATOM 694 O VAL 43 72.455 45.810 35.703 1.00 0.00 O
ATOM 695 N ALA 44 70.351 46.066 36.261 1.00 0.00 N
ATOM 696 H ALA 44 69.637 46.537 36.798 1.00 0.00 H
ATOM 697 CA ALA 44 69.826 44.940 35.358 1.00 0.00 C
ATOM 698 HA ALA 44 70.530 44.117 35.482 1.00 0.00 H
ATOM 699 CB ALA 44 68.360 44.661 35.770 1.00 0.00 C
ATOM 700 HB1 ALA 44 67.729 45.532 35.590 1.00 0.00 H
ATOM 701 HB2 ALA 44 68.046 43.762 35.240 1.00 0.00 H
ATOM 702 HB3 ALA 44 68.258 44.455 36.836 1.00 0.00 H
ATOM 703 C ALA 44 69.871 45.373 33.868 1.00 0.00 C
ATOM 704 O ALA 44 68.814 45.597 33.329 1.00 0.00 O
ATOM 705 N THR 45 71.059 45.607 33.329 1.00 0.00 N
ATOM 706 H THR 45 71.878 45.702 33.911 1.00 0.00 H
ATOM 707 CA THR 45 71.410 45.835 31.924 1.00 0.00 C
ATOM 708 HA THR 45 70.781 46.624 31.511 1.00 0.00 H
ATOM 709 CB THR 45 72.734 46.442 31.810 1.00 0.00 C
ATOM 710 HB THR 45 72.838 46.581 30.734 1.00 0.00 H
ATOM 711 CG2 THR 45 72.843 47.819 32.462 1.00 0.00 C
ATOM 712 HG21 THR 45 73.676 48.332 31.981 1.00 0.00 H
ATOM 713 HG22 THR 45 71.920 48.388 32.360 1.00 0.00 H
ATOM 714 HG23 THR 45 73.140 47.651 33.498 1.00 0.00 H
ATOM 715 OG1 THR 45 73.789 45.586 32.178 1.00 0.00 O
ATOM 716 HG1 THR 45 74.582 46.092 31.985 1.00 0.00 H
ATOM 717 C THR 45 71.305 44.516 31.078 1.00 0.00 C
ATOM 718 O THR 45 71.730 43.490 31.526 1.00 0.00 O
ATOM 719 N PRO 46 70.842 44.555 29.787 1.00 0.00 N
ATOM 720 CD PRO 46 70.150 45.648 29.160 1.00 0.00 C
ATOM 721 HD2 PRO 46 70.847 46.486 29.129 1.00 0.00 H
ATOM 722 HD3 PRO 46 69.272 45.945 29.735 1.00 0.00 H
ATOM 723 CG PRO 46 69.640 45.143 27.828 1.00 0.00 C
ATOM 724 HG2 PRO 46 69.594 45.972 27.122 1.00 0.00 H
ATOM 725 HG3 PRO 46 68.637 44.716 27.850 1.00 0.00 H
ATOM 726 CB PRO 46 70.640 43.997 27.416 1.00 0.00 C
ATOM 727 HB2 PRO 46 71.481 44.476 26.914 1.00 0.00 H
ATOM 728 HB3 PRO 46 70.283 43.166 26.806 1.00 0.00 H
ATOM 729 CA PRO 46 70.992 43.463 28.797 1.00 0.00 C
ATOM 730 HA PRO 46 70.182 42.757 28.977 1.00 0.00 H
ATOM 731 C PRO 46 72.345 42.719 28.792 1.00 0.00 C
ATOM 732 O PRO 46 72.299 41.480 28.665 1.00 0.00 O
ATOM 733 N ASP 47 73.493 43.387 28.818 1.00 0.00 N
ATOM 734 H ASP 47 73.440 44.394 28.877 1.00 0.00 H
ATOM 735 CA ASP 47 74.813 42.767 29.046 1.00 0.00 C
ATOM 736 HA ASP 47 74.974 42.061 28.231 1.00 0.00 H
ATOM 737 CB ASP 47 75.892 43.858 29.044 1.00 0.00 C
ATOM 738 HB2 ASP 47 75.867 44.502 28.165 1.00 0.00 H
ATOM 739 HB3 ASP 47 75.952 44.446 29.960 1.00 0.00 H
ATOM 740 CG ASP 47 77.231 43.102 28.873 1.00 0.00 C
ATOM 741 OD1 ASP 47 78.088 43.320 29.795 1.00 0.00 O
ATOM 742 OD2 ASP 47 77.453 42.343 27.924 1.00 0.00 O
ATOM 743 C ASP 47 74.913 41.926 30.331 1.00 0.00 C
ATOM 744 O ASP 47 75.188 40.727 30.259 1.00 0.00 O
ATOM 745 N VAL 48 74.641 42.486 31.489 1.00 0.00 N
ATOM 746 H VAL 48 74.389 43.462 31.426 1.00 0.00 H
ATOM 747 CA VAL 48 74.680 41.829 32.793 1.00 0.00 C
ATOM 748 HA VAL 48 75.708 41.515 32.974 1.00 0.00 H
ATOM 749 CB VAL 48 74.199 42.793 33.865 1.00 0.00 C
ATOM 750 HB VAL 48 73.388 43.375 33.425 1.00 0.00 H
ATOM 751 CG1 VAL 48 73.626 42.214 35.201 1.00 0.00 C
ATOM 752 HG11 VAL 48 74.229 41.425 35.650 1.00 0.00 H
ATOM 753 HG12 VAL 48 73.409 42.976 35.950 1.00 0.00 H
ATOM 754 HG13 VAL 48 72.642 41.828 34.934 1.00 0.00 H
ATOM 755 CG2 VAL 48 75.401 43.760 34.173 1.00 0.00 C
ATOM 756 HG21 VAL 48 75.138 44.441 34.982 1.00 0.00 H
ATOM 757 HG22 VAL 48 76.224 43.115 34.481 1.00 0.00 H
ATOM 758 HG23 VAL 48 75.709 44.315 33.287 1.00 0.00 H
ATOM 759 C VAL 48 73.746 40.597 32.810 1.00 0.00 C
ATOM 760 O VAL 48 74.134 39.554 33.296 1.00 0.00 O
ATOM 761 N LEU 49 72.474 40.723 32.362 1.00 0.00 N
ATOM 762 H LEU 49 72.353 41.546 31.790 1.00 0.00 H
ATOM 763 CA LEU 49 71.462 39.753 32.433 1.00 0.00 C
ATOM 764 HA LEU 49 71.164 39.654 33.477 1.00 0.00 H
ATOM 765 CB LEU 49 70.225 40.190 31.631 1.00 0.00 C
ATOM 766 HB2 LEU 49 70.500 40.660 30.686 1.00 0.00 H
ATOM 767 HB3 LEU 49 69.561 39.356 31.404 1.00 0.00 H
ATOM 768 CG LEU 49 69.318 41.258 32.296 1.00 0.00 C
ATOM 769 HG LEU 49 69.974 42.079 32.586 1.00 0.00 H
ATOM 770 CD1 LEU 49 68.226 41.796 31.382 1.00 0.00 C
ATOM 771 HD11 LEU 49 68.694 42.398 30.604 1.00 0.00 H
ATOM 772 HD12 LEU 49 67.626 40.982 30.973 1.00 0.00 H
ATOM 773 HD13 LEU 49 67.599 42.339 32.090 1.00 0.00 H
ATOM 774 CD2 LEU 49 68.596 40.830 33.580 1.00 0.00 C
ATOM 775 HD21 LEU 49 69.326 40.538 34.334 1.00 0.00 H
ATOM 776 HD22 LEU 49 67.996 41.650 33.977 1.00 0.00 H
ATOM 777 HD23 LEU 49 67.889 40.008 33.466 1.00 0.00 H
ATOM 778 C LEU 49 72.007 38.373 31.934 1.00 0.00 C
ATOM 779 O LEU 49 71.751 37.326 32.539 1.00 0.00 O
ATOM 780 N ARG 50 72.797 38.421 30.806 1.00 0.00 N
ATOM 781 H ARG 50 72.947 39.380 30.528 1.00 0.00 H
ATOM 782 CA ARG 50 73.541 37.334 30.197 1.00 0.00 C
ATOM 783 HA ARG 50 72.978 36.430 30.430 1.00 0.00 H
ATOM 784 CB ARG 50 73.435 37.566 28.713 1.00 0.00 C
ATOM 785 HB2 ARG 50 72.447 38.000 28.561 1.00 0.00 H
ATOM 786 HB3 ARG 50 74.176 38.340 28.512 1.00 0.00 H
ATOM 787 CG ARG 50 73.600 36.375 27.779 1.00 0.00 C
ATOM 788 HG2 ARG 50 74.390 35.734 28.171 1.00 0.00 H
ATOM 789 HG3 ARG 50 72.749 35.696 27.829 1.00 0.00 H
ATOM 790 CD ARG 50 73.955 36.726 26.314 1.00 0.00 C
ATOM 791 HD2 ARG 50 73.169 37.338 25.874 1.00 0.00 H
ATOM 792 HD3 ARG 50 74.815 37.394 26.352 1.00 0.00 H
ATOM 793 NE ARG 50 74.174 35.549 25.422 1.00 0.00 N
ATOM 794 HE ARG 50 73.370 35.006 25.139 1.00 0.00 H
ATOM 795 CZ ARG 50 75.249 34.990 24.925 1.00 0.00 C
ATOM 796 NH1 ARG 50 75.082 33.848 24.226 1.00 0.00 N
ATOM 797 HH11 ARG 50 74.159 33.454 24.108 1.00 0.00 H
ATOM 798 HH12 ARG 50 75.865 33.442 23.735 1.00 0.00 H
ATOM 799 NH2 ARG 50 76.484 35.450 25.050 1.00 0.00 N
ATOM 800 HH21 ARG 50 76.619 36.137 25.778 1.00 0.00 H
ATOM 801 HH22 ARG 50 77.255 34.968 24.611 1.00 0.00 H
ATOM 802 C ARG 50 75.011 37.156 30.628 1.00 0.00 C
ATOM 803 O ARG 50 75.509 36.058 30.581 1.00 0.00 O
ATOM 804 N ASP 51 75.717 38.184 31.068 1.00 0.00 N
ATOM 805 H ASP 51 75.338 39.114 31.178 1.00 0.00 H
ATOM 806 CA ASP 51 77.126 38.028 31.541 1.00 0.00 C
ATOM 807 HA ASP 51 77.772 37.334 31.003 1.00 0.00 H
ATOM 808 CB ASP 51 77.948 39.348 31.515 1.00 0.00 C
ATOM 809 HB2 ASP 51 77.940 39.853 30.549 1.00 0.00 H
ATOM 810 HB3 ASP 51 77.503 40.011 32.257 1.00 0.00 H
ATOM 811 CG ASP 51 79.399 39.186 31.919 1.00 0.00 C
ATOM 812 OD1 ASP 51 80.021 38.226 31.407 1.00 0.00 O
ATOM 813 OD2 ASP 51 79.880 40.058 32.689 1.00 0.00 O
ATOM 814 C ASP 51 77.241 37.489 32.948 1.00 0.00 C
ATOM 815 O ASP 51 78.083 36.686 33.287 1.00 0.00 O
ATOM 816 N ASN 52 76.201 37.815 33.735 1.00 0.00 N
ATOM 817 H ASN 52 75.504 38.466 33.402 1.00 0.00 H
ATOM 818 CA ASN 52 76.142 37.390 35.093 1.00 0.00 C
ATOM 819 HA ASN 52 77.034 36.819 35.354 1.00 0.00 H
ATOM 820 CB ASN 52 76.097 38.708 35.943 1.00 0.00 C
ATOM 821 HB2 ASN 52 75.139 39.211 35.806 1.00 0.00 H
ATOM 822 HB3 ASN 52 76.190 38.554 37.018 1.00 0.00 H
ATOM 823 CG ASN 52 77.275 39.675 35.664 1.00 0.00 C
ATOM 824 OD1 ASN 52 77.125 40.803 35.308 1.00 0.00 O
ATOM 825 ND2 ASN 52 78.456 39.163 35.856 1.00 0.00 N
ATOM 826 HD21 ASN 52 79.197 39.784 35.565 1.00 0.00 H
ATOM 827 HD22 ASN 52 78.587 38.189 36.091 1.00 0.00 H
ATOM 828 C ASN 52 75.028 36.371 35.406 1.00 0.00 C
ATOM 829 O ASN 52 74.779 36.029 36.536 1.00 0.00 O
ATOM 830 N PHE 53 74.392 35.864 34.309 1.00 0.00 N
ATOM 831 H PHE 53 74.507 36.186 33.359 1.00 0.00 H
ATOM 832 CA PHE 53 73.388 34.770 34.326 1.00 0.00 C
ATOM 833 HA PHE 53 72.856 34.815 33.375 1.00 0.00 H
ATOM 834 CB PHE 53 74.213 33.423 34.462 1.00 0.00 C
ATOM 835 HB2 PHE 53 74.576 33.323 35.485 1.00 0.00 H
ATOM 836 HB3 PHE 53 73.556 32.562 34.337 1.00 0.00 H
ATOM 837 CG PHE 53 75.386 33.153 33.458 1.00 0.00 C
ATOM 838 CD1 PHE 53 75.022 32.866 32.125 1.00 0.00 C
ATOM 839 HD1 PHE 53 73.997 32.831 31.785 1.00 0.00 H
ATOM 840 CE1 PHE 53 76.069 32.658 31.130 1.00 0.00 C
ATOM 841 HE1 PHE 53 75.790 32.446 30.108 1.00 0.00 H
ATOM 842 CZ PHE 53 77.427 32.777 31.482 1.00 0.00 C
ATOM 843 HZ PHE 53 78.199 32.510 30.777 1.00 0.00 H
ATOM 844 CE2 PHE 53 77.739 33.118 32.798 1.00 0.00 C
ATOM 845 HE2 PHE 53 78.808 33.089 32.949 1.00 0.00 H
ATOM 846 CD2 PHE 53 76.733 33.202 33.847 1.00 0.00 C
ATOM 847 HD2 PHE 53 76.927 33.412 34.888 1.00 0.00 H
ATOM 848 C PHE 53 72.192 34.867 35.302 1.00 0.00 C
ATOM 849 O PHE 53 71.772 33.853 35.913 1.00 0.00 O
ATOM 850 N ILE 54 71.720 36.119 35.477 1.00 0.00 N
ATOM 851 H ILE 54 72.085 36.790 34.816 1.00 0.00 H
ATOM 852 CA ILE 54 70.729 36.636 36.513 1.00 0.00 C
ATOM 853 HA ILE 54 71.159 36.514 37.508 1.00 0.00 H
ATOM 854 CB ILE 54 70.424 38.115 36.176 1.00 0.00 C
ATOM 855 HB ILE 54 69.925 38.179 35.209 1.00 0.00 H
ATOM 856 CG2 ILE 54 69.419 38.820 37.129 1.00 0.00 C
ATOM 857 HG21 ILE 54 68.426 38.372 37.075 1.00 0.00 H
ATOM 858 HG22 ILE 54 69.801 38.621 38.131 1.00 0.00 H
ATOM 859 HG23 ILE 54 69.391 39.893 36.940 1.00 0.00 H
ATOM 860 CG1 ILE 54 71.760 39.007 36.165 1.00 0.00 C
ATOM 861 HG12 ILE 54 72.453 38.515 35.484 1.00 0.00 H
ATOM 862 HG13 ILE 54 71.516 39.935 35.648 1.00 0.00 H
ATOM 863 CD1 ILE 54 72.389 39.264 37.488 1.00 0.00 C
ATOM 864 HD11 ILE 54 71.684 39.668 38.214 1.00 0.00 H
ATOM 865 HD12 ILE 54 72.656 38.313 37.950 1.00 0.00 H
ATOM 866 HD13 ILE 54 73.244 39.933 37.386 1.00 0.00 H
ATOM 867 C ILE 54 69.438 35.824 36.630 1.00 0.00 C
ATOM 868 O ILE 54 68.886 35.373 35.647 1.00 0.00 O
ATOM 869 N GLY 55 69.150 35.479 37.908 1.00 0.00 N
ATOM 870 H GLY 55 69.657 35.979 38.625 1.00 0.00 H
ATOM 871 CA GLY 55 68.127 34.544 38.377 1.00 0.00 C
ATOM 872 HA2 GLY 55 68.011 33.821 37.570 1.00 0.00 H
ATOM 873 HA3 GLY 55 68.531 33.986 39.222 1.00 0.00 H
ATOM 874 C GLY 55 66.704 35.158 38.578 1.00 0.00 C
ATOM 875 O GLY 55 65.662 34.684 38.085 1.00 0.00 O
ATOM 876 N SER 56 66.710 36.379 39.189 1.00 0.00 N
ATOM 877 H SER 56 67.579 36.736 39.560 1.00 0.00 H
ATOM 878 CA SER 56 65.441 37.043 39.518 1.00 0.00 C
ATOM 879 HA SER 56 64.704 36.867 38.735 1.00 0.00 H
ATOM 880 CB SER 56 64.833 36.518 40.833 1.00 0.00 C
ATOM 881 HB2 SER 56 64.770 35.430 40.810 1.00 0.00 H
ATOM 882 HB3 SER 56 65.557 36.752 41.613 1.00 0.00 H
ATOM 883 OG SER 56 63.628 37.014 41.251 1.00 0.00 O
ATOM 884 HG SER 56 62.978 36.926 40.550 1.00 0.00 H
ATOM 885 C SER 56 65.671 38.615 39.515 1.00 0.00 C
ATOM 886 O SER 56 66.781 39.131 39.391 1.00 0.00 O
ATOM 887 N LEU 57 64.569 39.250 39.598 1.00 0.00 N
ATOM 888 H LEU 57 63.736 38.685 39.677 1.00 0.00 H
ATOM 889 CA LEU 57 64.544 40.723 39.540 1.00 0.00 C
ATOM 890 HA LEU 57 65.491 41.181 39.826 1.00 0.00 H
ATOM 891 CB LEU 57 64.270 41.006 38.045 1.00 0.00 C
ATOM 892 HB2 LEU 57 63.361 40.469 37.773 1.00 0.00 H
ATOM 893 HB3 LEU 57 63.980 42.036 37.838 1.00 0.00 H
ATOM 894 CG LEU 57 65.344 40.569 37.003 1.00 0.00 C
ATOM 895 HG LEU 57 65.501 39.494 37.089 1.00 0.00 H
ATOM 896 CD1 LEU 57 64.873 41.010 35.604 1.00 0.00 C
ATOM 897 HD11 LEU 57 64.139 40.261 35.308 1.00 0.00 H
ATOM 898 HD12 LEU 57 64.490 42.017 35.772 1.00 0.00 H
ATOM 899 HD13 LEU 57 65.640 41.062 34.832 1.00 0.00 H
ATOM 900 CD2 LEU 57 66.624 41.407 37.182 1.00 0.00 C
ATOM 901 HD21 LEU 57 67.074 41.240 38.160 1.00 0.00 H
ATOM 902 HD22 LEU 57 67.333 41.111 36.409 1.00 0.00 H
ATOM 903 HD23 LEU 57 66.388 42.459 37.022 1.00 0.00 H
ATOM 904 C LEU 57 63.438 41.272 40.479 1.00 0.00 C
ATOM 905 O LEU 57 62.513 40.574 40.852 1.00 0.00 O
ATOM 906 N LEU 58 63.472 42.563 40.749 1.00 0.00 N
ATOM 907 H LEU 58 64.255 43.113 40.426 1.00 0.00 H
ATOM 908 CA LEU 58 62.509 43.204 41.694 1.00 0.00 C
ATOM 909 HA LEU 58 61.596 42.681 41.408 1.00 0.00 H
ATOM 910 CB LEU 58 62.857 42.834 43.195 1.00 0.00 C
ATOM 911 HB2 LEU 58 61.875 42.610 43.612 1.00 0.00 H
ATOM 912 HB3 LEU 58 63.315 41.848 43.272 1.00 0.00 H
ATOM 913 CG LEU 58 63.672 43.807 44.094 1.00 0.00 C
ATOM 914 HG LEU 58 63.044 44.675 44.292 1.00 0.00 H
ATOM 915 CD1 LEU 58 63.872 43.217 45.460 1.00 0.00 C
ATOM 916 HD11 LEU 58 63.736 42.136 45.453 1.00 0.00 H
ATOM 917 HD12 LEU 58 64.809 43.658 45.802 1.00 0.00 H
ATOM 918 HD13 LEU 58 63.049 43.595 46.066 1.00 0.00 H
ATOM 919 CD2 LEU 58 64.992 44.368 43.485 1.00 0.00 C
ATOM 920 HD21 LEU 58 65.351 45.178 44.121 1.00 0.00 H
ATOM 921 HD22 LEU 58 65.678 43.521 43.475 1.00 0.00 H
ATOM 922 HD23 LEU 58 64.853 44.713 42.460 1.00 0.00 H
ATOM 923 C LEU 58 62.050 44.715 41.479 1.00 0.00 C
ATOM 924 O LEU 58 62.804 45.497 40.942 1.00 0.00 O
ATOM 925 N SER 59 60.857 45.142 41.995 1.00 0.00 N
ATOM 926 H SER 59 60.321 44.445 42.493 1.00 0.00 H
ATOM 927 CA SER 59 60.323 46.504 42.082 1.00 0.00 C
ATOM 928 HA SER 59 61.160 47.202 42.046 1.00 0.00 H
ATOM 929 CB SER 59 59.467 46.775 40.862 1.00 0.00 C
ATOM 930 HB2 SER 59 58.670 46.041 40.744 1.00 0.00 H
ATOM 931 HB3 SER 59 59.048 47.755 41.091 1.00 0.00 H
ATOM 932 OG SER 59 60.203 46.794 39.678 1.00 0.00 O
ATOM 933 HG SER 59 60.387 47.712 39.467 1.00 0.00 H
ATOM 934 C SER 59 59.448 46.793 43.299 1.00 0.00 C
ATOM 935 O SER 59 58.947 45.876 43.922 1.00 0.00 O
ATOM 936 N GLY 60 59.499 48.065 43.713 1.00 0.00 N
ATOM 937 H GLY 60 60.099 48.633 43.132 1.00 0.00 H
ATOM 938 CA GLY 60 59.183 48.523 45.061 1.00 0.00 C
ATOM 939 HA2 GLY 60 58.272 49.121 45.016 1.00 0.00 H
ATOM 940 HA3 GLY 60 58.990 47.705 45.755 1.00 0.00 H
ATOM 941 C GLY 60 60.239 49.417 45.755 1.00 0.00 C
ATOM 942 O GLY 60 60.816 48.996 46.755 1.00 0.00 O
ATOM 943 N GLY 61 60.539 50.578 45.109 1.00 0.00 N
ATOM 944 H GLY 61 60.032 50.890 44.293 1.00 0.00 H
ATOM 945 CA GLY 61 61.463 51.565 45.592 1.00 0.00 C
ATOM 946 HA2 GLY 61 60.964 52.163 46.355 1.00 0.00 H
ATOM 947 HA3 GLY 61 62.310 51.007 45.990 1.00 0.00 H
ATOM 948 C GLY 61 62.167 52.403 44.577 1.00 0.00 C
ATOM 949 O GLY 61 62.357 53.579 44.853 1.00 0.00 O
ATOM 950 N GLY 62 62.561 51.860 43.452 1.00 0.00 N
ATOM 951 H GLY 62 62.288 50.903 43.280 1.00 0.00 H
ATOM 952 CA GLY 62 62.952 52.633 42.272 1.00 0.00 C
ATOM 953 HA2 GLY 62 62.326 53.522 42.197 1.00 0.00 H
ATOM 954 HA3 GLY 62 63.970 53.023 42.245 1.00 0.00 H
ATOM 955 C GLY 62 62.872 51.980 40.875 1.00 0.00 C
ATOM 956 O GLY 62 63.072 52.729 39.915 1.00 0.00 O
ATOM 957 N SER 63 62.868 50.646 40.770 1.00 0.00 N
ATOM 958 H SER 63 63.044 50.087 41.593 1.00 0.00 H
ATOM 959 CA SER 63 62.711 49.952 39.427 1.00 0.00 C
ATOM 960 HA SER 63 63.496 50.238 38.727 1.00 0.00 H
ATOM 961 CB SER 63 62.867 48.436 39.687 1.00 0.00 C
ATOM 962 HB2 SER 63 62.038 48.190 40.351 1.00 0.00 H
ATOM 963 HB3 SER 63 62.735 47.938 38.726 1.00 0.00 H
ATOM 964 OG SER 63 64.068 48.101 40.330 1.00 0.00 O
ATOM 965 HG SER 63 63.848 47.282 40.780 1.00 0.00 H
ATOM 966 C SER 63 61.333 50.210 38.780 1.00 0.00 C
ATOM 967 O SER 63 60.400 49.388 38.942 1.00 0.00 O
ATOM 968 N VAL 64 61.111 51.305 37.969 1.00 0.00 N
ATOM 969 H VAL 64 61.943 51.871 37.888 1.00 0.00 H
ATOM 970 CA VAL 64 59.836 51.703 37.353 1.00 0.00 C
ATOM 971 HA VAL 64 59.134 50.875 37.461 1.00 0.00 H
ATOM 972 CB VAL 64 59.103 52.857 38.048 1.00 0.00 C
ATOM 973 HB VAL 64 58.244 52.988 37.390 1.00 0.00 H
ATOM 974 CG1 VAL 64 58.632 52.404 39.438 1.00 0.00 C
ATOM 975 HG11 VAL 64 57.912 53.127 39.819 1.00 0.00 H
ATOM 976 HG12 VAL 64 58.178 51.413 39.440 1.00 0.00 H
ATOM 977 HG13 VAL 64 59.449 52.353 40.158 1.00 0.00 H
ATOM 978 CG2 VAL 64 59.859 54.264 38.168 1.00 0.00 C
ATOM 979 HG21 VAL 64 59.254 55.052 38.615 1.00 0.00 H
ATOM 980 HG22 VAL 64 60.638 54.302 38.929 1.00 0.00 H
ATOM 981 HG23 VAL 64 60.211 54.579 37.185 1.00 0.00 H
ATOM 982 C VAL 64 60.068 52.082 35.903 1.00 0.00 C
ATOM 983 O VAL 64 61.092 52.673 35.628 1.00 0.00 O
ATOM 984 N PRO 65 59.111 51.839 34.969 1.00 0.00 N
ATOM 985 CD PRO 65 57.980 51.011 35.212 1.00 0.00 C
ATOM 986 HD2 PRO 65 57.080 51.508 35.575 1.00 0.00 H
ATOM 987 HD3 PRO 65 58.173 50.131 35.824 1.00 0.00 H
ATOM 988 CG PRO 65 57.538 50.555 33.753 1.00 0.00 C
ATOM 989 HG2 PRO 65 56.466 50.428 33.600 1.00 0.00 H
ATOM 990 HG3 PRO 65 58.080 49.646 33.491 1.00 0.00 H
ATOM 991 CB PRO 65 58.140 51.572 32.845 1.00 0.00 C
ATOM 992 HB2 PRO 65 57.306 52.198 32.528 1.00 0.00 H
ATOM 993 HB3 PRO 65 58.540 51.167 31.915 1.00 0.00 H
ATOM 994 CA PRO 65 59.213 52.352 33.591 1.00 0.00 C
ATOM 995 HA PRO 65 60.124 51.892 33.209 1.00 0.00 H
ATOM 996 C PRO 65 59.204 53.872 33.550 1.00 0.00 C
ATOM 997 O PRO 65 60.043 54.432 32.899 1.00 0.00 O
ATOM 998 N ARG 66 58.362 54.560 34.363 1.00 0.00 N
ATOM 999 H ARG 66 57.740 54.020 34.948 1.00 0.00 H
ATOM 1000 CA ARG 66 58.217 55.957 34.713 1.00 0.00 C
ATOM 1001 HA ARG 66 59.128 56.272 35.222 1.00 0.00 H
ATOM 1002 CB ARG 66 58.063 56.809 33.442 1.00 0.00 C
ATOM 1003 HB2 ARG 66 58.237 57.850 33.715 1.00 0.00 H
ATOM 1004 HB3 ARG 66 58.842 56.647 32.697 1.00 0.00 H
ATOM 1005 CG ARG 66 56.723 56.538 32.827 1.00 0.00 C
ATOM 1006 HG2 ARG 66 56.570 55.475 32.642 1.00 0.00 H
ATOM 1007 HG3 ARG 66 56.046 56.896 33.604 1.00 0.00 H
ATOM 1008 CD ARG 66 56.405 57.159 31.527 1.00 0.00 C
ATOM 1009 HD2 ARG 66 56.414 58.248 31.579 1.00 0.00 H
ATOM 1010 HD3 ARG 66 57.159 56.894 30.786 1.00 0.00 H
ATOM 1011 NE ARG 66 55.081 56.759 31.028 1.00 0.00 N
ATOM 1012 HE ARG 66 55.048 55.936 30.443 1.00 0.00 H
ATOM 1013 CZ ARG 66 53.887 57.332 31.224 1.00 0.00 C
ATOM 1014 NH1 ARG 66 53.663 58.351 32.032 1.00 0.00 N
ATOM 1015 HH11 ARG 66 54.400 58.636 32.661 1.00 0.00 H
ATOM 1016 HH12 ARG 66 52.754 58.608 32.391 1.00 0.00 H
ATOM 1017 NH2 ARG 66 52.853 56.721 30.742 1.00 0.00 N
ATOM 1018 HH21 ARG 66 52.859 55.793 30.344 1.00 0.00 H
ATOM 1019 HH22 ARG 66 52.033 57.155 31.141 1.00 0.00 H
ATOM 1020 C ARG 66 57.098 56.148 35.786 1.00 0.00 C
ATOM 1021 O ARG 66 56.410 55.176 36.106 1.00 0.00 O
ATOM 1022 N LYS 67 56.822 57.338 36.377 1.00 0.00 N
ATOM 1023 H LYS 67 57.428 58.102 36.116 1.00 0.00 H
ATOM 1024 CA LYS 67 55.966 57.600 37.575 1.00 0.00 C
ATOM 1025 HA LYS 67 56.115 56.688 38.153 1.00 0.00 H
ATOM 1026 CB LYS 67 56.286 58.887 38.375 1.00 0.00 C
ATOM 1027 HB2 LYS 67 56.493 59.698 37.676 1.00 0.00 H
ATOM 1028 HB3 LYS 67 55.418 59.074 39.006 1.00 0.00 H
ATOM 1029 CG LYS 67 57.589 58.740 39.241 1.00 0.00 C
ATOM 1030 HG2 LYS 67 57.347 58.108 40.096 1.00 0.00 H
ATOM 1031 HG3 LYS 67 58.367 58.277 38.634 1.00 0.00 H
ATOM 1032 CD LYS 67 57.966 60.077 39.924 1.00 0.00 C
ATOM 1033 HD2 LYS 67 58.094 60.773 39.094 1.00 0.00 H
ATOM 1034 HD3 LYS 67 57.188 60.507 40.556 1.00 0.00 H
ATOM 1035 CE LYS 67 59.345 59.930 40.615 1.00 0.00 C
ATOM 1036 HE2 LYS 67 59.209 59.138 41.351 1.00 0.00 H
ATOM 1037 HE3 LYS 67 60.110 59.673 39.882 1.00 0.00 H
ATOM 1038 NZ LYS 67 59.741 61.213 41.212 1.00 0.00 N
ATOM 1039 HZ1 LYS 67 59.836 61.856 40.439 1.00 0.00 H
ATOM 1040 HZ2 LYS 67 58.997 61.555 41.802 1.00 0.00 H
ATOM 1041 HZ3 LYS 67 60.612 61.157 41.720 1.00 0.00 H
ATOM 1042 C LYS 67 54.399 57.528 37.242 1.00 0.00 C
ATOM 1043 O LYS 67 53.499 57.656 38.064 1.00 0.00 O
ATOM 1044 N GLY 68 54.097 57.363 35.952 1.00 0.00 N
ATOM 1045 H GLY 68 54.811 57.663 35.304 1.00 0.00 H
ATOM 1046 CA GLY 68 52.714 57.437 35.539 1.00 0.00 C
ATOM 1047 HA2 GLY 68 52.026 57.232 36.360 1.00 0.00 H
ATOM 1048 HA3 GLY 68 52.430 58.416 35.155 1.00 0.00 H
ATOM 1049 C GLY 68 52.479 56.355 34.450 1.00 0.00 C
ATOM 1050 O GLY 68 51.581 56.449 33.581 1.00 0.00 O
ATOM 1051 N ALA 69 53.337 55.333 34.427 1.00 0.00 N
ATOM 1052 H ALA 69 53.983 55.296 35.202 1.00 0.00 H
ATOM 1053 CA ALA 69 53.239 54.188 33.516 1.00 0.00 C
ATOM 1054 HA ALA 69 53.438 54.620 32.535 1.00 0.00 H
ATOM 1055 CB ALA 69 54.463 53.276 33.722 1.00 0.00 C
ATOM 1056 HB1 ALA 69 54.516 52.547 32.913 1.00 0.00 H
ATOM 1057 HB2 ALA 69 55.414 53.795 33.833 1.00 0.00 H
ATOM 1058 HB3 ALA 69 54.294 52.831 34.703 1.00 0.00 H
ATOM 1059 C ALA 69 51.866 53.437 33.528 1.00 0.00 C
ATOM 1060 O ALA 69 51.375 53.265 34.590 1.00 0.00 O
ATOM 1061 N THR 70 51.419 53.090 32.327 1.00 0.00 N
ATOM 1062 H THR 70 51.812 53.443 31.466 1.00 0.00 H
ATOM 1063 CA THR 70 50.257 52.119 32.074 1.00 0.00 C
ATOM 1064 HA THR 70 49.517 52.125 32.875 1.00 0.00 H
ATOM 1065 CB THR 70 49.513 52.518 30.777 1.00 0.00 C
ATOM 1066 HB THR 70 48.618 51.898 30.818 1.00 0.00 H
ATOM 1067 CG2 THR 70 49.226 54.038 30.751 1.00 0.00 C
ATOM 1068 HG21 THR 70 48.495 54.280 31.522 1.00 0.00 H
ATOM 1069 HG22 THR 70 50.134 54.610 30.942 1.00 0.00 H
ATOM 1070 HG23 THR 70 48.812 54.223 29.760 1.00 0.00 H
ATOM 1071 OG1 THR 70 50.334 52.199 29.675 1.00 0.00 O
ATOM 1072 HG1 THR 70 51.198 52.614 29.628 1.00 0.00 H
ATOM 1073 C THR 70 50.878 50.694 31.988 1.00 0.00 C
ATOM 1074 O THR 70 52.090 50.420 31.904 1.00 0.00 O
ATOM 1075 N ALA 71 49.971 49.751 32.281 1.00 0.00 N
ATOM 1076 H ALA 71 49.051 50.146 32.413 1.00 0.00 H
ATOM 1077 CA ALA 71 50.164 48.340 32.352 1.00 0.00 C
ATOM 1078 HA ALA 71 50.633 48.178 33.323 1.00 0.00 H
ATOM 1079 CB ALA 71 48.859 47.571 32.178 1.00 0.00 C
ATOM 1080 HB1 ALA 71 48.337 47.659 33.131 1.00 0.00 H
ATOM 1081 HB2 ALA 71 48.234 48.166 31.513 1.00 0.00 H
ATOM 1082 HB3 ALA 71 48.992 46.508 31.976 1.00 0.00 H
ATOM 1083 C ALA 71 51.212 47.859 31.340 1.00 0.00 C
ATOM 1084 O ALA 71 52.233 47.252 31.607 1.00 0.00 O
ATOM 1085 N LYS 72 50.953 48.185 30.080 1.00 0.00 N
ATOM 1086 H LYS 72 50.094 48.691 29.918 1.00 0.00 H
ATOM 1087 CA LYS 72 51.768 47.699 28.998 1.00 0.00 C
ATOM 1088 HA LYS 72 51.652 46.616 28.948 1.00 0.00 H
ATOM 1089 CB LYS 72 51.027 48.104 27.707 1.00 0.00 C
ATOM 1090 HB2 LYS 72 50.737 49.155 27.705 1.00 0.00 H
ATOM 1091 HB3 LYS 72 51.772 48.220 26.920 1.00 0.00 H
ATOM 1092 CG LYS 72 49.782 47.231 27.379 1.00 0.00 C
ATOM 1093 HG2 LYS 72 50.102 46.215 27.151 1.00 0.00 H
ATOM 1094 HG3 LYS 72 49.022 47.327 28.155 1.00 0.00 H
ATOM 1095 CD LYS 72 49.348 47.738 26.015 1.00 0.00 C
ATOM 1096 HD2 LYS 72 49.370 48.828 26.034 1.00 0.00 H
ATOM 1097 HD3 LYS 72 50.100 47.421 25.292 1.00 0.00 H
ATOM 1098 CE LYS 72 47.920 47.246 25.607 1.00 0.00 C
ATOM 1099 HE2 LYS 72 47.142 47.674 26.238 1.00 0.00 H
ATOM 1100 HE3 LYS 72 47.785 47.534 24.564 1.00 0.00 H
ATOM 1101 NZ LYS 72 47.823 45.843 25.717 1.00 0.00 N
ATOM 1102 HZ1 LYS 72 46.966 45.531 25.283 1.00 0.00 H
ATOM 1103 HZ2 LYS 72 48.526 45.435 25.118 1.00 0.00 H
ATOM 1104 HZ3 LYS 72 47.937 45.546 26.676 1.00 0.00 H
ATOM 1105 C LYS 72 53.220 48.193 28.940 1.00 0.00 C
ATOM 1106 O LYS 72 53.967 47.519 28.240 1.00 0.00 O
ATOM 1107 N GLU 73 53.586 49.181 29.754 1.00 0.00 N
ATOM 1108 H GLU 73 52.827 49.659 30.219 1.00 0.00 H
ATOM 1109 CA GLU 73 54.928 49.707 29.818 1.00 0.00 C
ATOM 1110 HA GLU 73 55.426 49.627 28.851 1.00 0.00 H
ATOM 1111 CB GLU 73 54.948 51.139 30.181 1.00 0.00 C
ATOM 1112 HB2 GLU 73 54.493 51.158 31.172 1.00 0.00 H
ATOM 1113 HB3 GLU 73 55.975 51.454 30.365 1.00 0.00 H
ATOM 1114 CG GLU 73 54.180 51.991 29.171 1.00 0.00 C
ATOM 1115 HG2 GLU 73 54.753 52.150 28.257 1.00 0.00 H
ATOM 1116 HG3 GLU 73 53.261 51.495 28.861 1.00 0.00 H
ATOM 1117 CD GLU 73 53.854 53.388 29.700 1.00 0.00 C
ATOM 1118 OE1 GLU 73 54.790 54.154 29.873 1.00 0.00 O
ATOM 1119 OE2 GLU 73 52.610 53.691 29.876 1.00 0.00 O
ATOM 1120 C GLU 73 55.794 48.900 30.836 1.00 0.00 C
ATOM 1121 O GLU 73 56.989 48.566 30.596 1.00 0.00 O
ATOM 1122 N TRP 74 55.184 48.496 31.911 1.00 0.00 N
ATOM 1123 H TRP 74 54.215 48.693 32.116 1.00 0.00 H
ATOM 1124 CA TRP 74 55.739 47.405 32.782 1.00 0.00 C
ATOM 1125 HA TRP 74 56.776 47.693 32.957 1.00 0.00 H
ATOM 1126 CB TRP 74 54.933 47.338 34.099 1.00 0.00 C
ATOM 1127 HB2 TRP 74 53.875 47.284 33.842 1.00 0.00 H
ATOM 1128 HB3 TRP 74 55.114 46.377 34.581 1.00 0.00 H
ATOM 1129 CG TRP 74 55.049 48.478 35.058 1.00 0.00 C
ATOM 1130 CD1 TRP 74 54.251 49.535 35.229 1.00 0.00 C
ATOM 1131 HD1 TRP 74 53.429 49.776 34.570 1.00 0.00 H
ATOM 1132 NE1 TRP 74 54.555 50.299 36.334 1.00 0.00 N
ATOM 1133 HE1 TRP 74 53.965 51.069 36.614 1.00 0.00 H
ATOM 1134 CE2 TRP 74 55.576 49.725 37.004 1.00 0.00 C
ATOM 1135 CZ2 TRP 74 56.081 49.981 38.295 1.00 0.00 C
ATOM 1136 HZ2 TRP 74 55.735 50.879 38.785 1.00 0.00 H
ATOM 1137 CH2 TRP 74 56.950 49.064 38.850 1.00 0.00 C
ATOM 1138 HH2 TRP 74 57.329 49.142 39.859 1.00 0.00 H
ATOM 1139 CZ3 TRP 74 57.297 47.873 38.118 1.00 0.00 C
ATOM 1140 HZ3 TRP 74 57.813 47.082 38.642 1.00 0.00 H
ATOM 1141 CE3 TRP 74 56.786 47.636 36.812 1.00 0.00 C
ATOM 1142 HE3 TRP 74 56.897 46.664 36.355 1.00 0.00 H
ATOM 1143 CD2 TRP 74 55.883 48.512 36.247 1.00 0.00 C
ATOM 1144 C TRP 74 55.772 46.030 32.096 1.00 0.00 C
ATOM 1145 O TRP 74 56.811 45.405 32.135 1.00 0.00 O
ATOM 1146 N GLN 75 54.769 45.626 31.341 1.00 0.00 N
ATOM 1147 H GLN 75 54.024 46.307 31.312 1.00 0.00 H
ATOM 1148 CA GLN 75 54.871 44.398 30.570 1.00 0.00 C
ATOM 1149 HA GLN 75 55.060 43.568 31.251 1.00 0.00 H
ATOM 1150 CB GLN 75 53.563 44.244 29.768 1.00 0.00 C
ATOM 1151 HB2 GLN 75 53.406 45.023 29.022 1.00 0.00 H
ATOM 1152 HB3 GLN 75 53.530 43.311 29.204 1.00 0.00 H
ATOM 1153 CG GLN 75 52.327 44.119 30.630 1.00 0.00 C
ATOM 1154 HG2 GLN 75 52.424 43.156 31.131 1.00 0.00 H
ATOM 1155 HG3 GLN 75 52.257 44.909 31.378 1.00 0.00 H
ATOM 1156 CD GLN 75 50.936 44.220 29.902 1.00 0.00 C
ATOM 1157 OE1 GLN 75 50.769 44.004 28.745 1.00 0.00 O
ATOM 1158 NE2 GLN 75 49.856 44.479 30.590 1.00 0.00 N
ATOM 1159 HE21 GLN 75 48.990 44.607 30.087 1.00 0.00 H
ATOM 1160 HE22 GLN 75 49.934 44.576 31.593 1.00 0.00 H
ATOM 1161 C GLN 75 55.927 44.397 29.475 1.00 0.00 C
ATOM 1162 O GLN 75 56.557 43.382 29.221 1.00 0.00 O
ATOM 1163 N ASP 76 56.262 45.522 28.857 1.00 0.00 N
ATOM 1164 H ASP 76 55.552 46.231 28.972 1.00 0.00 H
ATOM 1165 CA ASP 76 57.373 45.727 27.925 1.00 0.00 C
ATOM 1166 HA ASP 76 57.352 44.985 27.127 1.00 0.00 H
ATOM 1167 CB ASP 76 57.174 47.107 27.302 1.00 0.00 C
ATOM 1168 HB2 ASP 76 56.256 47.165 26.717 1.00 0.00 H
ATOM 1169 HB3 ASP 76 57.068 47.837 28.105 1.00 0.00 H
ATOM 1170 CG ASP 76 58.316 47.468 26.327 1.00 0.00 C
ATOM 1171 OD1 ASP 76 58.652 46.776 25.346 1.00 0.00 O
ATOM 1172 OD2 ASP 76 58.977 48.541 26.573 1.00 0.00 O
ATOM 1173 C ASP 76 58.741 45.752 28.653 1.00 0.00 C
ATOM 1174 O ASP 76 59.751 45.283 28.054 1.00 0.00 O
ATOM 1175 N MET 77 58.805 46.294 29.868 1.00 0.00 N
ATOM 1176 H MET 77 57.924 46.532 30.300 1.00 0.00 H
ATOM 1177 CA MET 77 60.009 46.202 30.708 1.00 0.00 C
ATOM 1178 HA MET 77 60.787 46.664 30.101 1.00 0.00 H
ATOM 1179 CB MET 77 59.810 46.922 32.005 1.00 0.00 C
ATOM 1180 HB2 MET 77 59.532 47.945 31.753 1.00 0.00 H
ATOM 1181 HB3 MET 77 58.980 46.490 32.562 1.00 0.00 H
ATOM 1182 CG MET 77 61.052 46.923 32.868 1.00 0.00 C
ATOM 1183 HG2 MET 77 61.286 45.926 33.243 1.00 0.00 H
ATOM 1184 HG3 MET 77 61.853 47.355 32.267 1.00 0.00 H
ATOM 1185 SD MET 77 60.746 47.943 34.402 1.00 0.00 S
ATOM 1186 CE MET 77 59.774 46.838 35.391 1.00 0.00 C
ATOM 1187 HE1 MET 77 60.334 45.962 35.717 1.00 0.00 H
ATOM 1188 HE2 MET 77 59.395 47.213 36.342 1.00 0.00 H
ATOM 1189 HE3 MET 77 58.903 46.499 34.831 1.00 0.00 H
ATOM 1190 C MET 77 60.316 44.746 31.084 1.00 0.00 C
ATOM 1191 O MET 77 61.421 44.269 30.759 1.00 0.00 O
ATOM 1192 N VAL 78 59.373 44.046 31.641 1.00 0.00 N
ATOM 1193 H VAL 78 58.541 44.588 31.824 1.00 0.00 H
ATOM 1194 CA VAL 78 59.397 42.615 31.931 1.00 0.00 C
ATOM 1195 HA VAL 78 60.188 42.460 32.666 1.00 0.00 H
ATOM 1196 CB VAL 78 58.092 42.198 32.710 1.00 0.00 C
ATOM 1197 HB VAL 78 57.221 42.379 32.080 1.00 0.00 H
ATOM 1198 CG1 VAL 78 58.050 40.722 33.231 1.00 0.00 C
ATOM 1199 HG11 VAL 78 57.101 40.476 33.709 1.00 0.00 H
ATOM 1200 HG12 VAL 78 58.126 40.018 32.402 1.00 0.00 H
ATOM 1201 HG13 VAL 78 58.886 40.542 33.907 1.00 0.00 H
ATOM 1202 CG2 VAL 78 57.902 43.013 33.960 1.00 0.00 C
ATOM 1203 HG21 VAL 78 58.783 42.977 34.602 1.00 0.00 H
ATOM 1204 HG22 VAL 78 57.753 44.057 33.686 1.00 0.00 H
ATOM 1205 HG23 VAL 78 57.110 42.543 34.544 1.00 0.00 H
ATOM 1206 C VAL 78 59.725 41.719 30.754 1.00 0.00 C
ATOM 1207 O VAL 78 60.388 40.697 30.816 1.00 0.00 O
ATOM 1208 N ASP 79 59.166 42.098 29.645 1.00 0.00 N
ATOM 1209 H ASP 79 58.318 42.645 29.687 1.00 0.00 H
ATOM 1210 CA ASP 79 59.515 41.478 28.301 1.00 0.00 C
ATOM 1211 HA ASP 79 59.297 40.413 28.377 1.00 0.00 H
ATOM 1212 CB ASP 79 58.482 42.080 27.334 1.00 0.00 C
ATOM 1213 HB2 ASP 79 57.537 41.650 27.667 1.00 0.00 H
ATOM 1214 HB3 ASP 79 58.518 43.166 27.413 1.00 0.00 H
ATOM 1215 CG ASP 79 58.771 41.668 25.946 1.00 0.00 C
ATOM 1216 OD1 ASP 79 58.876 40.427 25.796 1.00 0.00 O
ATOM 1217 OD2 ASP 79 59.097 42.536 25.083 1.00 0.00 O
ATOM 1218 C ASP 79 60.971 41.630 27.916 1.00 0.00 C
ATOM 1219 O ASP 79 61.716 40.636 27.868 1.00 0.00 O
ATOM 1220 N GLY 80 61.372 42.895 27.666 1.00 0.00 N
ATOM 1221 H GLY 80 60.723 43.654 27.821 1.00 0.00 H
ATOM 1222 CA GLY 80 62.772 43.296 27.462 1.00 0.00 C
ATOM 1223 HA2 GLY 80 62.892 43.088 26.399 1.00 0.00 H
ATOM 1224 HA3 GLY 80 62.841 44.338 27.774 1.00 0.00 H
ATOM 1225 C GLY 80 63.779 42.516 28.335 1.00 0.00 C
ATOM 1226 O GLY 80 64.720 42.000 27.760 1.00 0.00 O
ATOM 1227 N PHE 81 63.525 42.454 29.679 1.00 0.00 N
ATOM 1228 H PHE 81 62.782 43.049 30.015 1.00 0.00 H
ATOM 1229 CA PHE 81 64.352 41.753 30.668 1.00 0.00 C
ATOM 1230 HA PHE 81 65.405 41.969 30.487 1.00 0.00 H
ATOM 1231 CB PHE 81 63.956 42.366 32.050 1.00 0.00 C
ATOM 1232 HB2 PHE 81 62.872 42.319 32.148 1.00 0.00 H
ATOM 1233 HB3 PHE 81 64.364 41.679 32.791 1.00 0.00 H
ATOM 1234 CG PHE 81 64.504 43.766 32.450 1.00 0.00 C
ATOM 1235 CD1 PHE 81 65.673 44.303 31.852 1.00 0.00 C
ATOM 1236 HD1 PHE 81 66.217 43.799 31.067 1.00 0.00 H
ATOM 1237 CE1 PHE 81 66.119 45.533 32.226 1.00 0.00 C
ATOM 1238 HE1 PHE 81 66.960 45.976 31.713 1.00 0.00 H
ATOM 1239 CZ PHE 81 65.545 46.248 33.258 1.00 0.00 C
ATOM 1240 HZ PHE 81 65.907 47.237 33.496 1.00 0.00 H
ATOM 1241 CE2 PHE 81 64.352 45.744 33.854 1.00 0.00 C
ATOM 1242 HE2 PHE 81 63.786 46.282 34.600 1.00 0.00 H
ATOM 1243 CD2 PHE 81 63.863 44.521 33.461 1.00 0.00 C
ATOM 1244 HD2 PHE 81 63.071 44.020 33.997 1.00 0.00 H
ATOM 1245 C PHE 81 64.251 40.229 30.659 1.00 0.00 C
ATOM 1246 O PHE 81 65.251 39.533 30.787 1.00 0.00 O
ATOM 1247 N GLN 82 63.059 39.720 30.344 1.00 0.00 N
ATOM 1248 H GLN 82 62.184 40.225 30.316 1.00 0.00 H
ATOM 1249 CA GLN 82 62.996 38.271 30.053 1.00 0.00 C
ATOM 1250 HA GLN 82 63.409 37.726 30.902 1.00 0.00 H
ATOM 1251 CB GLN 82 61.552 37.807 30.020 1.00 0.00 C
ATOM 1252 HB2 GLN 82 61.058 38.320 30.846 1.00 0.00 H
ATOM 1253 HB3 GLN 82 61.101 38.260 29.137 1.00 0.00 H
ATOM 1254 CG GLN 82 61.159 36.322 29.968 1.00 0.00 C
ATOM 1255 HG2 GLN 82 60.076 36.261 29.861 1.00 0.00 H
ATOM 1256 HG3 GLN 82 61.595 35.778 29.131 1.00 0.00 H
ATOM 1257 CD GLN 82 61.619 35.665 31.211 1.00 0.00 C
ATOM 1258 OE1 GLN 82 62.746 35.139 31.205 1.00 0.00 O
ATOM 1259 NE2 GLN 82 60.759 35.543 32.199 1.00 0.00 N
ATOM 1260 HE21 GLN 82 61.207 35.217 33.043 1.00 0.00 H
ATOM 1261 HE22 GLN 82 59.768 35.562 32.005 1.00 0.00 H
ATOM 1262 C GLN 82 63.853 37.874 28.807 1.00 0.00 C
ATOM 1263 O GLN 82 64.737 37.050 28.964 1.00 0.00 O
ATOM 1264 N LYS 83 63.613 38.454 27.596 1.00 0.00 N
ATOM 1265 H LYS 83 62.957 39.212 27.476 1.00 0.00 H
ATOM 1266 CA LYS 83 64.443 38.136 26.395 1.00 0.00 C
ATOM 1267 HA LYS 83 64.146 37.162 26.007 1.00 0.00 H
ATOM 1268 CB LYS 83 64.126 39.171 25.290 1.00 0.00 C
ATOM 1269 HB2 LYS 83 64.223 40.174 25.707 1.00 0.00 H
ATOM 1270 HB3 LYS 83 64.799 39.028 24.445 1.00 0.00 H
ATOM 1271 CG LYS 83 62.709 39.013 24.757 1.00 0.00 C
ATOM 1272 HG2 LYS 83 62.596 38.228 24.010 1.00 0.00 H
ATOM 1273 HG3 LYS 83 62.029 38.760 25.571 1.00 0.00 H
ATOM 1274 CD LYS 83 62.245 40.290 24.048 1.00 0.00 C
ATOM 1275 HD2 LYS 83 62.007 41.084 24.756 1.00 0.00 H
ATOM 1276 HD3 LYS 83 62.965 40.708 23.344 1.00 0.00 H
ATOM 1277 CE LYS 83 61.018 39.937 23.188 1.00 0.00 C
ATOM 1278 HE2 LYS 83 61.392 39.740 22.183 1.00 0.00 H
ATOM 1279 HE3 LYS 83 60.382 39.191 23.665 1.00 0.00 H
ATOM 1280 NZ LYS 83 60.178 41.160 22.932 1.00 0.00 N
ATOM 1281 HZ1 LYS 83 60.504 41.738 22.171 1.00 0.00 H
ATOM 1282 HZ2 LYS 83 59.254 40.870 22.644 1.00 0.00 H
ATOM 1283 HZ3 LYS 83 60.029 41.716 23.762 1.00 0.00 H
ATOM 1284 C LYS 83 65.925 38.033 26.518 1.00 0.00 C
ATOM 1285 O LYS 83 66.471 37.185 25.832 1.00 0.00 O
ATOM 1286 N ALA 84 66.573 38.814 27.404 1.00 0.00 N
ATOM 1287 H ALA 84 66.143 39.533 27.967 1.00 0.00 H
ATOM 1288 CA ALA 84 68.010 38.645 27.704 1.00 0.00 C
ATOM 1289 HA ALA 84 68.566 38.388 26.802 1.00 0.00 H
ATOM 1290 CB ALA 84 68.587 39.998 28.206 1.00 0.00 C
ATOM 1291 HB1 ALA 84 67.873 40.340 28.955 1.00 0.00 H
ATOM 1292 HB2 ALA 84 69.657 39.941 28.403 1.00 0.00 H
ATOM 1293 HB3 ALA 84 68.401 40.654 27.355 1.00 0.00 H
ATOM 1294 C ALA 84 68.317 37.485 28.646 1.00 0.00 C
ATOM 1295 O ALA 84 69.308 36.761 28.425 1.00 0.00 O
ATOM 1296 N CYS 85 67.470 37.255 29.704 1.00 0.00 N
ATOM 1297 H CYS 85 66.649 37.836 29.796 1.00 0.00 H
ATOM 1298 CA CYS 85 67.593 36.012 30.423 1.00 0.00 C
ATOM 1299 HA CYS 85 68.643 36.096 30.703 1.00 0.00 H
ATOM 1300 CB CYS 85 66.781 36.009 31.691 1.00 0.00 C
ATOM 1301 HB2 CYS 85 65.710 36.082 31.503 1.00 0.00 H
ATOM 1302 HB3 CYS 85 66.969 35.042 32.159 1.00 0.00 H
ATOM 1303 SG CYS 85 67.064 37.436 32.864 1.00 0.00 S
ATOM 1304 HG CYS 85 66.311 38.310 32.192 1.00 0.00 H
ATOM 1305 C CYS 85 67.356 34.804 29.527 1.00 0.00 C
ATOM 1306 O CYS 85 67.996 33.764 29.668 1.00 0.00 O
ATOM 1307 N MET 86 66.456 34.926 28.568 1.00 0.00 N
ATOM 1308 H MET 86 65.785 35.665 28.721 1.00 0.00 H
ATOM 1309 CA MET 86 66.234 33.943 27.494 1.00 0.00 C
ATOM 1310 HA MET 86 66.242 33.038 28.100 1.00 0.00 H
ATOM 1311 CB MET 86 64.908 34.170 26.860 1.00 0.00 C
ATOM 1312 HB2 MET 86 64.852 35.215 26.553 1.00 0.00 H
ATOM 1313 HB3 MET 86 64.705 33.620 25.941 1.00 0.00 H
ATOM 1314 CG MET 86 63.682 33.872 27.832 1.00 0.00 C
ATOM 1315 HG2 MET 86 63.681 32.867 28.253 1.00 0.00 H
ATOM 1316 HG3 MET 86 63.684 34.531 28.700 1.00 0.00 H
ATOM 1317 SD MET 86 62.042 34.023 27.085 1.00 0.00 S
ATOM 1318 CE MET 86 61.728 32.331 26.465 1.00 0.00 C
ATOM 1319 HE1 MET 86 60.858 32.253 25.814 1.00 0.00 H
ATOM 1320 HE2 MET 86 62.656 32.028 25.980 1.00 0.00 H
ATOM 1321 HE3 MET 86 61.489 31.626 27.261 1.00 0.00 H
ATOM 1322 C MET 86 67.356 33.728 26.432 1.00 0.00 C
ATOM 1323 O MET 86 67.156 32.790 25.597 1.00 0.00 O
ATOM 1324 N SER 87 68.477 34.443 26.526 1.00 0.00 N
ATOM 1325 H SER 87 68.449 35.181 27.216 1.00 0.00 H
ATOM 1326 CA SER 87 69.493 34.463 25.421 1.00 0.00 C
ATOM 1327 HA SER 87 69.329 33.672 24.689 1.00 0.00 H
ATOM 1328 CB SER 87 69.534 35.786 24.640 1.00 0.00 C
ATOM 1329 HB2 SER 87 69.831 36.589 25.314 1.00 0.00 H
ATOM 1330 HB3 SER 87 70.281 35.645 23.859 1.00 0.00 H
ATOM 1331 OG SER 87 68.334 36.184 24.079 1.00 0.00 O
ATOM 1332 HG SER 87 67.886 36.798 24.666 1.00 0.00 H
ATOM 1333 C SER 87 70.901 34.027 25.935 1.00 0.00 C
ATOM 1334 O SER 87 71.869 33.953 25.179 1.00 0.00 O
ATOM 1335 N THR 88 71.014 33.616 27.206 1.00 0.00 N
ATOM 1336 H THR 88 70.221 33.660 27.829 1.00 0.00 H
ATOM 1337 CA THR 88 72.067 32.607 27.727 1.00 0.00 C
ATOM 1338 HA THR 88 73.018 33.119 27.581 1.00 0.00 H
ATOM 1339 CB THR 88 71.929 32.346 29.248 1.00 0.00 C
ATOM 1340 HB THR 88 72.759 31.735 29.603 1.00 0.00 H
ATOM 1341 CG2 THR 88 71.842 33.663 29.963 1.00 0.00 C
ATOM 1342 HG21 THR 88 70.885 34.120 29.713 1.00 0.00 H
ATOM 1343 HG22 THR 88 71.892 33.603 31.050 1.00 0.00 H
ATOM 1344 HG23 THR 88 72.667 34.274 29.598 1.00 0.00 H
ATOM 1345 OG1 THR 88 70.676 31.684 29.378 1.00 0.00 O
ATOM 1346 HG1 THR 88 70.203 32.143 30.076 1.00 0.00 H
ATOM 1347 C THR 88 72.150 31.299 26.951 1.00 0.00 C
ATOM 1348 O THR 88 71.255 30.974 26.196 1.00 0.00 O
ATOM 1349 N ARG 89 73.215 30.554 27.074 1.00 0.00 N
ATOM 1350 H ARG 89 73.830 30.884 27.804 1.00 0.00 H
ATOM 1351 CA ARG 89 73.528 29.300 26.381 1.00 0.00 C
ATOM 1352 HA ARG 89 73.636 29.371 25.299 1.00 0.00 H
ATOM 1353 CB ARG 89 74.964 28.909 26.851 1.00 0.00 C
ATOM 1354 HB2 ARG 89 75.667 29.705 26.606 1.00 0.00 H
ATOM 1355 HB3 ARG 89 75.072 28.740 27.923 1.00 0.00 H
ATOM 1356 CG ARG 89 75.603 27.617 26.342 1.00 0.00 C
ATOM 1357 HG2 ARG 89 74.791 26.897 26.247 1.00 0.00 H
ATOM 1358 HG3 ARG 89 75.960 27.698 25.315 1.00 0.00 H
ATOM 1359 CD ARG 89 76.859 27.203 27.133 1.00 0.00 C
ATOM 1360 HD2 ARG 89 77.398 26.442 26.568 1.00 0.00 H
ATOM 1361 HD3 ARG 89 77.485 28.091 27.219 1.00 0.00 H
ATOM 1362 NE ARG 89 76.638 26.788 28.514 1.00 0.00 N
ATOM 1363 HE ARG 89 76.593 27.465 29.262 1.00 0.00 H
ATOM 1364 CZ ARG 89 76.529 25.557 28.940 1.00 0.00 C
ATOM 1365 NH1 ARG 89 76.507 24.630 28.080 1.00 0.00 N
ATOM 1366 HH11 ARG 89 76.438 24.964 27.129 1.00 0.00 H
ATOM 1367 HH12 ARG 89 76.603 23.635 28.224 1.00 0.00 H
ATOM 1368 NH2 ARG 89 76.471 25.214 30.174 1.00 0.00 N
ATOM 1369 HH21 ARG 89 76.333 25.943 30.860 1.00 0.00 H
ATOM 1370 HH22 ARG 89 76.363 24.237 30.405 1.00 0.00 H
ATOM 1371 C ARG 89 72.438 28.216 26.609 1.00 0.00 C
ATOM 1372 O ARG 89 72.056 27.402 25.761 1.00 0.00 O
ATOM 1373 N LEU 90 71.862 28.327 27.786 1.00 0.00 N
ATOM 1374 H LEU 90 72.346 28.912 28.453 1.00 0.00 H
ATOM 1375 CA LEU 90 70.804 27.383 28.185 1.00 0.00 C
ATOM 1376 HA LEU 90 70.628 26.583 27.466 1.00 0.00 H
ATOM 1377 CB LEU 90 71.221 26.714 29.462 1.00 0.00 C
ATOM 1378 HB2 LEU 90 71.297 27.495 30.218 1.00 0.00 H
ATOM 1379 HB3 LEU 90 70.351 26.177 29.841 1.00 0.00 H
ATOM 1380 CG LEU 90 72.395 25.821 29.485 1.00 0.00 C
ATOM 1381 HG LEU 90 73.303 26.376 29.247 1.00 0.00 H
ATOM 1382 CD1 LEU 90 72.592 25.197 30.918 1.00 0.00 C
ATOM 1383 HD11 LEU 90 72.437 25.972 31.669 1.00 0.00 H
ATOM 1384 HD12 LEU 90 71.925 24.349 31.077 1.00 0.00 H
ATOM 1385 HD13 LEU 90 73.584 24.748 30.922 1.00 0.00 H
ATOM 1386 CD2 LEU 90 72.375 24.721 28.332 1.00 0.00 C
ATOM 1387 HD21 LEU 90 71.343 24.402 28.188 1.00 0.00 H
ATOM 1388 HD22 LEU 90 72.798 25.279 27.497 1.00 0.00 H
ATOM 1389 HD23 LEU 90 73.059 23.915 28.599 1.00 0.00 H
ATOM 1390 C LEU 90 69.360 28.071 28.241 1.00 0.00 C
ATOM 1391 O LEU 90 68.350 27.482 28.515 1.00 0.00 O
ATOM 1392 N GLY 91 69.332 29.442 27.975 1.00 0.00 N
ATOM 1393 H GLY 91 70.214 29.913 27.835 1.00 0.00 H
ATOM 1394 CA GLY 91 68.182 30.312 27.980 1.00 0.00 C
ATOM 1395 HA2 GLY 91 68.559 31.306 27.740 1.00 0.00 H
ATOM 1396 HA3 GLY 91 67.575 29.918 27.165 1.00 0.00 H
ATOM 1397 C GLY 91 67.442 30.458 29.271 1.00 0.00 C
ATOM 1398 O GLY 91 66.225 30.536 29.190 1.00 0.00 O
ATOM 1399 N ILE 92 67.934 30.210 30.450 1.00 0.00 N
ATOM 1400 H ILE 92 68.908 29.954 30.526 1.00 0.00 H
ATOM 1401 CA ILE 92 67.160 30.072 31.620 1.00 0.00 C
ATOM 1402 HA ILE 92 66.512 29.230 31.377 1.00 0.00 H
ATOM 1403 CB ILE 92 67.950 29.514 32.806 1.00 0.00 C
ATOM 1404 HB ILE 92 68.655 30.295 33.093 1.00 0.00 H
ATOM 1405 CG2 ILE 92 67.146 29.178 34.027 1.00 0.00 C
ATOM 1406 HG21 ILE 92 66.635 30.089 34.338 1.00 0.00 H
ATOM 1407 HG22 ILE 92 66.295 28.530 33.813 1.00 0.00 H
ATOM 1408 HG23 ILE 92 67.769 28.785 34.830 1.00 0.00 H
ATOM 1409 CG1 ILE 92 68.811 28.226 32.339 1.00 0.00 C
ATOM 1410 HG12 ILE 92 68.109 27.397 32.237 1.00 0.00 H
ATOM 1411 HG13 ILE 92 69.344 28.321 31.393 1.00 0.00 H
ATOM 1412 CD1 ILE 92 69.893 27.828 33.394 1.00 0.00 C
ATOM 1413 HD11 ILE 92 69.346 27.362 34.213 1.00 0.00 H
ATOM 1414 HD12 ILE 92 70.667 27.143 33.047 1.00 0.00 H
ATOM 1415 HD13 ILE 92 70.384 28.779 33.598 1.00 0.00 H
ATOM 1416 C ILE 92 66.292 31.360 31.918 1.00 0.00 C
ATOM 1417 O ILE 92 66.855 32.426 32.180 1.00 0.00 O
ATOM 1418 N PRO 93 64.926 31.313 31.823 1.00 0.00 N
ATOM 1419 CD PRO 93 64.185 30.069 31.714 1.00 0.00 C
ATOM 1420 HD2 PRO 93 64.491 29.346 32.470 1.00 0.00 H
ATOM 1421 HD3 PRO 93 64.370 29.657 30.722 1.00 0.00 H
ATOM 1422 CG PRO 93 62.680 30.402 32.011 1.00 0.00 C
ATOM 1423 HG2 PRO 93 62.355 30.182 33.027 1.00 0.00 H
ATOM 1424 HG3 PRO 93 62.040 29.912 31.276 1.00 0.00 H
ATOM 1425 CB PRO 93 62.586 31.866 31.631 1.00 0.00 C
ATOM 1426 HB2 PRO 93 61.900 32.434 32.259 1.00 0.00 H
ATOM 1427 HB3 PRO 93 62.526 31.978 30.549 1.00 0.00 H
ATOM 1428 CA PRO 93 64.002 32.388 32.063 1.00 0.00 C
ATOM 1429 HA PRO 93 64.520 33.157 31.490 1.00 0.00 H
ATOM 1430 C PRO 93 64.014 32.794 33.549 1.00 0.00 C
ATOM 1431 O PRO 93 64.253 31.997 34.406 1.00 0.00 O
ATOM 1432 N MET 94 63.803 34.087 33.779 1.00 0.00 N
ATOM 1433 H MET 94 63.557 34.622 32.959 1.00 0.00 H
ATOM 1434 CA MET 94 63.749 34.720 35.068 1.00 0.00 C
ATOM 1435 HA MET 94 64.288 34.086 35.772 1.00 0.00 H
ATOM 1436 CB MET 94 64.476 36.059 34.995 1.00 0.00 C
ATOM 1437 HB2 MET 94 64.590 36.414 36.019 1.00 0.00 H
ATOM 1438 HB3 MET 94 65.471 35.851 34.603 1.00 0.00 H
ATOM 1439 CG MET 94 63.815 37.159 34.137 1.00 0.00 C
ATOM 1440 HG2 MET 94 64.584 37.879 33.856 1.00 0.00 H
ATOM 1441 HG3 MET 94 63.601 36.697 33.174 1.00 0.00 H
ATOM 1442 SD MET 94 62.398 37.973 34.863 1.00 0.00 S
ATOM 1443 CE MET 94 62.026 39.183 33.573 1.00 0.00 C
ATOM 1444 HE1 MET 94 61.314 39.934 33.917 1.00 0.00 H
ATOM 1445 HE2 MET 94 62.940 39.667 33.228 1.00 0.00 H
ATOM 1446 HE3 MET 94 61.549 38.654 32.748 1.00 0.00 H
ATOM 1447 C MET 94 62.309 34.826 35.652 1.00 0.00 C
ATOM 1448 O MET 94 61.302 34.584 35.001 1.00 0.00 O
ATOM 1449 N ILE 95 62.296 35.329 36.918 1.00 0.00 N
ATOM 1450 H ILE 95 63.110 35.786 37.302 1.00 0.00 H
ATOM 1451 CA ILE 95 61.121 35.583 37.608 1.00 0.00 C
ATOM 1452 HA ILE 95 60.359 35.586 36.830 1.00 0.00 H
ATOM 1453 CB ILE 95 60.845 34.378 38.551 1.00 0.00 C
ATOM 1454 HB ILE 95 61.044 33.470 37.982 1.00 0.00 H
ATOM 1455 CG2 ILE 95 61.870 34.326 39.739 1.00 0.00 C
ATOM 1456 HG21 ILE 95 61.779 35.198 40.387 1.00 0.00 H
ATOM 1457 HG22 ILE 95 61.704 33.408 40.303 1.00 0.00 H
ATOM 1458 HG23 ILE 95 62.896 34.340 39.371 1.00 0.00 H
ATOM 1459 CG1 ILE 95 59.358 34.358 38.999 1.00 0.00 C
ATOM 1460 HG12 ILE 95 59.169 35.239 39.613 1.00 0.00 H
ATOM 1461 HG13 ILE 95 58.769 34.597 38.113 1.00 0.00 H
ATOM 1462 CD1 ILE 95 58.918 33.073 39.692 1.00 0.00 C
ATOM 1463 HD11 ILE 95 57.844 32.902 39.775 1.00 0.00 H
ATOM 1464 HD12 ILE 95 59.462 32.226 39.274 1.00 0.00 H
ATOM 1465 HD13 ILE 95 59.240 33.105 40.733 1.00 0.00 H
ATOM 1466 C ILE 95 61.195 36.904 38.332 1.00 0.00 C
ATOM 1467 O ILE 95 62.181 37.193 39.047 1.00 0.00 O
ATOM 1468 N TYR 96 60.330 37.774 37.989 1.00 0.00 N
ATOM 1469 H TYR 96 59.616 37.407 37.376 1.00 0.00 H
ATOM 1470 CA TYR 96 60.156 39.161 38.412 1.00 0.00 C
ATOM 1471 HA TYR 96 61.186 39.427 38.650 1.00 0.00 H
ATOM 1472 CB TYR 96 59.570 39.933 37.254 1.00 0.00 C
ATOM 1473 HB2 TYR 96 59.944 39.463 36.344 1.00 0.00 H
ATOM 1474 HB3 TYR 96 58.484 39.890 37.337 1.00 0.00 H
ATOM 1475 CG TYR 96 59.987 41.400 37.345 1.00 0.00 C
ATOM 1476 CD1 TYR 96 59.554 42.185 38.422 1.00 0.00 C
ATOM 1477 HD1 TYR 96 58.706 41.949 39.047 1.00 0.00 H
ATOM 1478 CE1 TYR 96 60.089 43.434 38.612 1.00 0.00 C
ATOM 1479 HE1 TYR 96 59.798 44.056 39.445 1.00 0.00 H
ATOM 1480 CZ TYR 96 61.123 43.912 37.781 1.00 0.00 C
ATOM 1481 OH TYR 96 61.752 45.136 38.024 1.00 0.00 O
ATOM 1482 HH TYR 96 61.234 45.669 38.631 1.00 0.00 H
ATOM 1483 CE2 TYR 96 61.511 43.130 36.693 1.00 0.00 C
ATOM 1484 HE2 TYR 96 62.304 43.529 36.077 1.00 0.00 H
ATOM 1485 CD2 TYR 96 60.899 41.915 36.421 1.00 0.00 C
ATOM 1486 HD2 TYR 96 61.230 41.280 35.613 1.00 0.00 H
ATOM 1487 C TYR 96 59.434 39.189 39.769 1.00 0.00 C
ATOM 1488 O TYR 96 58.640 38.275 39.928 1.00 0.00 O
ATOM 1489 N GLY 97 59.590 40.203 40.601 1.00 0.00 N
ATOM 1490 H GLY 97 60.348 40.840 40.399 1.00 0.00 H
ATOM 1491 CA GLY 97 58.789 40.366 41.855 1.00 0.00 C
ATOM 1492 HA2 GLY 97 57.811 39.949 41.616 1.00 0.00 H
ATOM 1493 HA3 GLY 97 59.162 39.797 42.706 1.00 0.00 H
ATOM 1494 C GLY 97 58.595 41.691 42.437 1.00 0.00 C
ATOM 1495 O GLY 97 59.325 42.636 42.131 1.00 0.00 O
ATOM 1496 N ILE 98 57.539 41.805 43.241 1.00 0.00 N
ATOM 1497 H ILE 98 56.969 40.979 43.354 1.00 0.00 H
ATOM 1498 CA ILE 98 57.060 43.097 43.725 1.00 0.00 C
ATOM 1499 HA ILE 98 57.962 43.659 43.966 1.00 0.00 H
ATOM 1500 CB ILE 98 56.158 43.777 42.595 1.00 0.00 C
ATOM 1501 HB ILE 98 56.794 43.656 41.718 1.00 0.00 H
ATOM 1502 CG2 ILE 98 54.837 43.020 42.302 1.00 0.00 C
ATOM 1503 HG21 ILE 98 55.142 41.979 42.201 1.00 0.00 H
ATOM 1504 HG22 ILE 98 54.146 43.049 43.145 1.00 0.00 H
ATOM 1505 HG23 ILE 98 54.286 43.501 41.494 1.00 0.00 H
ATOM 1506 CG1 ILE 98 55.912 45.275 43.014 1.00 0.00 C
ATOM 1507 HG12 ILE 98 55.104 45.335 43.744 1.00 0.00 H
ATOM 1508 HG13 ILE 98 56.751 45.842 43.417 1.00 0.00 H
ATOM 1509 CD1 ILE 98 55.424 46.077 41.805 1.00 0.00 C
ATOM 1510 HD11 ILE 98 56.040 45.917 40.920 1.00 0.00 H
ATOM 1511 HD12 ILE 98 54.402 45.716 41.687 1.00 0.00 H
ATOM 1512 HD13 ILE 98 55.361 47.159 41.922 1.00 0.00 H
ATOM 1513 C ILE 98 56.214 42.911 44.984 1.00 0.00 C
ATOM 1514 O ILE 98 55.596 41.922 45.274 1.00 0.00 O
ATOM 1515 N ASP 99 56.352 43.907 45.781 1.00 0.00 N
ATOM 1516 H ASP 99 57.027 44.553 45.397 1.00 0.00 H
ATOM 1517 CA ASP 99 55.913 44.111 47.199 1.00 0.00 C
ATOM 1518 HA ASP 99 56.037 43.177 47.747 1.00 0.00 H
ATOM 1519 CB ASP 99 56.769 45.201 47.815 1.00 0.00 C
ATOM 1520 HB2 ASP 99 57.809 45.087 47.507 1.00 0.00 H
ATOM 1521 HB3 ASP 99 56.512 46.170 47.386 1.00 0.00 H
ATOM 1522 CG ASP 99 56.787 45.078 49.328 1.00 0.00 C
ATOM 1523 OD1 ASP 99 56.434 46.084 50.033 1.00 0.00 O
ATOM 1524 OD2 ASP 99 57.206 44.008 49.843 1.00 0.00 O
ATOM 1525 C ASP 99 54.384 44.298 47.344 1.00 0.00 C
ATOM 1526 O ASP 99 53.860 45.137 48.085 1.00 0.00 O
ATOM 1527 N ALA 100 53.568 43.419 46.635 1.00 0.00 N
ATOM 1528 H ALA 100 54.043 42.653 46.178 1.00 0.00 H
ATOM 1529 CA ALA 100 52.163 43.503 46.463 1.00 0.00 C
ATOM 1530 HA ALA 100 51.960 44.550 46.235 1.00 0.00 H
ATOM 1531 CB ALA 100 51.889 42.639 45.226 1.00 0.00 C
ATOM 1532 HB1 ALA 100 52.123 41.596 45.438 1.00 0.00 H
ATOM 1533 HB2 ALA 100 50.847 42.827 44.967 1.00 0.00 H
ATOM 1534 HB3 ALA 100 52.537 42.991 44.423 1.00 0.00 H
ATOM 1535 C ALA 100 51.266 43.122 47.666 1.00 0.00 C
ATOM 1536 O ALA 100 50.298 42.346 47.593 1.00 0.00 O
ATOM 1537 N VAL 101 51.558 43.616 48.902 1.00 0.00 N
ATOM 1538 H VAL 101 52.417 44.141 48.986 1.00 0.00 H
ATOM 1539 CA VAL 101 50.860 43.317 50.198 1.00 0.00 C
ATOM 1540 HA VAL 101 50.557 42.270 50.202 1.00 0.00 H
ATOM 1541 CB VAL 101 51.771 43.623 51.382 1.00 0.00 C
ATOM 1542 HB VAL 101 51.885 44.687 51.594 1.00 0.00 H
ATOM 1543 CG1 VAL 101 51.213 43.035 52.698 1.00 0.00 C
ATOM 1544 HG11 VAL 101 51.019 41.963 52.644 1.00 0.00 H
ATOM 1545 HG12 VAL 101 51.802 43.243 53.591 1.00 0.00 H
ATOM 1546 HG13 VAL 101 50.266 43.560 52.821 1.00 0.00 H
ATOM 1547 CG2 VAL 101 53.099 42.844 51.358 1.00 0.00 C
ATOM 1548 HG21 VAL 101 53.704 43.086 52.232 1.00 0.00 H
ATOM 1549 HG22 VAL 101 53.087 41.754 51.357 1.00 0.00 H
ATOM 1550 HG23 VAL 101 53.777 43.246 50.606 1.00 0.00 H
ATOM 1551 C VAL 101 49.425 43.889 50.383 1.00 0.00 C
ATOM 1552 O VAL 101 48.544 43.353 51.084 1.00 0.00 O
ATOM 1553 N HID 102 49.102 44.963 49.632 1.00 0.00 N
ATOM 1554 H HID 102 49.753 45.302 48.939 1.00 0.00 H
ATOM 1555 CA HID 102 47.762 45.614 49.738 1.00 0.00 C
ATOM 1556 HA HID 102 47.057 44.824 49.996 1.00 0.00 H
ATOM 1557 CB HID 102 47.739 46.613 50.857 1.00 0.00 C
ATOM 1558 HB2 HID 102 46.706 46.961 50.839 1.00 0.00 H
ATOM 1559 HB3 HID 102 47.839 46.132 51.829 1.00 0.00 H
ATOM 1560 CG HID 102 48.670 47.770 50.728 1.00 0.00 C
ATOM 1561 ND1 HID 102 48.180 49.027 50.382 1.00 0.00 N
ATOM 1562 HD1 HID 102 47.307 49.330 49.974 1.00 0.00 H
ATOM 1563 CE1 HID 102 49.147 49.894 50.704 1.00 0.00 C
ATOM 1564 HE1 HID 102 49.135 50.971 50.631 1.00 0.00 H
ATOM 1565 NE2 HID 102 50.064 49.289 51.455 1.00 0.00 N
ATOM 1566 CD2 HID 102 49.790 47.889 51.501 1.00 0.00 C
ATOM 1567 HD2 HID 102 50.422 47.127 51.933 1.00 0.00 H
ATOM 1568 C HID 102 47.337 46.148 48.370 1.00 0.00 C
ATOM 1569 O HID 102 47.003 47.305 48.178 1.00 0.00 O
ATOM 1570 N GLY 103 47.537 45.285 47.379 1.00 0.00 N
ATOM 1571 H GLY 103 47.740 44.325 47.620 1.00 0.00 H
ATOM 1572 CA GLY 103 47.866 45.491 46.038 1.00 0.00 C
ATOM 1573 HA2 GLY 103 47.739 44.555 45.493 1.00 0.00 H
ATOM 1574 HA3 GLY 103 47.192 46.220 45.588 1.00 0.00 H
ATOM 1575 C GLY 103 49.317 46.001 45.895 1.00 0.00 C
ATOM 1576 O GLY 103 50.079 46.281 46.825 1.00 0.00 O
ATOM 1577 N GLN 104 49.622 46.231 44.581 1.00 0.00 N
ATOM 1578 H GLN 104 48.810 46.276 43.982 1.00 0.00 H
ATOM 1579 CA GLN 104 50.931 46.738 43.968 1.00 0.00 C
ATOM 1580 HA GLN 104 51.755 46.108 44.302 1.00 0.00 H
ATOM 1581 CB GLN 104 50.845 46.604 42.415 1.00 0.00 C
ATOM 1582 HB2 GLN 104 50.095 47.306 42.051 1.00 0.00 H
ATOM 1583 HB3 GLN 104 51.780 46.944 41.969 1.00 0.00 H
ATOM 1584 CG GLN 104 50.550 45.232 41.795 1.00 0.00 C
ATOM 1585 HG2 GLN 104 51.107 44.466 42.335 1.00 0.00 H
ATOM 1586 HG3 GLN 104 49.467 45.126 41.853 1.00 0.00 H
ATOM 1587 CD GLN 104 50.950 45.163 40.281 1.00 0.00 C
ATOM 1588 OE1 GLN 104 52.084 44.732 39.955 1.00 0.00 O
ATOM 1589 NE2 GLN 104 50.015 45.336 39.422 1.00 0.00 N
ATOM 1590 HE21 GLN 104 50.248 44.872 38.555 1.00 0.00 H
ATOM 1591 HE22 GLN 104 49.057 45.600 39.604 1.00 0.00 H
ATOM 1592 C GLN 104 51.256 48.194 44.298 1.00 0.00 C
ATOM 1593 O GLN 104 51.468 49.015 43.411 1.00 0.00 O
ATOM 1594 N ASN 105 51.190 48.544 45.594 1.00 0.00 N
ATOM 1595 H ASN 105 51.021 47.735 46.175 1.00 0.00 H
ATOM 1596 CA ASN 105 51.362 49.836 46.174 1.00 0.00 C
ATOM 1597 HA ASN 105 50.471 50.382 45.863 1.00 0.00 H
ATOM 1598 CB ASN 105 51.441 49.655 47.718 1.00 0.00 C
ATOM 1599 HB2 ASN 105 51.247 50.641 48.141 1.00 0.00 H
ATOM 1600 HB3 ASN 105 50.725 48.948 48.136 1.00 0.00 H
ATOM 1601 CG ASN 105 52.743 49.192 48.343 1.00 0.00 C
ATOM 1602 OD1 ASN 105 53.648 48.619 47.816 1.00 0.00 O
ATOM 1603 ND2 ASN 105 52.822 49.346 49.656 1.00 0.00 N
ATOM 1604 HD21 ASN 105 53.580 48.807 50.051 1.00 0.00 H
ATOM 1605 HD22 ASN 105 52.298 50.060 50.142 1.00 0.00 H
ATOM 1606 C ASN 105 52.467 50.778 45.495 1.00 0.00 C
ATOM 1607 O ASN 105 52.225 51.979 45.546 1.00 0.00 O
ATOM 1608 N ASN 106 53.501 50.279 44.871 1.00 0.00 N
ATOM 1609 H ASN 106 53.729 49.300 44.963 1.00 0.00 H
ATOM 1610 CA ASN 106 54.424 51.077 44.146 1.00 0.00 C
ATOM 1611 HA ASN 106 54.644 51.944 44.768 1.00 0.00 H
ATOM 1612 CB ASN 106 55.668 50.239 44.073 1.00 0.00 C
ATOM 1613 HB2 ASN 106 56.015 49.865 45.036 1.00 0.00 H
ATOM 1614 HB3 ASN 106 55.410 49.480 43.335 1.00 0.00 H
ATOM 1615 CG ASN 106 56.837 50.995 43.452 1.00 0.00 C
ATOM 1616 OD1 ASN 106 57.438 50.592 42.463 1.00 0.00 O
ATOM 1617 ND2 ASN 106 57.175 52.105 43.945 1.00 0.00 N
ATOM 1618 HD21 ASN 106 57.962 52.615 43.570 1.00 0.00 H
ATOM 1619 HD22 ASN 106 56.857 52.274 44.888 1.00 0.00 H
ATOM 1620 C ASN 106 54.036 51.521 42.707 1.00 0.00 C
ATOM 1621 O ASN 106 54.426 52.612 42.258 1.00 0.00 O
ATOM 1622 N VAL 107 53.348 50.673 42.034 1.00 0.00 N
ATOM 1623 H VAL 107 53.039 49.824 42.487 1.00 0.00 H
ATOM 1624 CA VAL 107 52.755 50.921 40.686 1.00 0.00 C
ATOM 1625 HA VAL 107 53.497 51.190 39.934 1.00 0.00 H
ATOM 1626 CB VAL 107 52.173 49.556 40.252 1.00 0.00 C
ATOM 1627 HB VAL 107 51.648 49.157 41.120 1.00 0.00 H
ATOM 1628 CG1 VAL 107 51.293 49.527 39.013 1.00 0.00 C
ATOM 1629 HG11 VAL 107 50.510 50.284 38.965 1.00 0.00 H
ATOM 1630 HG12 VAL 107 51.863 49.512 38.083 1.00 0.00 H
ATOM 1631 HG13 VAL 107 50.727 48.596 38.982 1.00 0.00 H
ATOM 1632 CG2 VAL 107 53.291 48.507 40.121 1.00 0.00 C
ATOM 1633 HG21 VAL 107 54.030 48.793 39.372 1.00 0.00 H
ATOM 1634 HG22 VAL 107 53.858 48.403 41.046 1.00 0.00 H
ATOM 1635 HG23 VAL 107 52.811 47.569 39.842 1.00 0.00 H
ATOM 1636 C VAL 107 51.620 51.984 40.742 1.00 0.00 C
ATOM 1637 O VAL 107 50.625 51.869 41.428 1.00 0.00 O
ATOM 1638 N TYR 108 51.755 52.918 39.805 1.00 0.00 N
ATOM 1639 H TYR 108 52.625 53.101 39.325 1.00 0.00 H
ATOM 1640 CA TYR 108 50.765 54.066 39.591 1.00 0.00 C
ATOM 1641 HA TYR 108 50.495 54.470 40.567 1.00 0.00 H
ATOM 1642 CB TYR 108 51.387 55.142 38.770 1.00 0.00 C
ATOM 1643 HB2 TYR 108 52.174 55.388 39.483 1.00 0.00 H
ATOM 1644 HB3 TYR 108 51.962 54.713 37.950 1.00 0.00 H
ATOM 1645 CG TYR 108 50.435 56.283 38.396 1.00 0.00 C
ATOM 1646 CD1 TYR 108 50.354 57.366 39.275 1.00 0.00 C
ATOM 1647 HD1 TYR 108 50.942 57.228 40.170 1.00 0.00 H
ATOM 1648 CE1 TYR 108 49.415 58.423 39.187 1.00 0.00 C
ATOM 1649 HE1 TYR 108 49.301 59.224 39.902 1.00 0.00 H
ATOM 1650 CZ TYR 108 48.723 58.471 37.963 1.00 0.00 C
ATOM 1651 OH TYR 108 47.706 59.328 37.749 1.00 0.00 O
ATOM 1652 HH TYR 108 47.245 59.126 36.932 1.00 0.00 H
ATOM 1653 CE2 TYR 108 48.871 57.376 37.000 1.00 0.00 C
ATOM 1654 HE2 TYR 108 48.432 57.582 36.035 1.00 0.00 H
ATOM 1655 CD2 TYR 108 49.712 56.261 37.179 1.00 0.00 C
ATOM 1656 HD2 TYR 108 49.885 55.459 36.477 1.00 0.00 H
ATOM 1657 C TYR 108 49.519 53.537 38.884 1.00 0.00 C
ATOM 1658 O TYR 108 49.561 52.657 37.977 1.00 0.00 O
ATOM 1659 N GLY 109 48.285 53.949 39.368 1.00 0.00 N
ATOM 1660 H GLY 109 48.210 54.738 39.994 1.00 0.00 H
ATOM 1661 CA GLY 109 47.086 53.498 38.759 1.00 0.00 C
ATOM 1662 HA2 GLY 109 46.328 54.204 39.101 1.00 0.00 H
ATOM 1663 HA3 GLY 109 47.142 53.618 37.677 1.00 0.00 H
ATOM 1664 C GLY 109 46.650 52.077 39.138 1.00 0.00 C
ATOM 1665 O GLY 109 45.509 51.745 38.898 1.00 0.00 O
ATOM 1666 N ALA 110 47.495 51.233 39.729 1.00 0.00 N
ATOM 1667 H ALA 110 48.410 51.592 39.962 1.00 0.00 H
ATOM 1668 CA ALA 110 47.094 49.932 40.476 1.00 0.00 C
ATOM 1669 HA ALA 110 46.561 49.324 39.745 1.00 0.00 H
ATOM 1670 CB ALA 110 48.334 49.254 41.025 1.00 0.00 C
ATOM 1671 HB1 ALA 110 48.990 49.057 40.176 1.00 0.00 H
ATOM 1672 HB2 ALA 110 48.914 49.911 41.673 1.00 0.00 H
ATOM 1673 HB3 ALA 110 48.128 48.267 41.440 1.00 0.00 H
ATOM 1674 C ALA 110 46.197 50.215 41.692 1.00 0.00 C
ATOM 1675 O ALA 110 46.193 51.297 42.317 1.00 0.00 O
ATOM 1676 N THR 111 45.338 49.212 41.972 1.00 0.00 N
ATOM 1677 H THR 111 45.504 48.344 41.483 1.00 0.00 H
ATOM 1678 CA THR 111 44.405 49.200 43.082 1.00 0.00 C
ATOM 1679 HA THR 111 43.753 50.071 43.028 1.00 0.00 H
ATOM 1680 CB THR 111 43.529 47.988 42.878 1.00 0.00 C
ATOM 1681 HB THR 111 44.143 47.096 42.750 1.00 0.00 H
ATOM 1682 CG2 THR 111 42.410 47.852 43.919 1.00 0.00 C
ATOM 1683 HG21 THR 111 42.710 47.588 44.933 1.00 0.00 H
ATOM 1684 HG22 THR 111 41.919 48.824 43.979 1.00 0.00 H
ATOM 1685 HG23 THR 111 41.669 47.102 43.643 1.00 0.00 H
ATOM 1686 OG1 THR 111 42.827 48.216 41.675 1.00 0.00 O
ATOM 1687 HG1 THR 111 43.289 47.668 41.037 1.00 0.00 H
ATOM 1688 C THR 111 45.141 49.187 44.458 1.00 0.00 C
ATOM 1689 O THR 111 45.938 48.270 44.785 1.00 0.00 O
ATOM 1690 N ILE 112 44.996 50.326 45.206 1.00 0.00 N
ATOM 1691 H ILE 112 44.359 51.049 44.901 1.00 0.00 H
ATOM 1692 CA ILE 112 45.414 50.523 46.577 1.00 0.00 C
ATOM 1693 HA ILE 112 46.270 49.875 46.766 1.00 0.00 H
ATOM 1694 CB ILE 112 45.965 51.964 46.768 1.00 0.00 C
ATOM 1695 HB ILE 112 45.139 52.653 46.592 1.00 0.00 H
ATOM 1696 CG2 ILE 112 46.531 52.059 48.167 1.00 0.00 C
ATOM 1697 HG21 ILE 112 45.698 51.706 48.775 1.00 0.00 H
ATOM 1698 HG22 ILE 112 47.470 51.516 48.270 1.00 0.00 H
ATOM 1699 HG23 ILE 112 46.814 53.097 48.340 1.00 0.00 H
ATOM 1700 CG1 ILE 112 47.005 52.471 45.673 1.00 0.00 C
ATOM 1701 HG12 ILE 112 46.483 52.701 44.743 1.00 0.00 H
ATOM 1702 HG13 ILE 112 47.399 53.441 45.974 1.00 0.00 H
ATOM 1703 CD1 ILE 112 48.143 51.481 45.418 1.00 0.00 C
ATOM 1704 HD11 ILE 112 47.824 50.784 44.643 1.00 0.00 H
ATOM 1705 HD12 ILE 112 49.006 52.117 45.222 1.00 0.00 H
ATOM 1706 HD13 ILE 112 48.277 50.962 46.368 1.00 0.00 H
ATOM 1707 C ILE 112 44.272 50.143 47.541 1.00 0.00 C
ATOM 1708 O ILE 112 43.382 50.932 47.839 1.00 0.00 O
ATOM 1709 N PHE 113 44.375 48.984 48.077 1.00 0.00 N
ATOM 1710 H PHE 113 45.189 48.416 47.892 1.00 0.00 H
ATOM 1711 CA PHE 113 43.614 48.495 49.231 1.00 0.00 C
ATOM 1712 HA PHE 113 42.577 48.825 49.170 1.00 0.00 H
ATOM 1713 CB PHE 113 43.675 47.003 49.252 1.00 0.00 C
ATOM 1714 HB2 PHE 113 44.716 46.730 49.420 1.00 0.00 H
ATOM 1715 HB3 PHE 113 43.216 46.550 50.130 1.00 0.00 H
ATOM 1716 CG PHE 113 43.107 46.199 48.070 1.00 0.00 C
ATOM 1717 CD1 PHE 113 41.865 45.672 48.203 1.00 0.00 C
ATOM 1718 HD1 PHE 113 41.256 45.872 49.073 1.00 0.00 H
ATOM 1719 CE1 PHE 113 41.389 44.903 47.140 1.00 0.00 C
ATOM 1720 HE1 PHE 113 40.413 44.475 47.317 1.00 0.00 H
ATOM 1721 CZ PHE 113 42.157 44.601 45.954 1.00 0.00 C
ATOM 1722 HZ PHE 113 41.754 44.003 45.150 1.00 0.00 H
ATOM 1723 CE2 PHE 113 43.401 45.136 45.927 1.00 0.00 C
ATOM 1724 HE2 PHE 113 44.102 44.886 45.145 1.00 0.00 H
ATOM 1725 CD2 PHE 113 43.859 45.954 46.941 1.00 0.00 C
ATOM 1726 HD2 PHE 113 44.875 46.301 46.821 1.00 0.00 H
ATOM 1727 C PHE 113 44.293 49.003 50.558 1.00 0.00 C
ATOM 1728 O PHE 113 45.444 49.550 50.663 1.00 0.00 O
ATOM 1729 N PRO 114 43.636 48.839 51.743 1.00 0.00 N
ATOM 1730 CD PRO 114 42.299 48.534 51.804 1.00 0.00 C
ATOM 1731 HD2 PRO 114 42.214 47.505 51.454 1.00 0.00 H
ATOM 1732 HD3 PRO 114 41.766 49.265 51.195 1.00 0.00 H
ATOM 1733 CG PRO 114 41.852 48.621 53.182 1.00 0.00 C
ATOM 1734 HG2 PRO 114 41.327 47.730 53.525 1.00 0.00 H
ATOM 1735 HG3 PRO 114 41.195 49.486 53.265 1.00 0.00 H
ATOM 1736 CB PRO 114 43.057 48.737 54.099 1.00 0.00 C
ATOM 1737 HB2 PRO 114 43.386 47.814 54.577 1.00 0.00 H
ATOM 1738 HB3 PRO 114 43.050 49.556 54.819 1.00 0.00 H
ATOM 1739 CA PRO 114 44.153 49.071 53.087 1.00 0.00 C
ATOM 1740 HA PRO 114 44.379 50.136 53.148 1.00 0.00 H
ATOM 1741 C PRO 114 45.532 48.412 53.446 1.00 0.00 C
ATOM 1742 O PRO 114 45.763 47.268 53.135 1.00 0.00 O
ATOM 1743 N HID 115 46.387 49.118 54.147 1.00 0.00 N
ATOM 1744 H HID 115 46.173 50.077 54.379 1.00 0.00 H
ATOM 1745 CA HID 115 47.558 48.503 54.805 1.00 0.00 C
ATOM 1746 HA HID 115 48.217 48.406 53.942 1.00 0.00 H
ATOM 1747 CB HID 115 48.298 49.445 55.699 1.00 0.00 C
ATOM 1748 HB2 HID 115 47.682 49.871 56.491 1.00 0.00 H
ATOM 1749 HB3 HID 115 48.995 48.851 56.291 1.00 0.00 H
ATOM 1750 CG HID 115 49.073 50.552 55.023 1.00 0.00 C
ATOM 1751 ND1 HID 115 48.878 51.138 53.789 1.00 0.00 N
ATOM 1752 HD1 HID 115 48.263 50.900 53.024 1.00 0.00 H
ATOM 1753 CE1 HID 115 49.839 51.992 53.578 1.00 0.00 C
ATOM 1754 HE1 HID 115 49.874 52.537 52.647 1.00 0.00 H
ATOM 1755 NE2 HID 115 50.744 51.974 54.579 1.00 0.00 N
ATOM 1756 CD2 HID 115 50.186 51.124 55.558 1.00 0.00 C
ATOM 1757 HD2 HID 115 50.645 50.859 56.499 1.00 0.00 H
ATOM 1758 C HID 115 47.175 47.233 55.568 1.00 0.00 C
ATOM 1759 O HID 115 46.055 47.189 56.107 1.00 0.00 O
ATOM 1760 N ASN 116 48.140 46.301 55.672 1.00 0.00 N
ATOM 1761 H ASN 116 49.035 46.587 55.300 1.00 0.00 H
ATOM 1762 CA ASN 116 47.909 44.909 56.094 1.00 0.00 C
ATOM 1763 HA ASN 116 47.474 44.433 55.216 1.00 0.00 H
ATOM 1764 CB ASN 116 49.256 44.100 56.274 1.00 0.00 C
ATOM 1765 HB2 ASN 116 50.037 44.498 55.626 1.00 0.00 H
ATOM 1766 HB3 ASN 116 49.665 44.193 57.280 1.00 0.00 H
ATOM 1767 CG ASN 116 49.093 42.648 55.970 1.00 0.00 C
ATOM 1768 OD1 ASN 116 48.537 42.184 54.988 1.00 0.00 O
ATOM 1769 ND2 ASN 116 49.705 41.785 56.772 1.00 0.00 N
ATOM 1770 HD21 ASN 116 49.606 40.815 56.511 1.00 0.00 H
ATOM 1771 HD22 ASN 116 50.449 42.047 57.403 1.00 0.00 H
ATOM 1772 C ASN 116 47.045 44.776 57.357 1.00 0.00 C
ATOM 1773 O ASN 116 46.174 43.900 57.389 1.00 0.00 O
ATOM 1774 N VAL 117 47.295 45.639 58.344 1.00 0.00 N
ATOM 1775 H VAL 117 48.067 46.270 58.180 1.00 0.00 H
ATOM 1776 CA VAL 117 46.499 45.685 59.623 1.00 0.00 C
ATOM 1777 HA VAL 117 46.582 44.648 59.948 1.00 0.00 H
ATOM 1778 CB VAL 117 47.042 46.759 60.642 1.00 0.00 C
ATOM 1779 HB VAL 117 48.126 46.640 60.654 1.00 0.00 H
ATOM 1780 CG1 VAL 117 46.783 48.254 60.231 1.00 0.00 C
ATOM 1781 HG11 VAL 117 45.745 48.585 60.214 1.00 0.00 H
ATOM 1782 HG12 VAL 117 47.245 48.937 60.944 1.00 0.00 H
ATOM 1783 HG13 VAL 117 47.227 48.495 59.266 1.00 0.00 H
ATOM 1784 CG2 VAL 117 46.444 46.408 62.008 1.00 0.00 C
ATOM 1785 HG21 VAL 117 46.912 46.996 62.797 1.00 0.00 H
ATOM 1786 HG22 VAL 117 45.401 46.706 62.122 1.00 0.00 H
ATOM 1787 HG23 VAL 117 46.593 45.342 62.179 1.00 0.00 H
ATOM 1788 C VAL 117 45.024 46.051 59.360 1.00 0.00 C
ATOM 1789 O VAL 117 44.192 45.514 59.990 1.00 0.00 O
ATOM 1790 N GLY 118 44.674 46.937 58.426 1.00 0.00 N
ATOM 1791 H GLY 118 45.444 47.336 57.909 1.00 0.00 H
ATOM 1792 CA GLY 118 43.318 47.375 58.133 1.00 0.00 C
ATOM 1793 HA2 GLY 118 42.834 47.668 59.065 1.00 0.00 H
ATOM 1794 HA3 GLY 118 43.257 48.234 57.464 1.00 0.00 H
ATOM 1795 C GLY 118 42.522 46.215 57.525 1.00 0.00 C
ATOM 1796 O GLY 118 41.312 46.075 57.615 1.00 0.00 O
ATOM 1797 N LEU 119 43.237 45.341 56.820 1.00 0.00 N
ATOM 1798 H LEU 119 44.235 45.433 56.698 1.00 0.00 H
ATOM 1799 CA LEU 119 42.796 44.050 56.312 1.00 0.00 C
ATOM 1800 HA LEU 119 41.799 44.214 55.901 1.00 0.00 H
ATOM 1801 CB LEU 119 43.718 43.271 55.366 1.00 0.00 C
ATOM 1802 HB2 LEU 119 44.532 42.797 55.914 1.00 0.00 H
ATOM 1803 HB3 LEU 119 43.094 42.493 54.926 1.00 0.00 H
ATOM 1804 CG LEU 119 44.328 44.170 54.256 1.00 0.00 C
ATOM 1805 HG LEU 119 45.047 44.863 54.694 1.00 0.00 H
ATOM 1806 CD1 LEU 119 45.119 43.336 53.297 1.00 0.00 C
ATOM 1807 HD11 LEU 119 45.332 43.917 52.399 1.00 0.00 H
ATOM 1808 HD12 LEU 119 46.048 42.945 53.711 1.00 0.00 H
ATOM 1809 HD13 LEU 119 44.480 42.507 52.995 1.00 0.00 H
ATOM 1810 CD2 LEU 119 43.291 44.929 53.459 1.00 0.00 C
ATOM 1811 HD21 LEU 119 43.842 45.613 52.813 1.00 0.00 H
ATOM 1812 HD22 LEU 119 42.848 44.209 52.771 1.00 0.00 H
ATOM 1813 HD23 LEU 119 42.576 45.455 54.092 1.00 0.00 H
ATOM 1814 C LEU 119 42.404 43.146 57.561 1.00 0.00 C
ATOM 1815 O LEU 119 41.251 42.704 57.649 1.00 0.00 O
ATOM 1816 N GLY 120 43.247 43.048 58.565 1.00 0.00 N
ATOM 1817 H GLY 120 44.098 43.585 58.481 1.00 0.00 H
ATOM 1818 CA GLY 120 43.073 42.211 59.719 1.00 0.00 C
ATOM 1819 HA2 GLY 120 42.914 41.202 59.338 1.00 0.00 H
ATOM 1820 HA3 GLY 120 44.003 42.182 60.288 1.00 0.00 H
ATOM 1821 C GLY 120 41.942 42.610 60.671 1.00 0.00 C
ATOM 1822 O GLY 120 41.373 41.733 61.297 1.00 0.00 O
ATOM 1823 N ALA 121 41.620 43.864 60.671 1.00 0.00 N
ATOM 1824 H ALA 121 42.221 44.577 60.285 1.00 0.00 H
ATOM 1825 CA ALA 121 40.436 44.450 61.259 1.00 0.00 C
ATOM 1826 HA ALA 121 40.399 44.173 62.312 1.00 0.00 H
ATOM 1827 CB ALA 121 40.512 45.910 61.107 1.00 0.00 C
ATOM 1828 HB1 ALA 121 41.487 46.343 61.331 1.00 0.00 H
ATOM 1829 HB2 ALA 121 40.414 46.207 60.063 1.00 0.00 H
ATOM 1830 HB3 ALA 121 39.723 46.375 61.698 1.00 0.00 H
ATOM 1831 C ALA 121 39.095 43.951 60.679 1.00 0.00 C
ATOM 1832 O ALA 121 38.081 43.841 61.422 1.00 0.00 O
ATOM 1833 N THR 122 39.088 43.518 59.347 1.00 0.00 N
ATOM 1834 H THR 122 39.973 43.530 58.860 1.00 0.00 H
ATOM 1835 CA THR 122 37.874 42.993 58.701 1.00 0.00 C
ATOM 1836 HA THR 122 37.078 43.684 58.979 1.00 0.00 H
ATOM 1837 CB THR 122 37.960 42.905 57.104 1.00 0.00 C
ATOM 1838 HB THR 122 36.938 42.907 56.724 1.00 0.00 H
ATOM 1839 CG2 THR 122 38.479 44.125 56.398 1.00 0.00 C
ATOM 1840 HG21 THR 122 37.820 44.966 56.609 1.00 0.00 H
ATOM 1841 HG22 THR 122 39.508 44.185 56.754 1.00 0.00 H
ATOM 1842 HG23 THR 122 38.487 44.027 55.312 1.00 0.00 H
ATOM 1843 OG1 THR 122 38.679 41.769 56.602 1.00 0.00 O
ATOM 1844 HG1 THR 122 39.635 41.849 56.573 1.00 0.00 H
ATOM 1845 C THR 122 37.349 41.595 59.187 1.00 0.00 C
ATOM 1846 O THR 122 36.205 41.326 58.943 1.00 0.00 O
ATOM 1847 N ARG 123 38.100 40.887 60.002 1.00 0.00 N
ATOM 1848 H ARG 123 39.002 41.285 60.218 1.00 0.00 H
ATOM 1849 CA ARG 123 37.763 39.644 60.825 1.00 0.00 C
ATOM 1850 HA ARG 123 38.708 39.229 61.177 1.00 0.00 H
ATOM 1851 CB ARG 123 37.053 40.031 62.109 1.00 0.00 C
ATOM 1852 HB2 ARG 123 36.863 39.173 62.755 1.00 0.00 H
ATOM 1853 HB3 ARG 123 37.740 40.665 62.670 1.00 0.00 H
ATOM 1854 CG ARG 123 35.839 40.905 62.096 1.00 0.00 C
ATOM 1855 HG2 ARG 123 35.611 41.261 63.101 1.00 0.00 H
ATOM 1856 HG3 ARG 123 35.930 41.819 61.508 1.00 0.00 H
ATOM 1857 CD ARG 123 34.512 40.235 61.626 1.00 0.00 C
ATOM 1858 HD2 ARG 123 33.770 40.930 61.232 1.00 0.00 H
ATOM 1859 HD3 ARG 123 34.787 39.590 60.792 1.00 0.00 H
ATOM 1860 NE ARG 123 33.924 39.307 62.640 1.00 0.00 N
ATOM 1861 HE ARG 123 34.166 38.329 62.704 1.00 0.00 H
ATOM 1862 CZ ARG 123 33.080 39.639 63.595 1.00 0.00 C
ATOM 1863 NH1 ARG 123 32.507 40.833 63.734 1.00 0.00 N
ATOM 1864 HH11 ARG 123 32.648 41.550 63.037 1.00 0.00 H
ATOM 1865 HH12 ARG 123 31.916 41.056 64.522 1.00 0.00 H
ATOM 1866 NH2 ARG 123 32.864 38.775 64.525 1.00 0.00 N
ATOM 1867 HH21 ARG 123 33.175 37.849 64.269 1.00 0.00 H
ATOM 1868 HH22 ARG 123 31.983 38.907 65.003 1.00 0.00 H
ATOM 1869 C ARG 123 37.050 38.572 59.965 1.00 0.00 C
ATOM 1870 O ARG 123 36.329 37.674 60.425 1.00 0.00 O
ATOM 1871 N ASP 124 37.458 38.564 58.665 1.00 0.00 N
ATOM 1872 H ASP 124 37.984 39.347 58.303 1.00 0.00 H
ATOM 1873 CA ASP 124 36.876 37.595 57.722 1.00 0.00 C
ATOM 1874 HA ASP 124 36.548 36.705 58.259 1.00 0.00 H
ATOM 1875 CB ASP 124 35.606 38.145 57.132 1.00 0.00 C
ATOM 1876 HB2 ASP 124 34.834 38.347 57.874 1.00 0.00 H
ATOM 1877 HB3 ASP 124 35.860 39.125 56.728 1.00 0.00 H
ATOM 1878 CG ASP 124 34.926 37.318 56.013 1.00 0.00 C
ATOM 1879 OD1 ASP 124 35.175 36.080 56.045 1.00 0.00 O
ATOM 1880 OD2 ASP 124 34.173 37.897 55.178 1.00 0.00 O
ATOM 1881 C ASP 124 37.909 37.109 56.665 1.00 0.00 C
ATOM 1882 O ASP 124 38.256 37.794 55.728 1.00 0.00 O
ATOM 1883 N PRO 125 38.392 35.863 56.828 1.00 0.00 N
ATOM 1884 CD PRO 125 38.146 34.947 57.903 1.00 0.00 C
ATOM 1885 HD2 PRO 125 37.215 34.384 57.831 1.00 0.00 H
ATOM 1886 HD3 PRO 125 38.070 35.469 58.857 1.00 0.00 H
ATOM 1887 CG PRO 125 39.314 33.994 57.805 1.00 0.00 C
ATOM 1888 HG2 PRO 125 39.173 32.957 58.111 1.00 0.00 H
ATOM 1889 HG3 PRO 125 40.146 34.422 58.363 1.00 0.00 H
ATOM 1890 CB PRO 125 39.639 33.988 56.328 1.00 0.00 C
ATOM 1891 HB2 PRO 125 39.022 33.199 55.899 1.00 0.00 H
ATOM 1892 HB3 PRO 125 40.689 33.802 56.099 1.00 0.00 H
ATOM 1893 CA PRO 125 39.301 35.397 55.842 1.00 0.00 C
ATOM 1894 HA PRO 125 40.255 35.924 55.870 1.00 0.00 H
ATOM 1895 C PRO 125 38.903 35.397 54.321 1.00 0.00 C
ATOM 1896 O PRO 125 39.771 35.712 53.566 1.00 0.00 O
ATOM 1897 N TYR 126 37.676 35.076 54.055 1.00 0.00 N
ATOM 1898 H TYR 126 37.048 35.055 54.846 1.00 0.00 H
ATOM 1899 CA TYR 126 37.097 35.143 52.736 1.00 0.00 C
ATOM 1900 HA TYR 126 37.565 34.451 52.036 1.00 0.00 H
ATOM 1901 CB TYR 126 35.683 34.792 52.745 1.00 0.00 C
ATOM 1902 HB2 TYR 126 35.496 33.923 53.374 1.00 0.00 H
ATOM 1903 HB3 TYR 126 35.208 35.643 53.234 1.00 0.00 H
ATOM 1904 CG TYR 126 34.962 34.585 51.429 1.00 0.00 C
ATOM 1905 CD1 TYR 126 33.894 35.370 51.028 1.00 0.00 C
ATOM 1906 HD1 TYR 126 33.564 36.213 51.617 1.00 0.00 H
ATOM 1907 CE1 TYR 126 33.117 35.002 49.914 1.00 0.00 C
ATOM 1908 HE1 TYR 126 32.288 35.625 49.613 1.00 0.00 H
ATOM 1909 CZ TYR 126 33.433 33.813 49.194 1.00 0.00 C
ATOM 1910 OH TYR 126 32.735 33.562 48.102 1.00 0.00 O
ATOM 1911 HH TYR 126 32.058 34.242 48.095 1.00 0.00 H
ATOM 1912 CE2 TYR 126 34.630 33.078 49.507 1.00 0.00 C
ATOM 1913 HE2 TYR 126 34.968 32.215 48.953 1.00 0.00 H
ATOM 1914 CD2 TYR 126 35.342 33.461 50.642 1.00 0.00 C
ATOM 1915 HD2 TYR 126 36.245 32.904 50.845 1.00 0.00 H
ATOM 1916 C TYR 126 37.267 36.509 52.078 1.00 0.00 C
ATOM 1917 O TYR 126 37.369 36.610 50.841 1.00 0.00 O
ATOM 1918 N LEU 127 37.367 37.561 52.847 1.00 0.00 N
ATOM 1919 H LEU 127 37.224 37.483 53.844 1.00 0.00 H
ATOM 1920 CA LEU 127 37.633 38.933 52.373 1.00 0.00 C
ATOM 1921 HA LEU 127 36.946 39.103 51.544 1.00 0.00 H
ATOM 1922 CB LEU 127 37.364 39.986 53.506 1.00 0.00 C
ATOM 1923 HB2 LEU 127 36.348 39.805 53.856 1.00 0.00 H
ATOM 1924 HB3 LEU 127 38.035 39.810 54.347 1.00 0.00 H
ATOM 1925 CG LEU 127 37.367 41.564 53.299 1.00 0.00 C
ATOM 1926 HG LEU 127 37.099 41.956 54.280 1.00 0.00 H
ATOM 1927 CD1 LEU 127 38.736 42.139 52.823 1.00 0.00 C
ATOM 1928 HD11 LEU 127 38.710 43.224 52.716 1.00 0.00 H
ATOM 1929 HD12 LEU 127 39.545 41.898 53.512 1.00 0.00 H
ATOM 1930 HD13 LEU 127 38.989 41.857 51.801 1.00 0.00 H
ATOM 1931 CD2 LEU 127 36.289 41.860 52.237 1.00 0.00 C
ATOM 1932 HD21 LEU 127 35.310 41.488 52.536 1.00 0.00 H
ATOM 1933 HD22 LEU 127 36.147 42.929 52.080 1.00 0.00 H
ATOM 1934 HD23 LEU 127 36.474 41.470 51.236 1.00 0.00 H
ATOM 1935 C LEU 127 39.088 39.043 51.902 1.00 0.00 C
ATOM 1936 O LEU 127 39.272 39.422 50.713 1.00 0.00 O
ATOM 1937 N VAL 128 40.052 38.610 52.666 1.00 0.00 N
ATOM 1938 H VAL 128 39.943 38.106 53.534 1.00 0.00 H
ATOM 1939 CA VAL 128 41.474 38.597 52.162 1.00 0.00 C
ATOM 1940 HA VAL 128 41.596 39.543 51.633 1.00 0.00 H
ATOM 1941 CB VAL 128 42.603 38.691 53.192 1.00 0.00 C
ATOM 1942 HB VAL 128 43.595 38.780 52.748 1.00 0.00 H
ATOM 1943 CG1 VAL 128 42.445 39.874 54.166 1.00 0.00 C
ATOM 1944 HG11 VAL 128 41.592 39.867 54.845 1.00 0.00 H
ATOM 1945 HG12 VAL 128 43.222 39.978 54.923 1.00 0.00 H
ATOM 1946 HG13 VAL 128 42.352 40.815 53.625 1.00 0.00 H
ATOM 1947 CG2 VAL 128 42.798 37.243 53.923 1.00 0.00 C
ATOM 1948 HG21 VAL 128 43.657 37.403 54.575 1.00 0.00 H
ATOM 1949 HG22 VAL 128 41.947 37.060 54.578 1.00 0.00 H
ATOM 1950 HG23 VAL 128 43.182 36.467 53.261 1.00 0.00 H
ATOM 1951 C VAL 128 41.712 37.590 51.002 1.00 0.00 C
ATOM 1952 O VAL 128 42.727 37.683 50.290 1.00 0.00 O
ATOM 1953 N LYS 129 40.851 36.611 50.805 1.00 0.00 N
ATOM 1954 H LYS 129 40.079 36.444 51.434 1.00 0.00 H
ATOM 1955 CA LYS 129 40.887 35.629 49.753 1.00 0.00 C
ATOM 1956 HA LYS 129 41.892 35.221 49.647 1.00 0.00 H
ATOM 1957 CB LYS 129 40.069 34.368 50.085 1.00 0.00 C
ATOM 1958 HB2 LYS 129 40.287 34.182 51.137 1.00 0.00 H
ATOM 1959 HB3 LYS 129 38.998 34.511 49.937 1.00 0.00 H
ATOM 1960 CG LYS 129 40.469 33.177 49.129 1.00 0.00 C
ATOM 1961 HG2 LYS 129 40.269 33.586 48.138 1.00 0.00 H
ATOM 1962 HG3 LYS 129 41.554 33.070 49.157 1.00 0.00 H
ATOM 1963 CD LYS 129 39.832 31.760 49.255 1.00 0.00 C
ATOM 1964 HD2 LYS 129 39.967 31.374 50.265 1.00 0.00 H
ATOM 1965 HD3 LYS 129 38.772 31.805 49.008 1.00 0.00 H
ATOM 1966 CE LYS 129 40.472 30.775 48.240 1.00 0.00 C
ATOM 1967 HE2 LYS 129 40.572 31.169 47.229 1.00 0.00 H
ATOM 1968 HE3 LYS 129 41.442 30.421 48.588 1.00 0.00 H
ATOM 1969 NZ LYS 129 39.622 29.551 48.002 1.00 0.00 N
ATOM 1970 HZ1 LYS 129 39.382 29.237 48.932 1.00 0.00 H
ATOM 1971 HZ2 LYS 129 38.820 29.705 47.407 1.00 0.00 H
ATOM 1972 HZ3 LYS 129 40.126 28.762 47.624 1.00 0.00 H
ATOM 1973 C LYS 129 40.523 36.278 48.383 1.00 0.00 C
ATOM 1974 O LYS 129 41.297 36.109 47.420 1.00 0.00 O
ATOM 1975 N ARG 130 39.420 37.061 48.306 1.00 0.00 N
ATOM 1976 H ARG 130 38.915 37.260 49.157 1.00 0.00 H
ATOM 1977 CA ARG 130 39.011 37.847 47.113 1.00 0.00 C
ATOM 1978 HA ARG 130 38.996 37.211 46.229 1.00 0.00 H
ATOM 1979 CB ARG 130 37.624 38.437 47.366 1.00 0.00 C
ATOM 1980 HB2 ARG 130 37.630 39.148 48.192 1.00 0.00 H
ATOM 1981 HB3 ARG 130 37.195 38.960 46.512 1.00 0.00 H
ATOM 1982 CG ARG 130 36.553 37.371 47.635 1.00 0.00 C
ATOM 1983 HG2 ARG 130 36.126 37.152 46.657 1.00 0.00 H
ATOM 1984 HG3 ARG 130 36.970 36.526 48.184 1.00 0.00 H
ATOM 1985 CD ARG 130 35.405 37.906 48.522 1.00 0.00 C
ATOM 1986 HD2 ARG 130 34.636 37.136 48.479 1.00 0.00 H
ATOM 1987 HD3 ARG 130 35.785 38.086 49.528 1.00 0.00 H
ATOM 1988 NE ARG 130 34.812 39.180 48.012 1.00 0.00 N
ATOM 1989 HE ARG 130 34.814 39.265 47.005 1.00 0.00 H
ATOM 1990 CZ ARG 130 34.194 40.079 48.742 1.00 0.00 C
ATOM 1991 NH1 ARG 130 34.038 40.044 50.054 1.00 0.00 N
ATOM 1992 HH11 ARG 130 34.616 39.391 50.564 1.00 0.00 H
ATOM 1993 HH12 ARG 130 33.700 40.930 50.402 1.00 0.00 H
ATOM 1994 NH2 ARG 130 33.636 41.043 48.082 1.00 0.00 N
ATOM 1995 HH21 ARG 130 33.787 41.133 47.088 1.00 0.00 H
ATOM 1996 HH22 ARG 130 33.129 41.773 48.561 1.00 0.00 H
ATOM 1997 C ARG 130 40.010 38.927 46.784 1.00 0.00 C
ATOM 1998 O ARG 130 40.254 39.150 45.591 1.00 0.00 O
ATOM 1999 N ILE 131 40.573 39.567 47.831 1.00 0.00 N
[truncated: 7,228 more rows]

## Sheet: FIG 5a2
PUCKERING COORDINATES
frame	Q	theta	phi	qx	qy	qz
0	0.568472	3.43839	201.869	-0.0316407	-0.0126998	0.567449
1	0.543334	3.91355	246.424	-0.014832	-0.0339879	0.542067
2	0.53204	12.0008	187.262	-0.109737	-0.0139829	0.520412
3	0.536603	9.35395	203.87	-0.0797558	-0.035293	0.529468
4	0.554907	9.38385	187.037	-0.0897948	-0.0110846	0.547481
5	0.553986	8.68535	224.907	-0.0592496	-0.0590581	0.547633
6	0.552645	8.88169	214.317	-0.0704727	-0.0481045	0.546019
7	0.542357	1.17285	1.19035	0.0110989	0.00023062	0.542244
8	0.546285	9.2931	236.603	-0.0485573	-0.0736505	0.539115
9	0.532971	6.41215	235.926	-0.0333482	-0.0493029	0.529637
10	0.544009	8.67061	197.241	-0.0783265	-0.0243069	0.537791
11	0.500684	11.0262	210.713	-0.0823286	-0.0489078	0.491441
12	0.548757	6.88667	239.092	-0.0337983	-0.0564554	0.544798
13	0.556701	10.0753	213.647	-0.0810748	-0.0539615	0.548116
14	0.55225	9.41974	201.176	-0.0842811	-0.0326502	0.544803
15	0.559594	7.55791	249.262	-0.0260621	-0.0688338	0.554733
16	0.513679	9.19419	197.23	-0.078393	-0.0243114	0.507079
17	0.592591	5.20881	186.278	-0.0534762	-0.00588272	0.590144
18	0.544414	8.45069	223.69	-0.0578511	-0.055265	0.538503
19	0.550893	10.1735	189.406	-0.0959952	-0.0159027	0.542232
20	0.547409	6.8325	188.16	-0.0644645	-0.00924299	0.543521
21	0.56486	7.56215	204.767	-0.0674986	-0.0311421	0.559947
22	0.565829	9.53375	235.666	-0.0528586	-0.0773882	0.558014
23	0.550698	7.16279	202.777	-0.0633111	-0.0265842	0.5464
24	0.545211	13.5679	191.374	-0.125394	-0.0252239	0.529995
25	0.514835	7.51783	212.557	-0.0567733	-0.0362482	0.51041
26	0.547937	6.89127	251.268	-0.0211136	-0.0622621	0.543979
27	0.586325	4.84414	177.653	-0.049471	0.00202741	0.584231
28	0.551255	1.32513	283.583	0.00299404	-0.0123916	0.551107
29	0.553759	7.46918	213.999	-0.0596786	-0.0402526	0.54906
30	0.536488	8.20464	223.205	-0.0558061	-0.0524154	0.530997
31	0.560823	10.8061	189.054	-0.103836	-0.016547	0.550878
32	0.548556	6.70519	229.558	-0.0415473	-0.0487463	0.544803
33	0.570775	7.84502	254.189	-0.0212272	-0.0749598	0.565433
34	0.548465	11.788	211.332	-0.0957072	-0.0582633	0.536898
35	0.559118	10.5451	227.68	-0.068892	-0.075658	0.549675
36	0.552286	3.24941	228.978	-0.0205469	-0.0236183	0.551398
37	0.571098	5.92758	201.617	-0.0548301	-0.0217271	0.568044
38	0.546049	6.47629	220.847	-0.0465906	-0.040282	0.542565
39	0.557739	8.9382	201.613	-0.0805629	-0.0319181	0.550966
40	0.529109	12.4619	199.094	-0.107895	-0.037349	0.516643
41	0.542401	9.36358	210.809	-0.0757943	-0.0451987	0.535174
42	0.540981	10.876	188.053	-0.101068	-0.0143004	0.531263
43	0.579314	4.05721	188.909	-0.0404935	-0.00634739	0.577862
44	0.575242	8.10387	199.185	-0.0765872	-0.0266477	0.569497
45	0.534362	8.7232	216.159	-0.0654322	-0.0478166	0.528181
46	0.553893	6.4324	183.695	-0.0619242	-0.00399885	0.550407
47	0.560308	3.3273	223.073	-0.0237555	-0.0222089	0.559364
48	0.539076	10.527	203.238	-0.0904988	-0.0388586	0.530003
49	0.532879	10.0138	220.265	-0.0707056	-0.0598879	0.524761
50	0.519711	8.76204	250.228	-0.0267809	-0.0745008	0.513646
51	0.518986	9.90486	202.354	-0.0825636	-0.0339525	0.51125
52	0.554079	7.69988	207.827	-0.065653	-0.0346545	0.549083
53	0.554525	8.11233	188.661	-0.0773591	-0.0117838	0.548976
54	0.558787	8.11995	256.551	-0.0183563	-0.0767622	0.553185
55	0.543576	9.23065	194.235	-0.0845173	-0.0214415	0.536537
56	0.558796	12.5072	202.227	-0.112022	-0.0457765	0.545536
57	0.51717	11.7265	201.389	-0.0978704	-0.0383334	0.506376
58	0.553841	6.4953	187.445	-0.0621233	-0.00811754	0.550286
59	0.564138	7.84117	229.26	-0.0502293	-0.0583135	0.558863
60	0.563566	10.3896	182.059	-0.101568	-0.00365195	0.554326
61	0.59594	7.81025	176.151	-0.0808013	0.0054363	0.590412
62	0.557978	11.2621	190.998	-0.10697	-0.0207898	0.547234
63	0.530455	6.35517	220.881	-0.044394	-0.0384297	0.527195
64	0.594664	8.08415	231.095	-0.0525201	-0.0650765	0.588755
65	0.537605	8.6135	222.3	-0.0595522	-0.0541886	0.531542
66	0.556147	10.479	211.347	-0.0863847	-0.0526194	0.546871
67	0.547365	6.18849	245.162	-0.0247854	-0.0535478	0.544176
68	0.538993	8.15714	220.067	-0.0585271	-0.049227	0.53354
69	0.547892	5.79201	222.955	-0.0404676	-0.0376771	0.545095
70	0.590293	6.52761	243.934	-0.0294871	-0.0602801	0.586466
71	0.535467	11.7326	201.474	-0.101325	-0.0398609	0.52428
72	0.555899	12.9881	195.655	-0.120303	-0.0337136	0.541677
73	0.527122	9.47607	229.072	-0.056852	-0.0655678	0.519929
74	0.559551	4.91446	194.07	-0.0464976	-0.0116538	0.557493
75	0.52861	4.48024	192.847	-0.0402588	-0.00918138	0.526995
76	0.549862	9.15203	213.915	-0.0725786	-0.0487983	0.542862
77	0.574003	8.23349	187.922	-0.0814169	-0.0113297	0.568086
78	0.555873	6.99034	202.36	-0.0625642	-0.0257364	0.551741
79	0.568045	5.42433	217.651	-0.0425154	-0.0328011	0.565501
80	0.602746	3.27555	285.855	0.00940888	-0.0331296	0.601761
81	0.606553	5.41475	260.526	-0.00942075	-0.0564566	0.603846
82	0.528975	14.2549	184.517	-0.129848	-0.0102584	0.512687
83	0.564538	8.06423	240.355	-0.0391713	-0.0688294	0.558956
84	0.536179	6.30171	216.227	-0.0474758	-0.0347815	0.53294
85	0.566629	9.07224	186.414	-0.0887866	-0.00998059	0.559541
86	0.556175	16.1128	190.5	-0.15177	-0.0281296	0.534327
87	0.557333	9.13532	236.831	-0.0484117	-0.074068	0.550263
88	0.562114	9.93829	214.806	-0.0796571	-0.0553751	0.553679
89	0.605533	3.62511	242.582	-0.01763	-0.033986	0.604322
90	0.52882	12.2507	196.209	-0.10775	-0.0313218	0.516778
91	0.541794	7.84398	209.953	-0.064066	-0.0369183	0.536725
92	0.555264	6.59077	208.087	-0.056226	-0.030006	0.551595
93	0.554544	6.31423	199.177	-0.057605	-0.0200342	0.55118
94	0.581155	7.20893	205.665	-0.065733	-0.0315854	0.576561
95	0.546655	12.676	217.623	-0.0950113	-0.0732283	0.533331
96	0.537603	8.94748	221.118	-0.0629904	-0.0549847	0.531061
97	0.554921	6.30401	203.414	-0.0559153	-0.0242125	0.551566
98	0.57077	9.79651	194.643	-0.0939619	-0.0245502	0.562447
99	0.54592	7.40784	244.416	-0.030395	-0.063485	0.541363
100	0.563362	8.22953	215.474	-0.0656706	-0.0467976	0.557561
101	0.571485	5.82041	239.406	-0.0294958	-0.0498873	0.568539
102	0.540295	9.88057	189.96	-0.0913145	-0.0160362	0.532281
103	0.598148	7.22686	217.578	-0.0596339	-0.0458886	0.593397
104	0.533238	11.4961	203.71	-0.0973043	-0.0427333	0.52254
105	0.552946	11.0052	238.046	-0.055864	-0.0895617	0.542777
106	0.562856	9.03485	218.499	-0.0691744	-0.0550216	0.555873
107	0.525866	7.24954	197.146	-0.0634105	-0.0195628	0.521663
108	0.530846	8.94446	201.373	-0.0768585	-0.0300781	0.524391
109	0.556211	8.20262	269.144	-0.00118574	-0.0793481	0.550521
110	0.526964	8.92389	208.56	-0.071797	-0.0390799	0.520585
111	0.531091	9.05261	198.982	-0.0790185	-0.0271803	0.524476
112	0.540014	10.1621	229.377	-0.0620329	-0.0723152	0.531542
113	0.56906	8.77048	205.322	-0.0784316	-0.0371112	0.562406
114	0.576594	2.91514	277.058	0.00360329	-0.0291015	0.575848
115	0.540294	12.6415	200.447	-0.110793	-0.0413079	0.527197
116	0.601238	3.93278	220.681	-0.0312716	-0.02688	0.599822
117	0.563749	12.0165	202.303	-0.108589	-0.0445416	0.551396
118	0.545345	9.97921	193.115	-0.0920385	-0.0214427	0.537094
119	0.54256	10.2371	204.589	-0.0876808	-0.0401234	0.533923
120	0.539661	9.00038	212.026	-0.0715767	-0.0447705	0.533017
121	0.518781	13.7745	221.698	-0.092229	-0.0821677	0.503861
122	0.510725	7.77569	206.282	-0.0619554	-0.0305965	0.506029
123	0.557723	10.2982	191.809	-0.0975943	-0.0204044	0.548739
124	0.540161	10.1634	212.724	-0.0801865	-0.0515263	0.531686
125	0.549764	9.89761	192.171	-0.0923739	-0.0199225	0.541581
126	0.560852	4.1638	173.655	-0.0404728	0.00450074	0.559371
127	0.559707	1.53938	232.244	-0.0092066	-0.0118878	0.559505
128	0.588121	4.0253	210.049	-0.0357355	-0.020673	0.58667
129	0.556272	8.05609	192.802	-0.0760193	-0.0172746	0.550782
130	0.573412	7.87487	235.141	-0.0449035	-0.0644658	0.568004
131	0.528537	9.30508	234.012	-0.0502181	-0.0691485	0.521582
132	0.545673	8.81251	225.307	-0.0587953	-0.0594285	0.539232
133	0.495384	9.73333	237.918	-0.0444827	-0.0709614	0.488253
134	0.61263	2.15458	259.009	-0.00439122	-0.0226098	0.612197
135	0.575698	16.1116	202.626	-0.147465	-0.0614628	0.553087
136	0.54447	8.55406	211.401	-0.0691245	-0.0421961	0.538413
137	0.556511	8.59229	197.201	-0.0794254	-0.0245874	0.550265
138	0.506391	11.0448	226.537	-0.0667331	-0.0704141	0.497011
139	0.511427	10.7334	216.69	-0.0763771	-0.0569098	0.50248
140	0.519219	10.5952	216.538	-0.076705	-0.0568383	0.510366
141	0.514186	11.4835	202.5	-0.0945747	-0.0391736	0.503893
142	0.544333	12.8553	216.599	-0.0972291	-0.0722061	0.53069
143	0.568945	11.0286	208.087	-0.0960212	-0.0512417	0.558438
144	0.50677	8.72508	211.411	-0.0656077	-0.0400648	0.500905
145	0.559627	8.01917	204.616	-0.0709756	-0.0325186	0.554154
146	0.574752	11.1777	224.44	-0.0795503	-0.0780101	0.563849
147	0.533011	12.2138	223.036	-0.0824217	-0.076957	0.520946
148	0.547391	11.6031	191.133	-0.108026	-0.0212592	0.536205
149	0.525098	8.82437	207.589	-0.0713939	-0.0373062	0.518883
150	0.512444	12.1433	208.441	-0.0947857	-0.0513384	0.500977
151	0.542226	5.17364	197.264	-0.0466922	-0.0145104	0.540017
152	0.532584	13.2526	209.386	-0.106383	-0.0599101	0.518401
153	0.565815	6.88103	215.539	-0.0551617	-0.0394028	0.56174
154	0.546919	8.69338	215.572	-0.0672388	-0.0480877	0.540636
155	0.550176	7.96873	200.166	-0.0715969	-0.0262936	0.544863
156	0.547448	4.45599	227.037	-0.0289871	-0.0311256	0.545793
157	0.563991	5.92029	196.447	-0.0557923	-0.0164705	0.560983
158	0.561211	11.2925	225.203	-0.0774326	-0.0779822	0.550346
159	0.525673	12.0906	206.775	-0.0983006	-0.049602	0.514012
160	0.546686	9.65814	224.951	-0.0649094	-0.0647979	0.538937
161	0.511773	12.0265	207.492	-0.0945937	-0.0492249	0.50054
162	0.552818	8.55759	208.582	-0.0722361	-0.0393554	0.546663
163	0.554441	9.2426	229.499	-0.0578353	-0.0677147	0.547243
164	0.547764	9.00542	213.165	-0.0717734	-0.0469039	0.541012
165	0.560106	10.2625	240.585	-0.049009	-0.0869236	0.551145
166	0.562026	4.29957	189.465	-0.0415622	-0.00692889	0.560445
167	0.559722	15.8517	209.081	-0.133613	-0.0743105	0.538437
168	0.582235	5.50987	215.626	-0.0454414	-0.0325638	0.579545
169	0.563925	9.30993	189.528	-0.0899704	-0.0151007	0.556497
170	0.540786	7.03267	244.986	-0.0279967	-0.060001	0.536717
171	0.501885	11.695	193.046	-0.099107	-0.0229644	0.491466
172	0.531249	3.21337	182.24	-0.0297561	-0.0011637	0.530413
173	0.553953	8.372	196.453	-0.0773527	-0.0228439	0.54805
174	0.565487	10.5539	214.023	-0.0858442	-0.0579532	0.55592
175	0.538513	9.56933	182.514	-0.0894366	-0.00392712	0.531019
176	0.530995	9.54984	160.588	-0.0830872	0.0292786	0.523636
177	0.57414	4.67662	232.115	-0.0287453	-0.0369452	0.572229
178	0.542845	9.53736	201.86	-0.0834772	-0.0334896	0.535342
179	0.546304	9.80802	211.181	-0.0796177	-0.0481814	0.538319
180	0.549067	2.05016	19.6411	0.0184996	0.00660237	0.548715
181	0.553717	9.36152	226.533	-0.0619622	-0.0653696	0.546342
182	0.557362	6.99086	226.791	-0.0464456	-0.0494438	0.553219
183	0.522409	12.4353	233.363	-0.0671298	-0.0902685	0.510153
184	0.562827	9.89204	215.87	-0.0783521	-0.0566548	0.554459
185	0.525373	8.3293	239.789	-0.0382953	-0.06577	0.519831
186	0.551808	7.42797	217.758	-0.0563998	-0.0436819	0.547178
187	0.56066	6.82583	205.837	-0.0599742	-0.0290405	0.556686
188	0.534377	10.1388	220.558	-0.0714683	-0.0611644	0.526032
189	0.56028	12.1885	196.5	-0.11342	-0.0335972	0.54765
190	0.551379	5.76801	190.712	-0.0544485	-0.0102995	0.548588
191	0.562257	4.86825	187.007	-0.0473596	-0.00582059	0.560229
192	0.546425	11.2246	189.889	-0.104785	-0.0182677	0.535973
193	0.559262	3.92565	224.955	-0.0270949	-0.0270527	0.55795
194	0.551651	10.4731	162.347	-0.0955532	0.0304095	0.542461
195	0.565071	8.02004	190.454	-0.0775297	-0.0143051	0.559544
196	0.566321	7.59924	236.7	-0.0411171	-0.0625956	0.561347
197	0.547167	9.47093	223.293	-0.0655324	-0.0617396	0.539709
198	0.5517	7.51165	243.306	-0.0323992	-0.0644356	0.546965
199	0.545029	11.4491	218.643	-0.0844994	-0.0675586	0.534184
200	0.545157	8.61399	213.547	-0.068051	-0.045123	0.539007
201	0.510982	10.2298	209.864	-0.0786978	-0.0451875	0.502859
202	0.551106	12.2278	220.13	-0.0892452	-0.0752313	0.538603
203	0.539182	7.79809	170.542	-0.0721633	0.0120211	0.534196
204	0.550983	12.5036	194.797	-0.115332	-0.0304665	0.537915
205	0.557131	14.7737	204.44	-0.129339	-0.0587805	0.538713
206	0.526926	6.05825	204.837	-0.0504677	-0.0233592	0.523983
207	0.535663	4.8881	193.318	-0.0444163	-0.0105142	0.533715
208	0.540612	13.5183	180.821	-0.126358	-0.0018115	0.525635
209	0.593269	7.19665	197.875	-0.0707341	-0.0228129	0.588595
210	0.59058	5.13567	223.314	-0.038465	-0.0362656	0.588209
211	0.549039	8.23419	214.52	-0.0647884	-0.0445603	0.543379
212	0.51252	10.6793	188.688	-0.0938858	-0.0143466	0.503643
213	0.548408	6.10946	227.852	-0.0391663	-0.0432736	0.545293
214	0.591758	6.58969	206.304	-0.0608777	-0.0300925	0.587848
215	0.521447	13.6759	208.736	-0.108102	-0.0592728	0.506664
216	0.5557	8.55007	240.545	-0.0406266	-0.0719389	0.549524
217	0.550674	5.76167	255.87	-0.0134962	-0.0536099	0.547892
218	0.603427	8.35866	219.665	-0.0675256	-0.0559914	0.597017
219	0.586598	7.80478	213.338	-0.0665507	-0.0437785	0.581164
220	0.514389	6.76129	241.974	-0.0284559	-0.0534589	0.510811
221	0.571973	6.50018	270.397	0.00044844	-0.0647494	0.568296
222	0.538398	9.59578	212.376	-0.075798	-0.0480577	0.530865
223	0.549953	6.16194	232.23	-0.0361565	-0.0466627	0.546776
224	0.571885	8.05081	223.093	-0.0584881	-0.054718	0.566249
225	0.543683	9.32242	212.092	-0.0746136	-0.0467907	0.536503
226	0.561434	5.62241	221.981	-0.0408887	-0.0367919	0.558733
227	0.5624	5.16778	221.673	-0.0378382	-0.0336806	0.560114
228	0.58097	7.1577	225.193	-0.0510145	-0.0513588	0.576442
229	0.558195	11.0442	213.606	-0.089059	-0.0591839	0.547858
230	0.554895	6.63567	208.856	-0.0561598	-0.0309453	0.551178
231	0.566719	5.67751	194.824	-0.054199	-0.0143442	0.563939
232	0.567842	4.92277	242.556	-0.0224581	-0.0432443	0.565748
233	0.529637	11.9995	194.925	-0.106398	-0.0283597	0.518065
234	0.559462	4.94591	242.211	-0.0224873	-0.0426715	0.557379
235	0.535975	5.71381	210.547	-0.0459554	-0.0271208	0.533312
236	0.519138	15.3047	203.994	-0.125187	-0.0557201	0.500727
237	0.543205	10.0531	231.959	-0.0584317	-0.0746793	0.534865
238	0.558507	8.76754	212.998	-0.0713986	-0.0463627	0.55198
239	0.555026	6.2998	213.644	-0.050702	-0.0337422	0.551674
240	0.582939	7.45946	196.689	-0.0724921	-0.0217337	0.578006
241	0.575409	4.43447	233.065	-0.0267341	-0.0355618	0.573686
242	0.580273	8.58695	202.691	-0.0799346	-0.0334225	0.573769
243	0.555127	8.38441	189.781	-0.0797687	-0.0137508	0.549194
244	0.524423	9.15385	208.46	-0.073346	-0.0397573	0.517744
245	0.575151	7.16828	194.917	-0.0693509	-0.0184752	0.570656
246	0.550319	9.29188	196.212	-0.0853234	-0.024808	0.543098
247	0.497066	11.9568	190.683	-0.101194	-0.01909	0.486281
248	0.509272	14.5838	201.334	-0.119446	-0.0466514	0.492864
249	0.561618	5.9656	234.32	-0.0340447	-0.0474128	0.558576
250	0.578984	11.7344	190.339	-0.115839	-0.0211325	0.566884
251	0.574433	9.75695	220.223	-0.0743297	-0.0628637	0.566124
252	0.537552	9.69743	158.03	-0.0839726	0.0338756	0.529871
253	0.539971	7.43274	202.132	-0.0647052	-0.026316	0.535434
254	0.52703	9.66548	233.384	-0.0527771	-0.0710235	0.519549
255	0.514856	10.6769	183.321	-0.0952274	-0.00552574	0.505942
256	0.536176	9.81445	224.743	-0.0649155	-0.064336	0.528329
257	0.539561	10.2725	196.147	-0.0924238	-0.0267591	0.530912
258	0.553242	5.08367	157.711	-0.0453602	0.0185932	0.551066
259	0.547765	4.0646	189.692	-0.0382721	-0.00653641	0.546387
260	0.562949	4.6097	208.771	-0.0396577	-0.0217758	0.561128
261	0.556806	9.21632	197.502	-0.0850509	-0.0268199	0.549618
262	0.537251	5.33964	163.285	-0.0478838	0.0143796	0.534919
263	0.562341	8.48255	191.889	-0.0811705	-0.0170895	0.55619
264	0.566358	7.70075	197.431	-0.0724065	-0.0227333	0.56125
265	0.60172	6.5905	237.907	-0.036692	-0.0585072	0.597744
266	0.591447	5.56445	205.217	-0.0518844	-0.024434	0.58866
267	0.538377	7.99899	196.545	-0.0718164	-0.0213339	0.533139
268	0.549291	12.9596	201.691	-0.114464	-0.0455292	0.5353
269	0.551271	13.1438	201.002	-0.117029	-0.0449277	0.536829
270	0.547618	10.783	211.137	-0.0876931	-0.0529781	0.537949
271	0.554875	3.26378	206.706	-0.0282208	-0.014197	0.553975
272	0.518748	11.1669	219.973	-0.0769912	-0.0645407	0.508927
273	0.602458	6.04192	203.684	-0.0580713	-0.0254726	0.599112
274	0.541896	12.0546	171.624	-0.111964	0.0164853	0.529947
275	0.531106	12.4853	202.485	-0.106091	-0.043911	0.518546
276	0.54568	6.43554	178.362	-0.0611377	0.00174845	0.542242
277	0.530445	11.2904	219.042	-0.0806601	-0.0654152	0.520179
278	0.550873	7.71907	208.544	-0.0649974	-0.0353555	0.545881
279	0.508677	7.2947	228.111	-0.0431245	-0.0480822	0.504559
280	0.535065	5.68957	166.398	-0.0515578	0.0124752	0.532429
281	0.507733	10.7578	268.976	-0.00169413	-0.094757	0.49881
282	0.529343	6.34943	235.293	-0.0333324	-0.0481249	0.526096
283	0.589217	8.17432	192.331	-0.0818453	-0.0178918	0.583231
284	0.574332	6.48291	213.964	-0.0537827	-0.0362276	0.57066
285	0.555043	7.01263	238.943	-0.0349589	-0.0580504	0.550891
286	0.553572	5.26605	251.12	-0.0164405	-0.0480737	0.551236
287	0.567717	2.62104	131.841	-0.0173182	0.0193413	0.567123
288	0.610319	8.18406	210.151	-0.0751268	-0.0436382	0.604103
289	0.576901	9.40105	222.722	-0.0692286	-0.063932	0.569152
290	0.585345	7.20915	201.247	-0.068463	-0.0266193	0.580717
291	0.581899	5.90175	240.424	-0.0295319	-0.0520366	0.578815
292	0.572631	9.41531	231.445	-0.0583854	-0.0732559	0.564917
293	0.522339	4.07286	200.645	-0.0347168	-0.0130801	0.521019
294	0.517094	8.81763	186.57	-0.0787449	-0.00906875	0.510983
295	0.56622	11.2108	220.226	-0.0840501	-0.0710926	0.555416
296	0.556682	9.2223	197.827	-0.0849333	-0.0273127	0.549486
297	0.523252	10.5072	195.057	-0.0921438	-0.0247876	0.514478
298	0.548095	8.35859	186.676	-0.0791353	-0.00926246	0.542273
299	0.546661	9.37635	227.884	-0.059728	-0.0660642	0.539357
300	0.534971	6.83818	205.041	-0.0577094	-0.0269606	0.531165
301	0.514492	5.086	239.181	-0.023367	-0.0391697	0.512466
302	0.538455	3.80772	201.46	-0.033279	-0.0130818	0.537266
303	0.552605	13.3968	199.761	-0.120496	-0.0432877	0.537568
304	0.56573	7.46363	187.516	-0.0728551	-0.00961226	0.560936
305	0.535846	6.86631	213.042	-0.0537013	-0.0349302	0.532002
306	0.553538	12.616	200.389	-0.113326	-0.0421212	0.540173
307	0.51198	11.0238	190.627	-0.0962205	-0.0180538	0.502533
308	0.563335	2.52943	178.48	-0.0248527	0.00065931	0.562786
309	0.544964	15.5084	212.972	-0.122243	-0.0793004	0.525123
310	0.58483	8.98694	225.147	-0.0644323	-0.0647639	0.57765
311	0.569328	6.73514	224.921	-0.0472787	-0.0471492	0.565399
312	0.551961	12.0879	206.21	-0.103702	-0.0510512	0.539723
313	0.539425	10.431	202.774	-0.0900496	-0.0378047	0.53051
314	0.554024	9.35446	240.778	-0.0439628	-0.0785918	0.546657
315	0.570245	5.06015	230.322	-0.0321127	-0.0387106	0.568022
316	0.579457	1.61266	327.718	0.0137867	-0.00870965	0.579228
317	0.602659	11.6178	207.412	-0.107738	-0.0558746	0.590312
318	0.555072	12.1225	180.538	-0.116562	-0.00109445	0.542694
319	0.608919	7.47867	204.701	-0.0720036	-0.0331189	0.603739
320	0.581821	13.9405	216.61	-0.112515	-0.0835919	0.564684
321	0.607844	6.04917	214.422	-0.0528392	-0.0362099	0.604459
322	0.580112	5.14582	228.413	-0.0345359	-0.0389161	0.577774
323	0.537946	10.1902	196.594	-0.0912077	-0.0271802	0.52946
324	0.538301	7.32649	220.181	-0.0524461	-0.0442907	0.533906
325	0.58235	9.61075	202.228	-0.0900004	-0.0367793	0.574177
326	0.522373	12.2053	181.245	-0.110411	-0.002399	0.510566
327	0.537991	7.72135	234.033	-0.0424523	-0.0585021	0.533113
328	0.522745	9.24033	196.948	-0.0802947	-0.0244691	0.515961
329	0.553632	5.7103	211.114	-0.047161	-0.0284653	0.550885
330	0.558963	6.925	199.751	-0.0634294	-0.0227746	0.554885
331	0.555364	12.5331	217.461	-0.0956611	-0.0733012	0.54213
332	0.572676	10.0201	164.29	-0.0959204	0.0269792	0.563941
333	0.550199	13.5655	215.256	-0.105383	-0.0744927	0.53485
334	0.578065	3.57238	185.039	-0.0358797	-0.00316354	0.576942
335	0.554717	4.37038	169.146	-0.0415152	0.00796	0.553104
336	0.585942	9.04196	214.698	-0.0757092	-0.0524198	0.578661
337	0.543658	5.55971	191.948	-0.0515302	-0.0109042	0.541101
338	0.527649	8.29175	236.767	-0.0417032	-0.0636488	0.522134
339	0.570705	8.29516	193.783	-0.0799663	-0.0196162	0.564734
340	0.554188	13.4357	210.314	-0.111162	-0.0649939	0.53902
341	0.523139	9.60429	217.284	-0.0694447	-0.0528729	0.515806
342	0.565067	4.96773	233.664	-0.0289927	-0.0394175	0.562944
343	0.499854	7.24399	192.529	-0.0615279	-0.0136734	0.495864
344	0.544011	7.89298	178.65	-0.0746846	0.00176021	0.538857
345	0.561763	9.50974	209.006	-0.0811701	-0.0450049	0.554043
346	0.552977	4.83517	236.239	-0.025903	-0.0387497	0.551009
347	0.584276	2.92698	227.72	-0.0200717	-0.0220738	0.583514
348	0.527154	5.27409	246.649	-0.0192063	-0.0444873	0.524922
349	0.558363	2.88256	210.222	-0.0242628	-0.014134	0.557656
350	0.554602	5.48453	236.595	-0.0291836	-0.0442502	0.552063
351	0.545633	5.66672	186.293	-0.0535522	-0.00590512	0.542967
352	0.541968	12.0743	212.493	-0.0956222	-0.0609013	0.529978
353	0.533188	8.39952	205.254	-0.0704414	-0.0332284	0.527468
354	0.556836	6.7234	242.366	-0.0302372	-0.057756	0.553007
355	0.569995	9.70989	244.387	-0.0415587	-0.0866881	0.561829
356	0.572167	7.05227	219.986	-0.0538241	-0.0451409	0.567838
357	0.538598	4.76424	223.806	-0.0322838	-0.0309655	0.536738
358	0.524607	4.769	217.464	-0.0346189	-0.0265294	0.522791
359	0.546455	11.9418	211.423	-0.0964878	-0.0589504	0.534629
360	0.503035	14.7102	210.38	-0.110197	-0.0645991	0.486547
361	0.579386	4.75154	197.816	-0.0456919	-0.014684	0.577394
362	0.552751	9.77263	211.339	-0.0801351	-0.0487973	0.54473
363	0.512351	10.137	212.08	-0.0764062	-0.047892	0.504353
364	0.534109	10.357	189.502	-0.094705	-0.015852	0.525407
365	0.533348	7.10046	219.021	-0.0512195	-0.041508	0.529258
366	0.573928	1.82611	109.848	-0.00620962	0.0172025	0.573637
367	0.5636	9.55496	197.409	-0.0892684	-0.0279911	0.555781
368	0.500179	8.55106	189.178	-0.0734199	-0.011862	0.494619
369	0.573662	4.77505	196.882	-0.0456959	-0.0138677	0.571671
370	0.539681	10.4044	206.156	-0.087483	-0.0429633	0.530807
371	0.554344	5.01295	262.364	-0.00643614	-0.0480097	0.552224
372	0.533238	10.2729	198.696	-0.090078	-0.0304835	0.524689
373	0.549819	11.8213	212.943	-0.0945249	-0.0612526	0.538158
374	0.566174	10.3448	207.622	-0.0900813	-0.0471365	0.55697
375	0.527631	12.8897	192.42	-0.114947	-0.0253138	0.514336
376	0.564235	6.66682	192.324	-0.0639957	-0.0139813	0.56042
377	0.550093	7.19707	230.589	-0.0437538	-0.0532462	0.545759
378	0.561915	8.50386	207.81	-0.0734967	-0.038766	0.555737
379	0.531174	7.08065	234.808	-0.0377352	-0.0535084	0.527123
380	0.527768	5.4585	225.078	-0.0354512	-0.0355477	0.525375
381	0.529352	7.66531	234.093	-0.0414097	-0.0571906	0.524622
382	0.536301	13.8703	213.277	-0.107484	-0.0705407	0.520663
383	0.558137	12.5801	215.673	-0.0987534	-0.0708916	0.544738
384	0.527312	11.5699	190.197	-0.104089	-0.0187223	0.516597
385	0.59558	9.2695	225.299	-0.0674817	-0.0681892	0.587803
386	0.561389	9.08494	209.808	-0.076915	-0.0440634	0.554347
387	0.511157	7.05954	183.366	-0.0627132	-0.00368855	0.507282
388	0.546089	5.80017	199.042	-0.0521677	-0.0180051	0.543294
389	0.518329	9.02006	188.728	-0.0803226	-0.0123313	0.511919
390	0.566449	6.89356	209.48	-0.0591855	-0.0334586	0.562354
391	0.524508	7.95995	226.691	-0.0498226	-0.0528532	0.519455
392	0.552596	11.6266	205.127	-0.100828	-0.0472884	0.541257
393	0.555082	2.89124	277.354	0.00358374	-0.0277682	0.554375
394	0.555979	10.9158	189.981	-0.10369	-0.0182484	0.545919
395	0.604335	8.77546	190.159	-0.0907535	-0.016262	0.597261
396	0.553223	10.9549	188.433	-0.103996	-0.0154182	0.543141
397	0.558747	7.98502	220.137	-0.0593391	-0.0500339	0.553329
398	0.582715	5.86979	189.092	-0.0588444	-0.00941659	0.57966
399	0.556462	7.82456	187.927	-0.075033	-0.0104474	0.551281
400	0.543396	12.7304	205.261	-0.108295	-0.0510996	0.530038
401	0.572555	8.74824	222.828	-0.0638653	-0.0591984	0.565894
402	0.551638	9.23418	220.966	-0.0668422	-0.0580356	0.544489
403	0.559978	8.18918	194.846	-0.0771016	-0.0204379	0.554268
404	0.552595	5.17698	206.951	-0.0444467	-0.0225987	0.550341
405	0.555146	8.97639	248.671	-0.0315043	-0.0806856	0.548347
406	0.558006	8.85078	197.334	-0.0819564	-0.0255806	0.551362
407	0.559492	7.56586	217.887	-0.0581391	-0.0452384	0.554621
408	0.574955	11.3699	213.081	-0.0949739	-0.0618688	0.563671
409	0.588854	2.62747	231.067	-0.0169636	-0.0209982	0.588235
410	0.560156	8.1925	218.694	-0.0623007	-0.0499014	0.554439
411	0.541149	11.3105	215.367	-0.0865479	-0.0614312	0.530639
412	0.561306	3.37336	169.996	-0.0325263	0.00573773	0.560333
413	0.555084	14.7661	207.785	-0.125165	-0.06595	0.536752
414	0.552857	6.30471	228.445	-0.0402732	-0.0454323	0.549514
415	0.529504	8.0468	208.961	-0.0648524	-0.0358899	0.52429
416	0.532577	11.4066	232.708	-0.0638151	-0.0837947	0.522058
417	0.559127	6.13657	189.934	-0.0588739	-0.0103111	0.555923
418	0.562636	9.9403	208.606	-0.085268	-0.0465006	0.55419
419	0.55807	3.27572	237.65	-0.0170633	-0.0269393	0.557158
420	0.549856	10.5456	204.65	-0.0914633	-0.0419721	0.540569
421	0.545421	7.8308	225.837	-0.0517741	-0.0533086	0.540335
422	0.571652	9.48361	223.055	-0.0688236	-0.0643024	0.563839
423	0.568944	7.06332	196.163	-0.0671957	-0.0194748	0.564626
424	0.563497	9.34561	188.134	-0.0905853	-0.0129476	0.556018
425	0.575958	9.49884	204.697	-0.0863547	-0.0397137	0.568061
426	0.53379	15.7392	198.947	-0.136951	-0.0470133	0.513776
427	0.50931	8.16204	194.955	-0.0698591	-0.0186601	0.504151
428	0.555793	8.57937	159.736	-0.0777808	0.0287171	0.549573
429	0.517857	7.10471	205.983	-0.0575763	-0.0280604	0.51388
430	0.547932	7.47283	188.859	-0.0704116	-0.010975	0.543278
431	0.546677	12.3971	203.985	-0.10723	-0.0477084	0.53393
432	0.543177	10.681	208.199	-0.0887241	-0.0475716	0.533766
433	0.527583	7.93475	206.233	-0.0653294	-0.0321922	0.522532
434	0.585551	6.69725	235.177	-0.0389956	-0.0560598	0.581556
435	0.572327	7.62016	248.844	-0.0273912	-0.0707781	0.567273
436	0.534737	8.75146	187.234	-0.0807118	-0.0102452	0.528511
437	0.550009	8.8967	224.539	-0.0606286	-0.0596617	0.543392
438	0.548356	6.07408	198.677	-0.0549684	-0.018581	0.545278
439	0.547353	11.3259	190.159	-0.105809	-0.0189606	0.536694
440	0.579458	11.9067	240.448	-0.0589656	-0.104	0.566991
441	0.531296	9.82987	197.98	-0.0862749	-0.0279994	0.523496
442	0.548367	13.7412	207.952	-0.115062	-0.061055	0.532672
443	0.527921	5.6441	243.388	-0.0232572	-0.0464202	0.525361
444	0.581442	10.7504	208.205	-0.0955785	-0.0512603	0.571237
445	0.523333	11.0237	206.855	-0.089277	-0.0452045	0.513676
446	0.515105	3.30094	206.362	-0.0265756	-0.0131701	0.514251
447	0.55621	6.08952	218.126	-0.0464158	-0.0364287	0.553072
448	0.544649	7.30005	229.267	-0.0451591	-0.0524418	0.540234
449	0.500415	11.9301	170.073	-0.101896	0.0178334	0.489606
450	0.534098	9.08915	208.419	-0.0742042	-0.0401543	0.527392
451	0.550723	14.4829	210.962	-0.118105	-0.0708586	0.533222
452	0.546735	7.43999	202.943	-0.065195	-0.0275973	0.542132
453	0.559075	7.37222	220.163	-0.0548229	-0.0462681	0.554454
454	0.56731	7.02102	189.878	-0.0683163	-0.0118962	0.563056
455	0.525721	10.7196	211.09	-0.0837393	-0.0504946	0.516547
456	0.548459	7.48004	226.064	-0.0495402	-0.0514156	0.543792
457	0.568779	9.48377	201.936	-0.0869316	-0.0350105	0.561006
458	0.540869	9.57159	197.729	-0.0856644	-0.0273864	0.533339
459	0.542649	2.84331	202.676	-0.0248372	-0.0103774	0.541981
460	0.561866	8.92673	194.832	-0.0842805	-0.022318	0.55506
461	0.514178	8.87554	189.784	-0.0781779	-0.0134813	0.508021
462	0.533326	6.56606	211.842	-0.051807	-0.0321748	0.529828
463	0.56599	11.9837	213.365	-0.09815	-0.0646309	0.553655
464	0.494125	9.44375	208.03	-0.0715658	-0.0380998	0.487428
465	0.521038	12.64	206.57	-0.101974	-0.0509982	0.50841
466	0.52271	11.9015	211.349	-0.0920614	-0.0560824	0.511474
467	0.564296	2.17274	162.397	-0.020392	0.00646998	0.56389
468	0.571839	5.95669	217.802	-0.0468892	-0.0363739	0.568752
469	0.526717	12.3441	205.211	-0.101876	-0.0479641	0.51454
470	0.556516	6.3316	237.966	-0.032554	-0.0520288	0.553121
471	0.547197	5.61778	201.096	-0.049976	-0.0192799	0.544569
472	0.579509	6.41717	217.157	-0.0516207	-0.0391208	0.575878
473	0.553423	7.5532	206.667	-0.065008	-0.032648	0.548621
474	0.602709	6.38215	227.05	-0.0456488	-0.0490382	0.598974
475	0.568396	11.2069	219.091	-0.0857405	-0.0696568	0.557558
476	0.552491	13.3525	213.621	-0.106249	-0.0706483	0.537556
477	0.519921	4.02143	180.323	-0.0364613	-0.00020566	0.518641
478	0.557446	5.14147	204.249	-0.0455481	-0.0205166	0.555203
479	0.54786	7.20431	173.621	-0.0682805	0.00763382	0.543535
480	0.568917	7.42231	212.636	-0.0618903	-0.0396347	0.56415
481	0.582866	7.2333	208.328	-0.0646	-0.034824	0.578227
482	0.52612	8.31398	209.05	-0.066505	-0.0369403	0.520591
483	0.58088	9.4646	232.828	-0.0577136	-0.0761116	0.572973
484	0.600622	11.5519	217.105	-0.0959257	-0.07256	0.588456
485	0.538803	8.95025	198.689	-0.0794055	-0.02686	0.532243
486	0.530809	16.6445	217.284	-0.12097	-0.0921019	0.508568
487	0.524129	12.6575	222.494	-0.0846837	-0.0775809	0.511392
488	0.572747	8.08905	214.803	-0.0661758	-0.045999	0.567049
489	0.556884	1.40985	210.041	-0.011861	-0.00685928	0.556715
490	0.525099	8.04607	214.728	-0.0604054	-0.0418702	0.51993
491	0.563474	8.50096	237.352	-0.0449364	-0.0701352	0.557283
492	0.49903	9.00207	206.37	-0.0699585	-0.0346813	0.492883
493	0.523474	6.99517	218.434	-0.0499385	-0.0396285	0.519578
494	0.520495	9.42892	227.02	-0.0581322	-0.0623822	0.513463
495	0.584061	6.01563	215.583	-0.0497802	-0.0356163	0.580845
496	0.537361	8.84143	184.266	-0.0823638	-0.00614404	0.530976
497	0.616271	8.39982	225.026	-0.0636281	-0.0636862	0.60966
498	0.526287	11.0535	218.67	-0.0787801	-0.0630477	0.516524
499	0.557698	1.94816	202.112	-0.0175647	-0.0071365	0.557376
500	0.552395	6.56776	217.398	-0.0501941	-0.0383732	0.54877
501	0.517054	8.77729	201.941	-0.0731847	-0.0294808	0.510998
502	0.603277	6.76752	203.425	-0.0652317	-0.028262	0.599074
503	0.542232	10.5097	212.739	-0.0831925	-0.0534889	0.533136
504	0.502144	12.1586	234.4	-0.0615661	-0.0859945	0.49088
505	0.571053	4.46554	222.748	-0.0326506	-0.0301795	0.56932
506	0.528139	8.77392	243	-0.036574	-0.0717794	0.521959
507	0.598098	10.2017	213.646	-0.0881849	-0.0586926	0.588642
508	0.554726	7.93636	204.575	-0.0696548	-0.0318537	0.549413
509	0.560242	5.86315	176.356	-0.0571145	0.00363761	0.557311
510	0.549292	8.21474	196.173	-0.0753787	-0.0218616	0.543656
511	0.484775	5.35357	156.989	-0.0416311	0.0176811	0.48266
512	0.521541	9.03616	212.281	-0.0692514	-0.0437475	0.515069
513	0.560291	3.42269	129.837	-0.0214285	0.0256855	0.559292
514	0.505448	8.35108	192.956	-0.0715415	-0.0164591	0.500088
515	0.520042	8.31016	208.853	-0.065832	-0.0362706	0.514582
516	0.566387	11.9727	186.27	-0.116792	-0.0128323	0.554066
517	0.572946	5.23386	251.028	-0.016992	-0.0494255	0.570557
518	0.552358	11.8552	216.154	-0.0916248	-0.0669461	0.540577
519	0.565851	10.1817	204.611	-0.0909391	-0.0416558	0.55694
520	0.520595	7.66233	215.382	-0.0565935	-0.0401919	0.515947
521	0.581025	6.75096	207.124	-0.0607902	-0.0311398	0.576996
522	0.529962	8.10506	234.435	-0.0434581	-0.0607804	0.524668
523	0.579678	9.98312	189.619	-0.0990791	-0.0167911	0.570901
524	0.547175	13.0664	201.282	-0.115269	-0.0448994	0.533008
525	0.539551	9.07686	192.561	-0.083082	-0.0185111	0.532795
526	0.550067	10.1645	220.053	-0.0743047	-0.062466	0.541434
527	0.579509	8.98443	211.63	-0.0770565	-0.0474603	0.572399
528	0.532855	10.1992	187.02	-0.0936462	-0.0115307	0.524435
529	0.527017	8.66473	193.223	-0.0772911	-0.0181619	0.521002
530	0.544365	5.0818	255.254	-0.0122734	-0.0466305	0.542226
531	0.521713	7.23297	215.833	-0.0532532	-0.0384541	0.517561
532	0.575228	9.07355	210.953	-0.0777959	-0.046658	0.56803
533	0.529401	7.51225	235.837	-0.0388665	-0.0572698	0.524857
534	0.540268	9.59549	222.189	-0.0667269	-0.0604809	0.532709
535	0.581862	8.54237	190.885	-0.0848754	-0.0163207	0.575407
536	0.509804	11.1026	231.568	-0.0610217	-0.0769017	0.500263
537	0.578842	10.0757	230.174	-0.0648575	-0.0777731	0.569915
538	0.541369	8.17325	196.357	-0.0738497	-0.0216745	0.53587
539	0.561782	11.0943	223.233	-0.0787589	-0.0740454	0.551283
540	0.558514	8.72373	209.802	-0.0735071	-0.0421009	0.552053
541	0.586568	7.51305	252.836	-0.0226327	-0.0732794	0.581532
542	0.54701	5.17372	197.618	-0.0470134	-0.01493	0.544782
543	0.542919	6.60883	218.867	-0.0486506	-0.0392104	0.539312
544	0.509907	8.63247	217.086	-0.0610547	-0.046151	0.504131
545	0.568172	8.23248	181.009	-0.081344	-0.00143202	0.562317
546	0.562188	9.90301	205.713	-0.0871119	-0.0419478	0.553812
547	0.500368	12.8386	204.87	-0.100873	-0.0467602	0.487859
548	0.581191	7.93404	206.289	-0.0719258	-0.0355316	0.575628
549	0.541967	7.3774	219.638	-0.0535914	-0.0443946	0.537481
550	0.524804	14.1039	209.862	-0.110905	-0.0636753	0.508984
551	0.555281	7.49696	251.612	-0.0228543	-0.0687504	0.550535
552	0.517537	7.06458	212.2	-0.053861	-0.0339179	0.513608
553	0.576865	6.81334	207.289	-0.0608198	-0.0313767	0.572791
554	0.566372	5.3196	249.841	-0.0180964	-0.0492921	0.563932
555	0.515286	5.09661	233.444	-0.027264	-0.0367706	0.513248
556	0.524725	9.27974	171.767	-0.0837425	0.0121164	0.517858
557	0.53982	9.5192	228.291	-0.0593988	-0.0666461	0.532387
558	0.527006	11.7341	213.723	-0.0891422	-0.0595029	0.515993
559	0.561335	8.2413	220.086	-0.0615609	-0.0518127	0.555538
560	0.545922	6.55491	234.917	-0.0358189	-0.0509978	0.542353
561	0.537953	10.197	228.868	-0.0626455	-0.0717308	0.529456
562	0.52783	6.50759	223.453	-0.0434271	-0.0411425	0.524429
563	0.564441	3.42906	255.472	-0.00846913	-0.0326812	0.56343
564	0.570684	8.89807	234.771	-0.0509188	-0.0721054	0.563816
565	0.552455	13.2011	222.672	-0.0927614	-0.0855136	0.537856
566	0.549874	10.7614	217.021	-0.0819752	-0.0618202	0.540203
567	0.566434	6.70026	193.747	-0.0641957	-0.0157047	0.562565
568	0.524521	6.33219	240.84	-0.0281882	-0.0505188	0.521321
569	0.562871	12.2701	201.422	-0.111358	-0.0436889	0.550013
570	0.520637	7.277	178.503	-0.0659247	0.00172239	0.516443
571	0.580095	10.4938	216.638	-0.0847779	-0.0630483	0.570392
572	0.571	3.69713	214.588	-0.0303117	-0.0209014	0.569812
573	0.583609	8.75976	189.709	-0.0876059	-0.0149887	0.576802
574	0.563426	12.2683	194.348	-0.115988	-0.0296677	0.550559
575	0.586877	2.76074	229.1	-0.0185077	-0.0213658	0.586196
576	0.577881	8.14914	241.253	-0.0393962	-0.071819	0.572046
577	0.574928	7.00207	218.028	-0.0552079	-0.0431767	0.57064
578	0.523738	11.7408	199.272	-0.1006	-0.0351747	0.512781
579	0.571986	6.64375	270.71	0.00082044	-0.0661713	0.568145
580	0.548481	2.66565	310.61	0.0166038	-0.0193649	0.547887
581	0.541034	4.20505	226.214	-0.0274517	-0.0286402	0.539577
582	0.553695	10.2929	201.914	-0.0917855	-0.0369239	0.544785
583	0.569558	10.1595	229.56	-0.0651662	-0.0764619	0.560628
584	0.539756	8.16584	204.443	-0.0697951	-0.0317232	0.534283
585	0.552475	8.31145	192.246	-0.0780452	-0.0169401	0.546673
586	0.580667	6.92949	275.067	0.00618696	-0.0697824	0.576425
587	0.529102	7.0929	225.812	-0.0455378	-0.0468474	0.525053
588	0.551188	10.4034	201.316	-0.0927232	-0.0361811	0.542127
589	0.555244	5.50931	223.253	-0.038826	-0.0365273	0.552679
590	0.564257	7.55974	205.191	-0.0671737	-0.0315961	0.559353
591	0.575972	8.99292	195.796	-0.0866319	-0.024507	0.568892
592	0.574058	9.53867	218.967	-0.0739637	-0.0598238	0.566121
593	0.534328	5.44937	221.819	-0.0378162	-0.0338347	0.531913
594	0.557025	6.37967	179.825	-0.0618943	0.00018875	0.553575
595	0.548171	5.3019	205.565	-0.045694	-0.0218583	0.545826
596	0.546372	5.06507	252.234	-0.0147191	-0.045937	0.544238
597	0.564961	10.086	188.811	-0.0977717	-0.0151553	0.55623
598	0.521303	8.93499	213.399	-0.0675944	-0.0445692	0.514977
599	0.551674	8.05123	199.467	-0.0728494	-0.0257505	0.546236
600	0.526815	9.29435	215.251	-0.069482	-0.0491076	0.519899
601	0.54445	7.76223	220.258	-0.0561175	-0.0475203	0.539461
602	0.561746	5.54443	223.77	-0.0391928	-0.0375454	0.559118
603	0.540332	13.6362	209.738	-0.11061	-0.0631871	0.525101
604	0.539558	8.47138	225.577	-0.0556353	-0.0567679	0.533671
605	0.510954	9.95558	182.551	-0.0882486	-0.00393191	0.50326
606	0.519235	7.86822	224.112	-0.0510349	-0.0494764	0.514347
607	0.565703	5.89192	187.774	-0.0575369	-0.00785505	0.562714
608	0.521253	8.14107	214.987	-0.0604757	-0.0423244	0.516
609	0.546267	7.83709	203.475	-0.0683224	-0.0296716	0.541165
610	0.515394	8.62162	197.069	-0.0738588	-0.022678	0.50957
611	0.556648	10.0397	232.106	-0.0596032	-0.0765788	0.548124
612	0.563997	5.91319	212.275	-0.0491264	-0.0310266	0.560996
613	0.526195	11.4128	206.938	-0.0928244	-0.047169	0.515791
614	0.529177	8.15132	212.196	-0.0634935	-0.0399777	0.523831
615	0.53123	9.48033	249.911	-0.0300542	-0.0821749	0.523975
616	0.534206	2.92656	249.086	-0.00973611	-0.0254775	0.53351
617	0.564637	8.20685	208.033	-0.0711444	-0.03788	0.558855
618	0.549223	10.7916	228.999	-0.0674674	-0.0776093	0.53951
619	0.537055	9.6032	213.993	-0.0742823	-0.0500914	0.529529
620	0.548824	4.08491	242.863	-0.0178322	-0.0347916	0.54743
621	0.544526	13.8051	223.517	-0.0942248	-0.0894686	0.528796
622	0.593562	5.64373	212.937	-0.0489901	-0.031738	0.590684
623	0.498592	12.9483	200.518	-0.104633	-0.0391587	0.485914
624	0.491845	13.7389	203.134	-0.107419	-0.045893	0.477772
625	0.556713	10.9513	194.968	-0.102173	-0.0273165	0.546574
626	0.553949	10.8017	221.468	-0.0777914	-0.0687472	0.544134
627	0.520894	9.16549	215.892	-0.0672173	-0.0486425	0.514243
628	0.546082	7.40857	206.034	-0.0632695	-0.0309046	0.541523
629	0.568123	4.58741	202.306	-0.0420383	-0.0172463	0.566303
630	0.568779	3.32355	248.255	-0.0122161	-0.0306282	0.567822
631	0.531394	11.0676	210.502	-0.0878931	-0.0517763	0.521511
632	0.521019	5.15333	168.616	-0.0458779	0.00923758	0.518913
633	0.567663	1.08962	239.608	-0.00546133	-0.00931144	0.567561
634	0.525109	8.82662	228.061	-0.0538512	-0.0599369	0.51889
635	0.525486	8.50578	191.534	-0.0761547	-0.0155409	0.519706
636	0.565956	3.50595	227.471	-0.0233949	-0.0255048	0.564896
637	0.555106	12.0387	217.268	-0.0921386	-0.0701101	0.542897
638	0.525502	7.43504	211.809	-0.057788	-0.0358424	0.521083
639	0.546734	13.3068	200.5	-0.11787	-0.0440707	0.532055
640	0.520784	13.269	216.148	-0.0965213	-0.0705088	0.506881
641	0.558828	9.95392	204.01	-0.0882388	-0.0393046	0.550416
642	0.54418	5.29088	193.672	-0.0487581	-0.0118609	0.541862
643	0.557512	4.40567	177.977	-0.0428002	0.00151155	0.555865
644	0.52655	12.5477	165.554	-0.110778	0.0285376	0.513974
645	0.516645	12.493	198.13	-0.106212	-0.0347775	0.504412
646	0.557962	10.3294	196.645	-0.095854	-0.028657	0.548919
647	0.569635	5.65383	246.464	-0.02241	-0.0514506	0.566864
648	0.529309	12.3463	199.258	-0.106844	-0.0373284	0.517067
649	0.553209	9.07269	215.817	-0.0707371	-0.0510494	0.546288
650	0.559174	12.6837	189.114	-0.121227	-0.0194476	0.545529
651	0.557085	14.443	198.571	-0.131712	-0.0442507	0.539479
652	0.574048	5.06642	226.716	-0.0347568	-0.0369039	0.571806
653	0.566429	8.58659	216.619	-0.0678777	-0.050445	0.56008
654	0.543042	4.04466	223.781	-0.0276545	-0.0265017	0.541689
655	0.544466	4.10223	181.76	-0.0389307	-0.00119602	0.543071
656	0.537432	9.58409	205.553	-0.0807272	-0.038597	0.52993
657	0.586576	7.60615	189.54	-0.0765671	-0.0128672	0.581414
658	0.550967	9.17276	194.038	-0.0852076	-0.0213042	0.543921
659	0.572874	1.38405	103.572	-0.00324722	0.0134507	0.572707
660	0.519169	10.9795	191.832	-0.0967788	-0.0202747	0.509666
661	0.535761	7.34535	231.257	-0.0428675	-0.0534247	0.531364
662	0.568031	12.5274	229.844	-0.0794546	-0.0941679	0.554508
663	0.574577	5.45695	180.899	-0.0546344	-0.00085754	0.571973
664	0.543217	5.07261	237.857	-0.0255539	-0.0406681	0.541089
665	0.575889	4.0961	223.153	-0.0300097	-0.0281344	0.574418
666	0.566879	11.2958	217.39	-0.0882214	-0.067425	0.555899
667	0.570229	9.96834	193.783	-0.0958667	-0.0235163	0.56162
668	0.544642	7.65376	210.965	-0.0622008	-0.0373222	0.53979
669	0.535224	7.93264	179.748	-0.0738648	0.00032448	0.530102
670	0.561362	11.3718	205.491	-0.0999108	-0.0476365	0.550341
671	0.56273	9.8629	203.957	-0.0880867	-0.0391396	0.554413
672	0.566597	9.62492	234.503	-0.0550086	-0.0771266	0.558621
673	0.539911	9.11429	201.067	-0.0798077	-0.0307429	0.533094
674	0.567222	8.01916	168.997	-0.0776753	0.0151024	0.561675
675	0.567535	6.53894	187.867	-0.0640217	-0.00884602	0.563843
676	0.582567	6.62065	255.179	-0.0171817	-0.0649324	0.578682
677	0.553752	6.91883	246.455	-0.0266476	-0.0611529	0.549719
678	0.561838	8.48727	201.624	-0.0770856	-0.030558	0.555685
679	0.557217	7.96726	268.452	-0.0020863	-0.0772062	0.551839
680	0.520281	6.57987	196.284	-0.0572263	-0.0167166	0.516853
681	0.550117	2.76844	234.21	-0.0155389	-0.021553	0.549475
682	0.575514	6.64715	193.807	-0.0646934	-0.0158988	0.571646
683	0.55195	7.73048	221.067	-0.055976	-0.0487745	0.546934
684	0.547948	6.18824	201.484	-0.0549624	-0.0216324	0.544756
685	0.562594	7.52616	242.779	-0.0337071	-0.0655266	0.557747
686	0.545288	10.0861	197.885	-0.0908802	-0.0293272	0.53686
687	0.537588	9.75537	190.302	-0.0896213	-0.0162908	0.529814
688	0.524389	9.29555	232.402	-0.0516784	-0.0671116	0.517503
689	0.595385	7.19517	201.108	-0.0695684	-0.0268547	0.590696
690	0.51002	8.19395	190.233	-0.0715341	-0.012913	0.504813
691	0.584139	4.81173	282.318	0.0104535	-0.0478705	0.58208
692	0.552596	12.5727	215.448	-0.0979914	-0.0697631	0.539345
693	0.553973	8.75894	242.042	-0.0395485	-0.0745126	0.547512
694	0.548743	7.74131	202.327	-0.0683746	-0.0280802	0.543742
695	0.54539	9.104	231.324	-0.0539273	-0.0673702	0.53852
696	0.551582	7.9086	233.309	-0.0453463	-0.0608573	0.546336
697	0.551786	11.4071	223.969	-0.0785432	-0.0757672	0.540886
698	0.547696	6.11573	232.876	-0.0352163	-0.0465246	0.544579
699	0.55832	9.51325	194.888	-0.0891789	-0.0237089	0.550642
700	0.516357	7.84335	210.108	-0.0609579	-0.0353471	0.511526
701	0.552294	7.10929	220.958	-0.0516195	-0.0448062	0.548048
702	0.547691	6.44393	184.289	-0.0612957	-0.0045974	0.544231
703	0.536829	7.27769	206.671	-0.0607687	-0.0305253	0.532504
704	0.533202	4.41925	220.128	-0.0314141	-0.0264793	0.531617
705	0.568923	12.5758	194.194	-0.12009	-0.0303746	0.555274
706	0.574172	8.43264	258.308	-0.0170637	-0.0824532	0.567965
707	0.572987	3.31717	185.975	-0.0329747	-0.00345126	0.572027
708	0.524358	6.30299	215.624	-0.046794	-0.0335307	0.521188
709	0.568152	13.1081	189.271	-0.127168	-0.0207577	0.553348
710	0.594593	6.45108	198.512	-0.0633486	-0.0212112	0.590828
711	0.592689	5.40449	225.39	-0.0392034	-0.0397408	0.590055
712	0.537329	15.5717	226.548	-0.099202	-0.104714	0.517607
713	0.493243	7.25231	205.905	-0.0560099	-0.027203	0.489297
714	0.544508	13.1177	212.979	-0.103666	-0.0672665	0.530299
715	0.545822	5.20684	202.956	-0.0456111	-0.0193198	0.54357
716	0.530065	4.67604	196.39	-0.0414558	-0.0121934	0.528301
717	0.569498	5.79858	182.52	-0.0574816	-0.00253008	0.566584
718	0.564883	8.6273	201.601	-0.0787849	-0.0311952	0.558491
719	0.504056	8.20734	242.213	-0.0335455	-0.0636592	0.498893
720	0.527682	7.69482	229.902	-0.0455085	-0.0540469	0.52293
721	0.558831	6.03217	250.224	-0.0198696	-0.0552623	0.555737
722	0.570985	10.8005	213.101	-0.0896327	-0.0584327	0.56087
723	0.53226	11.025	198.622	-0.0964593	-0.032503	0.522437
724	0.568313	8.70685	220.384	-0.0655314	-0.0557395	0.561763
725	0.548561	8.71263	215.698	-0.0674824	-0.0484867	0.542231
726	0.573841	0.297927	316.01	0.00214676	-0.00207238	0.573833
727	0.516737	10.7616	224.408	-0.0689279	-0.0675169	0.507649
728	0.551226	8.77426	179.011	-0.0840724	0.00145194	0.544775
729	0.547759	5.6824	239.919	-0.027184	-0.0469314	0.545067
730	0.557144	4.12763	234.523	-0.0232746	-0.0326571	0.555699
731	0.543765	11.6575	197.177	-0.104972	-0.0324486	0.532549
732	0.530717	2.16359	174.187	-0.019933	0.00202936	0.530339
733	0.580339	5.15076	239.738	-0.0262569	-0.0450009	0.577996
734	0.554019	4.68632	246.913	-0.017749	-0.0416385	0.552166
735	0.527547	11.6252	207.744	-0.094084	-0.049487	0.516725
736	0.563982	5.90886	222.868	-0.0425531	-0.0394991	0.560985
737	0.583165	9.23281	220.237	-0.071427	-0.0604393	0.57561
738	0.548623	9.1237	218.155	-0.0684062	-0.053744	0.541682
739	0.563542	7.43738	179.562	-0.0729442	0.0005576	0.558801
740	0.561379	6.57714	194.29	-0.0623112	-0.0158714	0.557684
741	0.545051	10.8094	224.414	-0.0730163	-0.0715374	0.53538
742	0.570839	4.4858	169.068	-0.0438362	0.00846704	0.569091
743	0.561487	13.8289	199.593	-0.126437	-0.0450058	0.545212
744	0.53751	7.95702	200.042	-0.0699015	-0.0255004	0.532335
745	0.569134	8.69514	209.951	-0.0745496	-0.0429563	0.562593
746	0.602736	5.92608	201.895	-0.0577408	-0.023206	0.599515
747	0.585448	9.22893	210.966	-0.0805118	-0.0483108	0.57787
748	0.534109	13.4147	216.467	-0.0996493	-0.0736488	0.519536
749	0.553878	2.30762	201.937	-0.0206869	-0.00833166	0.553429
750	0.5495	6.92913	203.263	-0.0609029	-0.0261826	0.545486
751	0.528597	7.46733	190.223	-0.0676063	-0.0121921	0.524114
752	0.572024	6.26774	232.336	-0.0381592	-0.0494361	0.568605
753	0.552596	9.10707	204.16	-0.0798034	-0.0357983	0.54563
754	0.551464	0.951011	184.992	-0.00911823	-0.00079641	0.551388
755	0.555285	11.5849	196.456	-0.106944	-0.0315899	0.543973
756	0.496178	5.04356	208.684	-0.0382673	-0.0209372	0.494256
757	0.550777	9.09706	224.608	-0.0619966	-0.0611529	0.543849
758	0.553145	1.49454	164.772	-0.0139204	0.00378929	0.552957
759	0.541501	4.7637	183.884	-0.0448664	-0.00304648	0.53963
760	0.562041	7.60257	177.525	-0.0742891	0.0032105	0.5571
761	0.565691	10.0499	211.726	-0.0839652	-0.0519104	0.557011
762	0.524166	8.65898	249.483	-0.0276584	-0.0739091	0.518191
763	0.535934	12.0902	206.379	-0.100564	-0.0498742	0.524047
764	0.559207	8.62976	199.513	-0.0790893	-0.0280267	0.552876
765	0.594282	10.4625	222.19	-0.0799578	-0.0724761	0.584401
766	0.568626	4.73622	234.566	-0.0272201	-0.0382546	0.566684
767	0.556879	7.91575	195.195	-0.0740103	-0.0201017	0.551573
768	0.525301	11.8133	201.942	-0.0997514	-0.0401858	0.514175
769	0.519137	10.1349	208.723	-0.0801105	-0.0439003	0.511036
770	0.547849	6.14574	153.747	-0.0526015	0.025944	0.544701
771	0.577021	4.24232	207.849	-0.0377412	-0.0199402	0.57544
772	0.546158	6.84618	191.777	-0.0637338	-0.013288	0.542264
773	0.550425	6.78994	186.123	-0.0647052	-0.00694161	0.546565
774	0.597499	4.27014	200.319	-0.0417209	-0.0154484	0.59584
775	0.556309	6.40153	268.447	-0.00168118	-0.0620031	0.55284
776	0.51839	7.89466	207.989	-0.0628743	-0.0334151	0.513477
777	0.551985	13.6757	214.299	-0.107811	-0.0735399	0.536336
778	0.528014	11.724	193.757	-0.104214	-0.0255143	0.516999
779	0.555965	8.42609	206.972	-0.0726063	-0.0369496	0.549964
780	0.570839	4.42098	300.332	0.022222	-0.0379792	0.569141
781	0.549795	4.64419	213.366	-0.0371785	-0.0244826	0.54799
782	0.572745	4.31862	272.679	0.00201575	-0.0430822	0.571119
783	0.497955	14.3424	199.826	-0.11604	-0.0418359	0.482435
784	0.553473	7.6141	246.574	-0.0291549	-0.0672909	0.548593
785	0.538649	11.7582	206.572	-0.0981725	-0.0491003	0.527346
786	0.534353	10.3906	215.04	-0.0789069	-0.0553333	0.52559
787	0.580731	4.33495	178.456	-0.0438798	0.00118299	0.57907
788	0.572809	8.39744	229.051	-0.0548244	-0.0631822	0.566668
789	0.564754	5.88866	219.95	-0.0444183	-0.0372049	0.561774
790	0.557253	7.09673	235.965	-0.0385332	-0.0570519	0.552984
791	0.542092	9.63153	192.749	-0.0884619	-0.0200158	0.534451
792	0.560124	9.0065	219.093	-0.0680546	-0.0552929	0.553218
793	0.570029	9.19763	245.029	-0.0384639	-0.0825967	0.5627
794	0.547174	6.73832	222.659	-0.0472148	-0.0435055	0.543394
795	0.529011	8.64175	244.134	-0.0346777	-0.0715236	0.523005
796	0.554825	7.80504	234.012	-0.0442745	-0.0609664	0.549685
797	0.552532	5.78244	202.393	-0.0514704	-0.0212075	0.549721
798	0.518834	10.0377	249.479	-0.0317008	-0.0846922	0.510893
799	0.551543	7.80627	220.12	-0.0572851	-0.0482735	0.546432
800	0.583007	11.2439	227.147	-0.0773151	-0.0833376	0.571817
801	0.56575	5.81081	234.508	-0.0332555	-0.0466362	0.562843
802	0.595565	6.96617	226.961	-0.0492982	-0.0527936	0.591169
803	0.569481	7.47002	245.772	-0.0303823	-0.0675155	0.564647
804	0.50731	7.33594	225.184	-0.0456568	-0.045951	0.503158
805	0.537067	10.571	201.11	-0.0919152	-0.0354859	0.527952
806	0.556185	7.83305	184.65	-0.0755513	-0.00614474	0.550995
807	0.579449	11.4359	218.49	-0.0899255	-0.0715034	0.567945
808	0.54047	7.24802	231.108	-0.042812	-0.0530733	0.536152
809	0.525849	10.3739	186.597	-0.0940633	-0.010878	0.517254
810	0.531283	9.55154	231.871	-0.0544325	-0.0693469	0.523918
811	0.573979	11.8023	191.519	-0.115034	-0.023444	0.561844
812	0.551321	5.51636	235.148	-0.0302862	-0.0434924	0.548768
813	0.537914	8.05684	208.713	-0.0661211	-0.0362201	0.532604
814	0.590371	2.26961	183.121	-0.0233451	-0.00127292	0.589908
815	0.538411	9.2443	203.839	-0.0791136	-0.0349572	0.531418
816	0.563206	8.35265	202.529	-0.0755708	-0.0313471	0.557232
817	0.533719	6.22993	233.161	-0.0347259	-0.0463536	0.530567
818	0.555068	11.6414	201.785	-0.104006	-0.0415671	0.54365
819	0.541286	6.69	181.789	-0.0630277	-0.00196854	0.5376
820	0.583854	6.48147	230.903	-0.0415632	-0.0511486	0.580123
821	0.549632	4.85915	260.39	-0.00777253	-0.045904	0.547657
822	0.555997	6.94004	232.109	-0.0412602	-0.0530183	0.551923
823	0.561627	11.7417	214.446	-0.0942507	-0.0646463	0.549875
824	0.535024	9.6968	198.595	-0.0854122	-0.0287355	0.52738
825	0.551108	7.37419	205.052	-0.0640799	-0.0299512	0.546549
826	0.574489	5.25987	208.366	-0.0463416	-0.0250218	0.57207
827	0.571172	4.35718	196.636	-0.0415778	-0.0124234	0.569522
828	0.507691	6.65085	176.264	-0.0586752	0.00383156	0.504274
829	0.517648	8.76884	209.729	-0.0685277	-0.0391341	0.511598
830	0.538266	7.9455	228.609	-0.0491961	-0.05582	0.533099
831	0.546141	10.2187	212.025	-0.082144	-0.0513783	0.537478
832	0.588519	6.99597	194.136	-0.0695108	-0.0175062	0.584138
833	0.607274	6.66171	247.209	-0.0272897	-0.0649477	0.603174
834	0.52391	10.1027	220.145	-0.0702509	-0.0592502	0.515787
835	0.520186	9.24697	222.075	-0.0620457	-0.0560129	0.513426
836	0.526292	13.579	214.96	-0.101268	-0.0708037	0.511581
837	0.529903	7.22955	220.531	-0.0506845	-0.0433365	0.52569
838	0.600717	7.18878	233.131	-0.0451028	-0.0601393	0.595995
839	0.524564	12.6001	203.848	-0.104661	-0.0462655	0.511931
840	0.539562	11.2868	205.796	-0.0950796	-0.0459551	0.529127
841	0.530974	8.3453	221.621	-0.0576096	-0.0511868	0.525351
842	0.53685	8.00808	209.897	-0.0648373	-0.0372786	0.531615
843	0.546205	10.8503	223.842	-0.0741588	-0.0712207	0.53644
844	0.563041	9.61011	182.791	-0.093884	-0.00457716	0.55514
845	0.537118	10.4044	213.908	-0.080504	-0.0541133	0.528287
846	0.534061	8.15574	232.287	-0.0463453	-0.059936	0.52866
847	0.517081	6.04342	182.182	-0.0543999	-0.00207275	0.514207
848	0.530738	6.85825	233.767	-0.0374606	-0.0511212	0.52694
849	0.528306	12.9987	189.986	-0.11703	-0.020607	0.514768
850	0.520471	5.9662	210.614	-0.046558	-0.0275502	0.517651
851	0.562871	6.29256	219.329	-0.0477215	-0.0390994	0.55948
852	0.542755	12.54	216.945	-0.0941819	-0.0708296	0.529808
853	0.564464	5.57768	233.748	-0.0324426	-0.0442431	0.561792
854	0.533516	10.6231	189.071	-0.0971219	-0.0155062	0.524372
855	0.563219	10.7507	221.573	-0.0785969	-0.0697157	0.553333
856	0.554276	5.08077	212.656	-0.0413275	-0.0264866	0.552098
857	0.486863	10.1209	232.724	-0.0518161	-0.0680785	0.479287
858	0.563354	8.00214	207.504	-0.069561	-0.0362169	0.557868
859	0.538365	14.9101	186.313	-0.137683	-0.0152321	0.520239
860	0.528806	9.1104	214.731	-0.0688117	-0.0477034	0.522135
861	0.549857	6.9996	226.242	-0.0463431	-0.0483968	0.545759
862	0.561633	8.49478	209.497	-0.0722107	-0.0408491	0.555471
863	0.613305	6.68805	205.641	-0.0643938	-0.030909	0.609131
864	0.533059	11.6719	219.157	-0.0836225	-0.0680958	0.522037
865	0.553866	10.6024	220.749	-0.0772024	-0.0665204	0.54441
866	0.580064	6.0847	202.187	-0.0569331	-0.0232194	0.576796
867	0.536293	7.38532	218.921	-0.0536333	-0.0433086	0.531844
868	0.550302	7.43345	212.113	-0.0603022	-0.0378467	0.545677
869	0.547219	7.50678	188.321	-0.070738	-0.0103464	0.542529
870	0.565269	5.93357	217.93	-0.0460912	-0.0359198	0.56224
871	0.562004	7.86021	233.235	-0.046002	-0.0615706	0.556724
872	0.552048	4.15441	208.043	-0.0352975	-0.0188021	0.550597
873	0.554982	8.94361	242.887	-0.0393218	-0.0767972	0.548234
874	0.54704	12.93	191.565	-0.11992	-0.0245406	0.533169
875	0.577982	5.7122	210.456	-0.0495899	-0.029159	0.575112
876	0.567336	5.7036	186.09	-0.056065	-0.00598187	0.564528
877	0.55415	5.54344	217.999	-0.0421834	-0.0329566	0.551558
878	0.543407	5.31906	242.907	-0.0229427	-0.044847	0.541067
879	0.573694	7.78673	209.371	-0.0677365	-0.0381227	0.568404
880	0.562818	8.78102	244.666	-0.0367644	-0.0776559	0.556221
881	0.573244	11.3033	190.667	-0.110416	-0.0207976	0.562125
882	0.533968	5.11546	256.355	-0.0112314	-0.0462665	0.531841
883	0.571318	7.9623	192.372	-0.0773021	-0.0169558	0.56581
884	0.564141	7.12347	221.446	-0.0524392	-0.0463061	0.559787
885	0.573575	10.3746	209.523	-0.0898802	-0.0508986	0.564198
886	0.523456	15.4347	224.954	-0.0985878	-0.0984292	0.504577
887	0.567981	9.23566	200.127	-0.0855915	-0.0313677	0.560618
888	0.564056	7.14972	211.517	-0.0598479	-0.0366989	0.55967
889	0.565058	7.423	219.409	-0.0564034	-0.0463457	0.560322
890	0.538078	11.805	208.112	-0.0970949	-0.0518697	0.526697
891	0.573496	9.27862	218.461	-0.0724049	-0.0575139	0.565992
892	0.528891	6.97992	239.931	-0.032203	-0.055622	0.524971
893	0.551664	6.80745	244.03	-0.0286341	-0.0587878	0.547775
894	0.555172	13.7767	207.483	-0.117287	-0.0610129	0.5392
895	0.544069	4.34234	240.845	-0.0200686	-0.0359755	0.542507
896	0.53296	6.87862	203.683	-0.0584548	-0.0256397	0.529124
897	0.558378	8.97335	196.427	-0.0835381	-0.0246289	0.551544
898	0.564811	7.41804	222.247	-0.0539808	-0.0490268	0.560084
899	0.581781	6.74558	183.093	-0.0682369	-0.00368678	0.577754
900	0.554334	6.47555	226.444	-0.0430785	-0.0453062	0.550797
901	0.587896	5.15605	219.702	-0.0406486	-0.03375	0.585517
902	0.548841	5.51313	215.04	-0.0431723	-0.0302743	0.546302
903	0.540377	5.46682	200.228	-0.0483061	-0.0178002	0.537919
904	0.533937	10.5028	215.872	-0.0788678	-0.0570325	0.524992
905	0.536229	9.11911	180.234	-0.0849848	-0.00034762	0.529451
906	0.522406	8.98667	223.079	-0.0596031	-0.0557351	0.515993
907	0.565621	11.8112	199.739	-0.108973	-0.0391007	0.553645
908	0.530881	12.2711	228.567	-0.0746655	-0.0845942	0.518752
909	0.546342	8.06945	226.784	-0.0525149	-0.055891	0.540932
910	0.542448	9.1219	206.699	-0.076828	-0.0386395	0.535588
911	0.543442	11.1558	219.486	-0.0811484	-0.0668593	0.533173
912	0.573396	4.82143	254.393	-0.0129657	-0.0464174	0.571367
913	0.562106	6.3909	159.696	-0.0586811	0.0217111	0.558613
914	0.60745	3.26591	203.991	-0.0316168	-0.0140706	0.606463
915	0.567886	8.48656	213.554	-0.0698418	-0.0463223	0.561668
916	0.570295	4.45476	245.591	-0.0183053	-0.0403367	0.568572
917	0.554452	10.5521	215.48	-0.0826829	-0.0589339	0.545076
918	0.549912	7.32644	238.883	-0.0362408	-0.0600356	0.545423
919	0.505082	8.46101	169.111	-0.0729779	0.0140385	0.499585
920	0.560176	9.02683	236.942	-0.0479433	-0.073662	0.553239
921	0.547174	5.73923	242.969	-0.0248674	-0.0487408	0.544431
922	0.529284	7.13728	199.368	-0.0620404	-0.021809	0.525183
923	0.537104	9.56884	204.176	-0.0814531	-0.0365656	0.529631
924	0.556089	7.53269	213.987	-0.060445	-0.0407508	0.55129
925	0.537698	9.37624	215.318	-0.0714778	-0.0506428	0.530514
926	0.539669	5.23391	226.39	-0.0339562	-0.0356446	0.537418
927	0.513854	6.84534	216.455	-0.0492615	-0.0363922	0.510191
928	0.508545	9.75683	207.124	-0.0767033	-0.0392924	0.50119
929	0.529434	8.33839	193.84	-0.074549	-0.0183665	0.523838
930	0.539318	15.423	183.601	-0.143145	-0.00900926	0.519897
931	0.560709	11.0771	207.225	-0.095794	-0.0492848	0.550263
932	0.573888	6.57735	187.762	-0.0651335	-0.00887765	0.570111
933	0.587135	10.3796	253.404	-0.0302139	-0.101377	0.577527
934	0.56438	6.60643	212.602	-0.0547004	-0.0349846	0.560633
935	0.536777	15.4785	190.897	-0.140671	-0.0270817	0.517308
936	0.557668	4.9197	207.213	-0.0425318	-0.0218703	0.555613
937	0.558965	9.38785	156.053	-0.0833283	0.0370076	0.551479
938	0.604773	6.1138	182.007	-0.0643709	-0.00225549	0.601333
939	0.521107	15.5578	186.696	-0.138813	-0.0162981	0.502014
940	0.571014	4.01829	11.8808	0.0391566	0.00823785	0.56961
941	0.548415	8.44393	214.499	-0.0663677	-0.0456116	0.54247
942	0.539427	4.15051	232.981	-0.0235065	-0.0311724	0.538012
943	0.548012	3.19773	153.073	-0.0272551	0.0138433	0.547159
944	0.537261	6.90103	210.46	-0.0556448	-0.0327252	0.533369
945	0.509018	8.27438	215.739	-0.0594595	-0.042788	0.503719
946	0.57459	7.19626	225.752	-0.0502237	-0.0515598	0.570063
947	0.541401	7.79586	192.452	-0.0717103	-0.0158349	0.536397
948	0.556288	13.6372	209.414	-0.11425	-0.0644134	0.540605
949	0.581719	5.98882	199.273	-0.0572918	-0.0200332	0.578544
950	0.560846	8.31646	186.672	-0.0805716	-0.00942521	0.554948
951	0.572485	4.45015	200.766	-0.0415344	-0.0157493	0.570759
952	0.562594	9.06714	222.714	-0.0651433	-0.0601412	0.555564
953	0.587349	4.19218	201.319	-0.0399983	-0.01561	0.585777
954	0.552021	9.36278	235.942	-0.0502939	-0.0744014	0.544667
955	0.564458	3.29321	251.231	-0.0104333	-0.0307013	0.563526
956	0.539308	8.99717	189.435	-0.0831993	-0.013825	0.532673
957	0.542116	7.37664	226.031	-0.0483234	-0.0500942	0.537629
958	0.555829	4.99761	332.293	0.0428685	-0.0225132	0.553716
959	0.577387	7.34995	209.923	-0.0640186	-0.0368459	0.572643
960	0.524292	10.7035	218.232	-0.0764886	-0.0602605	0.51517
961	0.552368	8.93596	230.558	-0.0545087	-0.0662599	0.545664
962	0.549183	11.0545	223.435	-0.0764647	-0.0723986	0.538993
963	0.547853	6.16494	212.374	-0.0496896	-0.031503	0.544685
964	0.575918	9.24724	205.375	-0.0836186	-0.0396599	0.568433
965	0.540192	15.1508	208.01	-0.124647	-0.0663033	0.521416
966	0.536512	9.08835	213.681	-0.0705203	-0.0469977	0.529777
967	0.504385	10.4409	201.997	-0.0847512	-0.0342372	0.496034
968	0.535361	5.58306	205.061	-0.0471811	-0.0220625	0.532822
969	0.537857	9.24397	201.639	-0.0803114	-0.0318615	0.530872
970	0.610953	3.65015	236.149	-0.0216661	-0.0323026	0.609713
971	0.588706	9.68762	190.008	-0.0975579	-0.0172162	0.580311
972	0.572996	4.17826	226.445	-0.0287666	-0.0302558	0.571474
973	0.562362	7.35641	229.797	-0.046479	-0.0549953	0.557733
974	0.495401	8.20043	206.472	-0.0632535	-0.0314982	0.490336
975	0.542685	4.8978	197.037	-0.0443006	-0.0135749	0.540704
976	0.573044	1.33991	206.208	-0.0120223	-0.00591784	0.572887
977	0.560343	12.6538	196.078	-0.117947	-0.0339944	0.546733
978	0.568591	6.50499	189.806	-0.0634744	-0.0109706	0.56493
979	0.537567	3.64446	255.199	-0.00872954	-0.0330365	0.53648
980	0.52088	12.1301	204.614	-0.099508	-0.0455888	0.50925
981	0.529617	2.87206	210.136	-0.0229502	-0.0133229	0.528952
982	0.549912	7.89345	241.196	-0.0363864	-0.0661765	0.544702
983	0.546272	6.12308	216.144	-0.0470534	-0.0343675	0.543156
984	0.55196	6.18819	213.427	-0.0496568	-0.0327757	0.548744
985	0.544486	7.30799	207.967	-0.061172	-0.0324801	0.540063
986	0.548769	11.8904	207.764	-0.100052	-0.052671	0.536994
987	0.557612	6.15747	207.23	-0.0531817	-0.0273674	0.554395
988	0.536338	8.54838	198.213	-0.0757296	-0.0249176	0.53038
989	0.525847	13.3356	204.677	-0.110212	-0.050639	0.511668
990	0.565707	10.3243	250.856	-0.0332486	-0.0957794	0.556548
991	0.573322	9.22625	204.686	-0.083522	-0.0383907	0.565905
992	0.542453	12.471	186.503	-0.116387	-0.0132672	0.529654
993	0.544607	9.14407	217.368	-0.0687844	-0.052528	0.537686
994	0.539171	3.66177	310.199	0.0222257	-0.0263018	0.53807
995	0.503305	7.68529	233.629	-0.0399145	-0.0541958	0.498784
996	0.509041	9.76118	219.688	-0.0664134	-0.0551145	0.501672
997	0.556315	12.1351	212.318	-0.0988312	-0.0625221	0.543884
998	0.547182	7.33497	212.563	-0.0588767	-0.0376001	0.542704
999	0.591482	4.14652	178.41	-0.0427519	0.00118664	0.589933
1000	0.607861	5.56253	170.624	-0.058134	0.00959953	0.604999
1001	0.567087	5.84493	245.708	-0.0237577	-0.0526369	0.564139
1002	0.588627	5.297	200.033	-0.0510532	-0.0186153	0.586113
1003	0.590018	6.59884	204.743	-0.0615786	-0.0283786	0.586109
1004	0.618764	7.60633	180.07	-0.0819031	-9.997e-05	0.613319
1005	0.577639	3.39531	193.365	-0.0332839	-0.00790799	0.576625
1006	0.567839	9.2165	186.496	-0.0903643	-0.0102892	0.560508
1007	0.54996	4.69374	189.447	-0.0443926	-0.00738676	0.548116
1008	0.591333	9.73574	190.937	-0.0981807	-0.0189722	0.582817
1009	0.547415	9.88189	201.374	-0.0874848	-0.0342387	0.539293
1010	0.563744	12.3684	204.901	-0.109526	-0.0508439	0.550659
1011	0.55861	7.85694	201.225	-0.0711822	-0.0276448	0.553366
1012	0.611148	0.516397	270.41	3.944e-05	-0.00550795	0.611123
1013	0.568397	6.88343	184.725	-0.0678907	-0.00561183	0.5643
1014	0.541312	8.23731	200.526	-0.072632	-0.027193	0.535727
1015	0.577325	3.85173	181.41	-0.0387699	-0.0009544	0.576021
1016	0.595465	5.38731	166.74	-0.0544164	0.0128232	0.592834
1017	0.596524	7.39704	219.652	-0.0591302	-0.0490072	0.591559
1018	0.588099	4.01486	242.7	-0.0188851	-0.0365897	0.586655
1019	0.543754	3.99019	202.21	-0.0350301	-0.0143027	0.542436
1020	0.583513	6.72611	211.318	-0.0583854	-0.0355235	0.579497
1021	0.561691	6.21722	191.264	-0.0596583	-0.0118821	0.558388
1022	0.575883	3.6453	151.324	-0.0321234	0.0175698	0.574718
1023	0.580493	9.80618	205.651	-0.0891238	-0.042798	0.572012
1024	0.624766	4.71755	211.573	-0.043777	-0.0269035	0.622649
1025	0.600825	5.47895	233.594	-0.0340474	-0.0461705	0.59808
1026	0.593421	2.21671	269.534	-0.00018682	-0.0229523	0.592977
1027	0.5563	11.2846	225.139	-0.0767871	-0.0771616	0.545545
1028	0.561183	1.36485	288.893	0.00432817	-0.0126466	0.561024
1029	0.576066	6.88395	210.895	-0.0592497	-0.035453	0.571913
1030	0.552453	8.90691	218.565	-0.0668808	-0.0533231	0.545791
1031	0.629838	4.63697	184.425	-0.0507656	-0.00392876	0.627777
1032	0.591012	6.27374	229.271	-0.0421408	-0.0489426	0.587472
1033	0.593484	6.18889	231.978	-0.0394106	-0.0504028	0.590025
1034	0.554553	1.54588	160.241	-0.0140796	0.00505759	0.554351
1035	0.549171	5.19218	194.665	-0.048079	-0.0125823	0.546918
1036	0.569292	8.09291	181.338	-0.0801224	-0.00187098	0.563623
1037	0.576334	7.39782	214.577	-0.0610998	-0.0421138	0.571537
1038	0.598258	5.25726	241.04	-0.0265423	-0.0479626	0.595741
1039	0.540521	8.56734	193.854	-0.0781797	-0.0192814	0.534489
1040	0.569492	4.72071	163.293	-0.0448901	0.0134734	0.56756
1041	0.532009	2.86063	252.79	-0.00785571	-0.025362	0.531346
1042	0.511903	8.6622	162.789	-0.0736448	0.0228121	0.506064
1043	0.564151	3.34766	190.351	-0.0324071	-0.00591923	0.563188
1044	0.593405	8.28714	176.74	-0.0853914	0.00486443	0.587208
1045	0.57455	9.84542	219.404	-0.075911	-0.0623631	0.566089
1046	0.573755	4.82388	215.052	-0.0394978	-0.0277105	0.571723
1047	0.555424	9.21064	196.225	-0.0853628	-0.0248407	0.548263
1048	0.582524	9.15187	209.983	-0.0802526	-0.0463014	0.575108
1049	0.589918	7.77087	213.801	-0.0662814	-0.044374	0.5845
1050	0.569365	5.89593	236.032	-0.032678	-0.0485055	0.566353
1051	0.629758	7.49374	196.03	-0.0789382	-0.0226797	0.624379
1052	0.63056	4.6962	192.279	-0.0504445	-0.0109792	0.628443
1053	0.580485	3.61675	198.4	-0.0347462	-0.0115586	0.579329
1054	0.609798	2.77073	162.701	-0.0281439	0.00876547	0.609085
1055	0.590241	5.22303	187.988	-0.05321	-0.00746686	0.587791
1056	0.58358	11.7802	203.536	-0.109231	-0.0475755	0.571289
1057	0.590974	4.15383	196.171	-0.0411133	-0.0119219	0.589422
1058	0.57889	6.79752	225.093	-0.0483711	-0.0485279	0.574821
1059	0.581629	12.0402	203.965	-0.110867	-0.04928	0.568834
1060	0.550932	8.43608	204.06	-0.0738026	-0.0329524	0.544971
1061	0.561105	9.6371	225.5	-0.0658383	-0.0669978	0.553186
1062	0.577862	9.27097	225.178	-0.0656244	-0.0660323	0.570313
1063	0.551576	9.1667	201.116	-0.08197	-0.0316556	0.544532
1064	0.568285	1.63562	197.601	-0.0154612	-0.00490487	0.568053
1065	0.570307	0.257512	243.43	-0.00114651	-0.00229249	0.570301
1066	0.603837	1.47878	190.58	-0.0153182	-0.00286114	0.603636
1067	0.562844	5.90526	219.146	-0.0449096	-0.0365571	0.559857
1068	0.581021	8.5732	219.097	-0.0672193	-0.0546226	0.574529
1069	0.583674	6.0752	209.254	-0.0538939	-0.0301875	0.580396
1070	0.572792	7.96461	203.759	-0.0726405	-0.0319758	0.567266
1071	0.607748	4.56341	195.78	-0.0465317	-0.0131492	0.605821
1072	0.607619	3.79945	232.194	-0.0246809	-0.0318119	0.606284
1073	0.6173	6.36515	164.222	-0.0658581	0.0186086	0.613494
1074	0.588646	4.95391	202.521	-0.0469558	-0.0194695	0.586447
1075	0.555315	4.87978	198.812	-0.0447147	-0.0152325	0.553302
1076	0.595884	9.52685	184.012	-0.098383	-0.00689957	0.587666
1077	0.580898	8.37931	203.113	-0.0778571	-0.0332295	0.574697
1078	0.588647	9.13439	170.364	-0.0921298	0.0156415	0.581182
1079	0.587519	4.16102	235.915	-0.0238908	-0.0353067	0.58597
1080	0.58702	9.38231	218.592	-0.0747978	-0.0596922	0.579167
1081	0.594245	2.06896	142.721	-0.0170707	0.0129943	0.593857
1082	0.609228	6.27793	207.374	-0.0591602	-0.0306317	0.605575
1083	0.589701	8.54057	247.86	-0.0330052	-0.0811189	0.583162
1084	0.556229	3.77059	202.021	-0.03391	-0.0137152	0.555025
1085	0.580205	5.68453	223.996	-0.0413434	-0.0399189	0.577352
1086	0.557514	5.78586	168.981	-0.0551673	0.010742	0.554674
1087	0.618053	7.9526	158.613	-0.0796218	0.0311822	0.612109
1088	0.553272	13.0016	188.39	-0.123142	-0.018162	0.539088
1089	0.569328	8.45331	218.277	-0.0657014	-0.0518447	0.563143
1090	0.558897	6.43481	218.505	-0.0490169	-0.0389968	0.555376
1091	0.560256	5.28169	195.523	-0.0496916	-0.0138023	0.557877
1092	0.587488	7.0803	219.836	-0.0556056	-0.0463875	0.583008
1093	0.556373	1.34621	218.008	-0.0102991	-0.00804895	0.55622
1094	0.630804	10.0697	241.151	-0.0532174	-0.0966053	0.621087
1095	0.566871	2.01593	201.834	-0.0185105	-0.0074166	0.566521
1096	0.561176	7.37077	243.268	-0.0323837	-0.0642985	0.556539
1097	0.606481	4.50816	219.054	-0.037018	-0.030035	0.604604
1098	0.56464	8.15748	181.32	-0.0800979	-0.00184546	0.558926
1099	0.570467	11.6607	211.241	-0.0985806	-0.0597997	0.558693
1100	0.583272	5.98289	219.299	-0.0470468	-0.0385054	0.580095
1101	0.607953	2.41642	184.639	-0.0255486	-0.0020732	0.607412
1102	0.580915	4.11965	202.711	-0.0384969	-0.0161121	0.579414
1103	0.572559	6.00751	182.788	-0.0598524	-0.00291496	0.569415
1104	0.551962	12.8296	208.956	-0.107243	-0.0593381	0.538183
1105	0.565941	4.24605	187.518	-0.041542	-0.00548226	0.564388
1106	0.540205	9.35785	145.317	-0.0722296	0.0499831	0.533016
1107	0.560119	8.50295	225.033	-0.0585283	-0.058596	0.553962
1108	0.592736	8.31739	232.989	-0.0516145	-0.0684678	0.586502
1109	0.558436	3.59267	230.466	-0.0222746	-0.0269883	0.557339
1110	0.547438	10.5773	249.8	-0.0346988	-0.0943082	0.538136
1111	0.585121	4.0814	256.076	-0.0100215	-0.0404214	0.583637
1112	0.532232	4.65255	231.113	-0.0271023	-0.0336035	0.530478
1113	0.559923	11.6219	198.293	-0.107098	-0.0354052	0.548443
1114	0.551468	5.57678	214.867	-0.0439705	-0.030637	0.548857
1115	0.565717	7.19675	228.804	-0.0466786	-0.0533279	0.561261
1116	0.595865	9.57657	226.695	-0.0679924	-0.0721391	0.587561
1117	0.59549	6.16352	220.48	-0.0486316	-0.0415058	0.592048
1118	0.60173	7.43567	216.037	-0.0629698	-0.0458127	0.59667
1119	0.565972	6.01394	184.947	-0.0590762	-0.005113	0.562857
1120	0.526668	5.50267	231.478	-0.0314543	-0.0395123	0.524241
1121	0.58157	5.24728	170.075	-0.0523911	0.0091676	0.579133
1122	0.62048	7.4751	210.428	-0.0696036	-0.0408816	0.615207
1123	0.566489	6.55517	220.83	-0.048933	-0.0422825	0.562786
1124	0.562386	3.63844	237.148	-0.0193601	-0.0299816	0.561252
1125	0.507921	13.0865	206.859	-0.102598	-0.0519582	0.49473
1126	0.56765	10.2119	240.711	-0.0492338	-0.0877734	0.558658
1127	0.590284	3.08094	244.298	-0.0137594	-0.0285868	0.589431
1128	0.576638	7.29674	209.648	-0.0636493	-0.0362289	0.571968
1129	0.62611	5.16402	197.14	-0.0538514	-0.0166085	0.623568
1130	0.529001	14.1236	214.411	-0.106495	-0.0729482	0.51301
1131	0.607834	4.0791	267.314	-0.00202627	-0.0431899	0.606294
1132	0.569568	4.44888	177.978	-0.0441537	0.0015587	0.567852
1133	0.581575	5.68172	173.645	-0.0572234	0.00637316	0.578717
1134	0.543926	8.33105	188.035	-0.0780371	-0.0110155	0.538186
1135	0.588713	2.21529	86.5064	0.00138671	0.0227142	0.588273
1136	0.587491	6.61202	207.819	-0.0598291	-0.031569	0.583584
1137	0.571415	10.8103	186.911	-0.106395	-0.0128962	0.561275
1138	0.584766	6.75129	223.897	-0.049537	-0.0476649	0.580711
1139	0.533246	10.0293	210.665	-0.0798801	-0.0473633	0.525097
1140	0.584418	6.03817	202.139	-0.056943	-0.0231674	0.581176
1141	0.609413	7.98984	235.502	-0.0479759	-0.0698109	0.603497
1142	0.600525	5.67875	211.989	-0.0503988	-0.0314798	0.597577
1143	0.631487	9.1892	229.477	-0.065525	-0.076657	0.623383
1144	0.579844	3.9837	248.211	-0.014953	-0.0374052	0.578443
1145	0.588561	3.29118	174.159	-0.033614	0.0034389	0.587591
1146	0.616171	6.9432	191.886	-0.072889	-0.0153415	0.611652
1147	0.594822	5.59221	260.527	-0.00954009	-0.0571735	0.591991
1148	0.577535	6.64645	204.873	-0.0606448	-0.0281159	0.573654
1149	0.546646	4.36879	234.64	-0.0240982	-0.0339598	0.545058
1150	0.592604	4.46784	185.816	-0.0459259	-0.0046781	0.590803
1151	0.537633	13.2415	186.176	-0.122434	-0.0132485	0.523339
1152	0.569196	4.24302	187.114	-0.0417888	-0.00521574	0.567636
1153	0.599442	2.48606	141.658	-0.0203936	0.0161302	0.598878
1154	0.596688	4.44574	214.26	-0.0382271	-0.0260377	0.594893
1155	0.563421	8.5368	203.288	-0.0768229	-0.0330659	0.557179
1156	0.619818	7.52209	224.19	-0.0581791	-0.0565578	0.614484
1157	0.566899	3.91133	246.207	-0.0156009	-0.035383	0.565579
1158	0.538109	4.76729	201.674	-0.0415598	-0.016517	0.536248
1159	0.581571	12.4079	187.351	-0.123935	-0.0159882	0.567987
1160	0.581039	4.93901	145.517	-0.0412352	0.028322	0.578882
1161	0.543814	11.5536	191.032	-0.106904	-0.0208422	0.532796
1162	0.534079	9.61898	191.59	-0.0874224	-0.0179295	0.52657
1163	0.559978	3.10977	217.651	-0.0240517	-0.0185568	0.559153
1164	0.595457	3.84002	260.589	-0.00652043	-0.0393415	0.59412
1165	0.603499	3.21528	270.971	0.00057333	-0.0338441	0.602549
1166	0.629432	6.29646	235.955	-0.0386469	-0.0571996	0.625635
1167	0.595139	4.01063	216.386	-0.0335099	-0.0246926	0.593681
1168	0.574679	6.58863	185.331	-0.0656535	-0.00612626	0.570884
1169	0.606042	4.71235	156.152	-0.0455373	0.0201302	0.603993
1170	0.541841	6.65465	197.193	-0.059985	-0.018561	0.53819
1171	0.607388	4.7407	179.673	-0.0501976	0.00028629	0.60531
1172	0.557582	8.99653	216.015	-0.070526	-0.0512686	0.550722
1173	0.538026	5.3794	243.115	-0.0228092	-0.0449883	0.535656
1174	0.607718	1.35899	178.297	-0.0144067	0.00042832	0.607547
1175	0.609562	2.05903	344.739	0.0211287	-0.00576463	0.609168
1176	0.579384	8.7655	240.725	-0.0431752	-0.0770163	0.572617
1177	0.591739	7.14897	178.4	-0.0736129	0.00205558	0.587139
1178	0.561571	7.90942	199.107	-0.0730192	-0.025295	0.556229
1179	0.585091	5.09038	215.35	-0.0423422	-0.0300356	0.582783
1180	0.587211	6.26903	216.178	-0.051758	-0.0378511	0.5837
1181	0.541825	6.13307	228.409	-0.0384262	-0.0432942	0.538724
1182	0.582129	7.40589	181.602	-0.0750056	-0.00209823	0.577272
1183	0.588754	2.38613	183.316	-0.0244711	-0.00141772	0.588244
1184	0.569095	3.19994	177.554	-0.0317382	0.00135601	0.568208
1185	0.565233	7.10399	237.791	-0.0372592	-0.059145	0.560894
1186	0.591308	7.13071	185.657	-0.0730436	-0.00723561	0.586735
1187	0.594899	5.89601	170.715	-0.0603092	0.00986027	0.591752
1188	0.53102	7.37558	192.157	-0.0666398	-0.0143561	0.526626
1189	0.542806	8.11236	207.049	-0.0682193	-0.0348335	0.537374
1190	0.536292	7.36835	225.74	-0.0480015	-0.0492576	0.531864
1191	0.556688	6.53217	216.694	-0.0507799	-0.0378419	0.553074
1192	0.586016	3.47498	169.158	-0.034886	0.00668155	0.584939
1193	0.578847	6.4929	205.97	-0.0588463	-0.0286638	0.575135
1194	0.536309	4.27475	233.202	-0.0239454	-0.0320111	0.534817
1195	0.563128	3.09178	284.511	0.00761009	-0.0294037	0.562308
1196	0.545019	7.23552	188.429	-0.0679027	-0.0100625	0.540679
1197	0.607724	5.32538	256.03	-0.013617	-0.0547355	0.605101
1198	0.562667	1.95012	100.654	-0.00354005	0.0188171	0.562341
1199	0.571903	0.60339	200.212	-0.00565182	-0.00208077	0.571871
1200	0.596363	5.8057	187.095	-0.0598634	-0.00745105	0.593304
1201	0.539142	7.63363	165.231	-0.0692526	0.0182567	0.534364
1202	0.564318	7.77666	191.218	-0.0749001	-0.0148548	0.559128
1203	0.613505	4.63368	160.338	-0.0466723	0.0166758	0.6115
1204	0.598627	7.04928	219.763	-0.0564728	-0.0469891	0.594102
1205	0.565173	4.22235	167.084	-0.0405592	0.00930156	0.563639
1206	0.589785	0.330452	29.706	0.00295452	0.00168564	0.589775
1207	0.605316	7.11698	185.944	-0.0745928	-0.00776637	0.600653
1208	0.593372	8.07753	147.867	-0.0706046	0.0443464	0.587485
1209	0.57476	3.55083	236.664	-0.0195624	-0.0297401	0.573657
1210	0.601234	2.02435	117.41	-0.00977692	0.0188539	0.600859
1211	0.612565	6.91034	229.579	-0.0477882	-0.0561087	0.608115
1212	0.572139	3.87627	221.11	-0.0291419	-0.0254307	0.57083
1213	0.632268	9.14247	221.414	-0.0753405	-0.0664547	0.624236
1214	0.570113	1.55738	234.182	-0.0090675	-0.0125643	0.569903
1215	0.541069	3.12206	276.892	0.00353614	-0.0292554	0.540266
1216	0.544146	7.38079	182.96	-0.0698095	-0.00360969	0.539638
1217	0.535124	8.17995	169.543	-0.0748743	0.0138185	0.52968
1218	0.568227	10.0071	162.592	-0.0942187	0.0295408	0.559582
1219	0.605016	7.56071	204.322	-0.0725406	-0.0327866	0.599756
1220	0.562975	14.6037	214.893	-0.116426	-0.0811983	0.544787
1221	0.604508	3.63587	172.828	-0.0380351	0.00478625	0.603292
1222	0.614804	7.51715	197.973	-0.0765057	-0.0248181	0.60952
1223	0.563757	2.75032	156.361	-0.0247812	0.0108468	0.563108
1224	0.581059	3.3644	208.691	-0.0299135	-0.0163708	0.580057
1225	0.562095	9.29618	226.476	-0.0625299	-0.0658377	0.554712
1226	0.545397	5.7036	225.768	-0.0378103	-0.0388372	0.542697
1227	0.576386	8.44377	233.87	-0.0499028	-0.068359	0.570139
1228	0.542818	9.15409	161.194	-0.0817467	0.0278391	0.535905
1229	0.578748	10.944	215.29	-0.0896844	-0.0634767	0.568222
1230	0.585464	5.17636	203.336	-0.0485006	-0.0209239	0.583076
1231	0.603454	2.39143	209.273	-0.0219644	-0.0123122	0.602928
1232	0.561658	6.42265	212.888	-0.0527587	-0.0341157	0.558133
1233	0.570251	9.88287	202.706	-0.0902893	-0.0377799	0.561789
1234	0.591118	7.75069	208.388	-0.0701336	-0.0379017	0.585718
1235	0.572358	10.9653	200.072	-0.102259	-0.0373642	0.561908
1236	0.566872	5.9811	204.107	-0.0539165	-0.0241261	0.563786
1237	0.583504	7.60058	203.492	-0.0707814	-0.0307643	0.578378
1238	0.56481	4.41634	223.73	-0.0314275	-0.0300648	0.563133
1239	0.567792	5.25304	230.169	-0.0332972	-0.0399202	0.565408
1240	0.605737	7.13646	181.606	-0.0752229	-0.00210869	0.601045
1241	0.577952	8.03297	185.784	-0.0803535	-0.00813944	0.572281
1242	0.558941	3.13323	175.116	-0.0304396	0.00260104	0.558105
1243	0.590644	8.21188	214.744	-0.069323	-0.0480795	0.584588
1244	0.557587	6.19667	212.791	-0.0505962	-0.0325956	0.554329
1245	0.591362	5.05297	252.546	-0.0156224	-0.0496871	0.589064
1246	0.602988	11.6445	186.145	-0.121007	-0.0130271	0.590578
1247	0.566273	2.59924	217.128	-0.0204748	-0.0155005	0.565691
1248	0.596899	6.63883	200.182	-0.0647709	-0.0238075	0.592897
1249	0.574885	6.36264	170.796	-0.062889	0.0101904	0.571344
1250	0.552383	5.54054	246.801	-0.0210093	-0.0490201	0.549802
1251	0.561449	6.81242	213.698	-0.055408	-0.0369504	0.557485
1252	0.575637	4.088	247.134	-0.0159455	-0.0378117	0.574173
1253	0.547905	7.2332	186.306	-0.0685683	-0.00757766	0.543545
1254	0.598294	12.5425	223.83	-0.0937303	-0.0899774	0.584016
1255	0.566121	12.531	190.058	-0.120942	-0.0214518	0.552635
1256	0.572727	10.4142	165.743	-0.100339	0.0254952	0.563293
1257	0.587338	3.41601	217.594	-0.0277299	-0.02135	0.586294
1258	0.585116	9.22015	216.357	-0.0755023	-0.0555775	0.577556
1259	0.602209	3.95107	229.243	-0.0270899	-0.0314319	0.600778
1260	0.553817	11.147	180.837	-0.107056	-0.00156428	0.543369
1261	0.578521	11.5663	221.801	-0.0864703	-0.0773155	0.566773
1262	0.553336	5.50803	204.42	-0.0483608	-0.0219573	0.550781
1263	0.545808	5.44277	209.276	-0.0451582	-0.0253167	0.543347
1264	0.594463	10.4017	230.137	-0.0687931	-0.0823837	0.584694
1265	0.56248	5.78324	198.882	-0.0536282	-0.0183427	0.559617
1266	0.59415	6.62613	228.409	-0.0455101	-0.0512756	0.590182
1267	0.564276	9.78309	194.68	-0.0927512	-0.0242979	0.55607
1268	0.604004	5.79722	222.515	-0.0449701	-0.041229	0.600915
1269	0.492821	14.1243	204.812	-0.10916	-0.0504667	0.477923
1270	0.569526	8.41948	210.373	-0.0719444	-0.0421644	0.563388
1271	0.61875	6.46867	222.219	-0.0516247	-0.0468416	0.614811
1272	0.570324	4.45804	181.218	-0.0443207	-0.00094237	0.568599
1273	0.603047	6.86848	196.589	-0.069117	-0.0205903	0.59872
1274	0.558931	6.09982	226.076	-0.0412006	-0.0427782	0.555766
1275	0.566781	8.25629	216.994	-0.0650064	-0.0489754	0.560907
1276	0.55919	8.30645	210.921	-0.0693032	-0.0415121	0.553323
1277	0.556655	6.01657	182.895	-0.0582718	-0.00294693	0.553588
1278	0.607725	4.18881	211.603	-0.0378073	-0.0232617	0.606101
1279	0.569669	6.81847	211.54	-0.0576424	-0.0353784	0.56564
1280	0.61062	7.72279	214.946	-0.0672597	-0.0470022	0.605082
1281	0.573943	4.89378	266.588	-0.00291399	-0.0488755	0.57185
1282	0.55442	7.65355	203.953	-0.06748	-0.0299777	0.549481
1283	0.578876	8.9961	187.935	-0.0896505	-0.0124963	0.571755
1284	0.629632	4.84607	240.191	-0.0264421	-0.0461527	0.627381
1285	0.590052	7.473	171.719	-0.0759414	0.0110531	0.58504
1286	0.561558	8.52955	221.692	-0.0621954	-0.0553983	0.555347
1287	0.574662	2.88609	200.824	-0.0270445	-0.0102862	0.573934
1288	0.574779	7.8225	234.189	-0.0457739	-0.0634405	0.56943
1289	0.603607	4.09032	225.009	-0.0304392	-0.0304492	0.602069
1290	0.608621	6.87113	221.735	-0.0543356	-0.0484707	0.60425
1291	0.624265	6.53124	271.277	0.00158277	-0.0709894	0.620213
1292	0.569348	2.99219	209.806	-0.0257883	-0.0147728	0.568572
1293	0.559352	2.76242	167.216	-0.0262895	0.0059653	0.558702
1294	0.569489	4.66665	208.397	-0.0407575	-0.022035	0.567601
1295	0.532069	7.49455	190.315	-0.0682771	-0.0124271	0.527524
1296	0.583478	8.84264	197.919	-0.0853423	-0.0275956	0.576543
1297	0.555268	6.08884	180.259	-0.0588969	-0.00026604	0.552136
1298	0.589302	0.898141	243.384	-0.00413831	-0.00825838	0.58923
1299	0.557891	7.34626	199	-0.0674486	-0.0232244	0.553312
1300	0.585349	3.50172	163.027	-0.034195	0.0104369	0.584256
1301	0.614559	9.97071	186.051	-0.105815	-0.0112175	0.605277
1302	0.581752	5.14139	178.092	-0.0521041	0.00173594	0.579411
1303	0.553322	6.00329	199.774	-0.0544574	-0.0195775	0.550288
1304	0.5816	7.07346	216.93	-0.0572502	-0.0430319	0.577174
1305	0.591695	8.99023	191.556	-0.0905875	-0.0185231	0.584426
1306	0.548622	8.56106	204.088	-0.0745578	-0.033333	0.542509
1307	0.585342	6.58366	158.14	-0.062286	0.0249886	0.581482
1308	0.587778	12.3196	204.843	-0.113806	-0.0526886	0.574243
1309	0.585786	8.71491	205.951	-0.0798075	-0.0388408	0.579023
1310	0.574563	9.90361	200.375	-0.0926369	-0.0344057	0.566001
1311	0.573393	2.70038	158.239	-0.0250893	0.010015	0.572757
1312	0.559954	6.74556	212.184	-0.0556658	-0.0350333	0.556078
1313	0.573087	3.09373	223.583	-0.0224044	-0.0213228	0.572252
1314	0.577005	4.62205	199.233	-0.0439014	-0.0153164	0.575129
1315	0.54909	0.41859	313.611	0.00276695	-0.00290449	0.549075
1316	0.586106	2.48574	178.312	-0.0254088	0.00074877	0.585554
1317	0.587654	9.04242	179.622	-0.092357	0.00060996	0.580351
1318	0.593505	5.69766	258.843	-0.011401	-0.0578091	0.590572
1319	0.549045	6.66653	238.871	-0.0329511	-0.0545608	0.545333
1320	0.55799	4.1977	158.001	-0.03787	0.0152996	0.556493
1321	0.57905	5.2958	200.141	-0.0501767	-0.0184028	0.576578
1322	0.600259	4.78415	231.348	-0.0312688	-0.0390967	0.598168
1323	0.577341	9.43538	187.011	-0.0939387	-0.0115531	0.56953
1324	0.556237	8.51718	201.993	-0.0763869	-0.0308519	0.550103
1325	0.551147	7.93915	198.597	-0.0721505	-0.0242765	0.545864
1326	0.590739	1.7353	233.416	-0.0106618	-0.0143644	0.590468
1327	0.595309	5.57387	199.691	-0.0544406	-0.0194827	0.592494
1328	0.5901	4.8489	157.783	-0.0461768	0.0188607	0.587988
1329	0.607426	6.12401	183.4	-0.0646866	-0.00384328	0.60396
1330	0.584303	14.5533	172.294	-0.145498	0.0196864	0.565555
1331	0.598259	6.41137	200.608	-0.0625304	-0.0235137	0.594517
1332	0.586584	6.10896	228.289	-0.0415355	-0.0465999	0.583252
1333	0.54942	9.69517	261.777	-0.0132332	-0.0915746	0.541573
1334	0.55993	3.59835	143.79	-0.0283549	0.0207599	0.558826
1335	0.576637	0.998615	146.038	-0.00833532	0.00561427	0.576549
1336	0.594638	9.51729	202.855	-0.0906014	-0.0381879	0.586453
1337	0.568087	2.19463	236.172	-0.0121108	-0.0180716	0.567671
1338	0.616901	6.22332	194.251	-0.0648165	-0.0164628	0.613265
1339	0.593825	9.15241	179.959	-0.0944545	6.827e-05	0.586265
1340	0.596274	8.25883	175.714	-0.0854124	0.00640047	0.59009
1341	0.562815	4.29041	222.452	-0.0310669	-0.02842	0.561238
1342	0.558831	2.26897	214.518	-0.0182295	-0.0125371	0.558393
1343	0.575883	6.0385	275.657	0.00597182	-0.060286	0.572688
1344	0.550003	13.058	223.711	-0.0898241	-0.085871	0.535781
1345	0.584446	8.9817	190.291	-0.0897754	-0.0163006	0.57728
1346	0.600881	4.26413	198.08	-0.0424721	-0.0138656	0.599218
1347	0.561856	6.28637	198.53	-0.0583325	-0.0195519	0.558477
1348	0.607896	8.61492	182.559	-0.0909677	-0.00406519	0.601037
1349	0.5848	7.995	192.591	-0.0793817	-0.0177313	0.579116
1350	0.540566	1.48985	222.668	-0.0103343	-0.00952545	0.540383
1351	0.556867	5.35428	219.36	-0.040177	-0.0329547	0.554438
1352	0.562771	11.7708	193.123	-0.111806	-0.0260646	0.550937
1353	0.574288	6.59603	172.026	-0.0653297	0.00915136	0.570486
1354	0.577406	7.16201	207.75	-0.0637088	-0.0335188	0.572901
1355	0.587943	9.54941	199.731	-0.0918122	-0.0329288	0.579796
1356	0.586689	14.1534	199.497	-0.135231	-0.0478792	0.568879
1357	0.584867	6.21756	181.72	-0.063315	-0.00190096	0.581427
1358	0.59086	5.32244	213.286	-0.0458166	-0.03008	0.588313
1359	0.568099	11.3085	202.809	-0.102688	-0.0431858	0.557069
1360	0.565352	6.30362	192.075	-0.0607005	-0.0129855	0.561934
1361	0.587989	6.25268	166.231	-0.0621995	0.0152417	0.584491
1362	0.563618	3.10716	208.81	-0.0267687	-0.0147224	0.56279
1363	0.576105	7.18265	194.761	-0.0696548	-0.0183527	0.571585
1364	0.598063	6.01859	175.493	-0.0625137	0.00492774	0.594767
1365	0.603305	7.82448	171.658	-0.0812642	0.0119162	0.597688
1366	0.589619	2.19699	246.446	-0.00903269	-0.0207199	0.589186
1367	0.574965	6.50496	199.258	-0.0614924	-0.0214839	0.571263
1368	0.570861	2.19972	248.97	-0.00786302	-0.0204519	0.570441
1369	0.584923	6.44274	213.86	-0.0545028	-0.0365691	0.581229
1370	0.536906	11.4483	212.625	-0.0897531	-0.0574543	0.526223
1371	0.572421	12.9145	184.831	-0.127479	-0.0107748	0.557942
1372	0.586291	6.47306	202.771	-0.0609446	-0.0255823	0.582553
1373	0.573935	4.94288	197.496	-0.0471639	-0.0148675	0.571801
1374	0.584248	5.94256	203.676	-0.0553968	-0.0242896	0.581108
1375	0.56271	4.18854	175.564	-0.0409765	0.00317886	0.561207
1376	0.591135	5.50422	174.921	-0.0564785	0.00501945	0.588409
1377	0.577994	11.111	209.77	-0.096685	-0.0553059	0.56716
1378	0.598736	5.79884	208.421	-0.0532028	-0.028792	0.595672
1379	0.595123	8.18243	191.326	-0.0830515	-0.0166349	0.589064
1380	0.576099	2.75157	195.422	-0.0266602	-0.00735436	0.575435
1381	0.585215	1.72217	188.151	-0.0174098	-0.00249364	0.584951
1382	0.573898	11.1582	187.788	-0.110036	-0.0150494	0.563049
1383	0.549631	4.64217	126.432	-0.0264169	0.0357895	0.547828
1384	0.577883	7.18058	170.294	-0.0711997	0.012178	0.573351
1385	0.543302	6.74951	149.859	-0.0552199	0.0320631	0.539536
1386	0.554211	5.47878	180.1	-0.0529144	-9.212e-05	0.551679
1387	0.60301	11.9644	173.265	-0.124144	0.0146611	0.58991
1388	0.555402	12.1322	202.829	-0.107584	-0.0452879	0.542998
1389	0.568337	4.3995	203.345	-0.0400281	-0.0172764	0.566662
1390	0.62808	2.8036	207.126	-0.027342	-0.0140071	0.627329
1391	0.566343	8.37782	231.001	-0.0519284	-0.0641279	0.5603
1392	0.542994	7.50443	229.372	-0.0461772	-0.0538223	0.538343
1393	0.603334	4.50733	199.702	-0.0446384	-0.0159842	0.601468
1394	0.610571	8.11254	211.161	-0.0737311	-0.0445837	0.604461
1395	0.580596	8.05089	206.118	-0.0730109	-0.0357963	0.574874
1396	0.602013	6.71249	190.788	-0.0691239	-0.0131714	0.597886
1397	0.575873	5.67571	193.64	-0.0553464	-0.0134305	0.57305
1398	0.563916	6.16362	245.657	-0.0249569	-0.0551637	0.560656
1399	0.616761	9.59329	206.845	-0.0917084	-0.0464153	0.608136
1400	0.558253	6.62518	173.864	-0.0640387	0.00688422	0.554525
1401	0.5433	5.37848	187.065	-0.0505393	-0.00626389	0.540908
1402	0.575874	5.09755	173.71	-0.0508593	0.00560636	0.573596
1403	0.576574	7.62071	211.294	-0.065338	-0.0397166	0.571482
1404	0.573461	6.69959	193.609	-0.0650238	-0.0157411	0.569545
1405	0.588572	7.33267	192.083	-0.0734555	-0.0157242	0.583759
1406	0.60929	7.51067	210.95	-0.0683015	-0.0409581	0.604063
1407	0.59062	4.71886	182.319	-0.0485485	-0.00196625	0.588618
1408	0.594084	7.74044	237.388	-0.0431236	-0.0673994	0.588671
1409	0.571383	11.1775	198.135	-0.105261	-0.0344746	0.560544
1410	0.58304	10.5811	196.164	-0.10283	-0.0298039	0.573126
1411	0.59612	3.30478	238.411	-0.0180008	-0.0292729	0.595129
1412	0.599608	3.84054	291.947	0.0150107	-0.0372511	0.598262
1413	0.614203	2.92934	201.281	-0.0292482	-0.011392	0.613401
1414	0.572037	7.58562	220.439	-0.0574726	-0.0489811	0.567031
1415	0.576023	7.0538	189.709	-0.0697233	-0.0119288	0.571663
1416	0.562196	3.20275	189.366	-0.0309908	-0.00511188	0.561317
1417	0.552438	7.88495	194.489	-0.0733755	-0.0189613	0.547215
1418	0.569417	15.3449	200.686	-0.14097	-0.0532281	0.549118
1419	0.597366	8.22091	225.854	-0.0594923	-0.0612929	0.591228
1420	0.606187	4.66181	212.619	-0.0414964	-0.0265579	0.604181
1421	0.565404	6.07793	284.353	0.0148404	-0.057997	0.562226
1422	0.583083	7.07868	182.797	-0.071769	-0.00350641	0.578638
1423	0.600696	7.6501	200.237	-0.0750303	-0.0276604	0.595349
1424	0.573282	4.54219	168.176	-0.0444367	0.00930308	0.571482
1425	0.522962	10.0375	185.048	-0.0907953	-0.00802034	0.514957
1426	0.57667	4.90976	229.317	-0.0321733	-0.0374275	0.574554
1427	0.551822	9.81746	196.634	-0.0901534	-0.0269348	0.543741
1428	0.584327	10.1148	192.276	-0.100274	-0.021819	0.575246
1429	0.552412	13.4472	201.861	-0.119225	-0.047834	0.537267
1430	0.611202	1.78746	216.32	-0.0153607	-0.0112919	0.610904
1431	0.563064	9.27965	182.178	-0.0907304	-0.0034502	0.555695
1432	0.629019	8.31885	210.831	-0.0781464	-0.0466426	0.622401
1433	0.575846	8.70889	187.742	-0.0863966	-0.0117452	0.569207
1434	0.605761	8.61302	195.776	-0.0873016	-0.0246642	0.598929
1435	0.575462	8.69372	192.323	-0.0849783	-0.0185647	0.56885
1436	0.569467	5.26613	215.159	-0.042731	-0.0300978	0.567064
1437	0.598422	5.79729	227.779	-0.0406195	-0.0447637	0.595361
1438	0.612053	4.81892	251.272	-0.0165084	-0.0486944	0.60989
1439	0.597099	8.30547	208.567	-0.0757514	-0.0412436	0.590837
1440	0.601019	8.95442	264.059	-0.00968281	-0.0930453	0.593694
1441	0.587344	8.27416	218.084	-0.0665298	-0.0521363	0.581231
1442	0.604936	7.17577	185.78	-0.0751806	-0.00760994	0.600198
1443	0.575004	4.87501	249.139	-0.0174008	-0.045662	0.572924
1444	0.587514	11.3561	192.56	-0.112917	-0.0251575	0.576012
1445	0.57659	7.26173	244.145	-0.0317832	-0.0655868	0.571965
1446	0.567131	6.90098	229.865	-0.043924	-0.0520975	0.563023
1447	0.557948	8.64095	235.296	-0.0477255	-0.068915	0.551615
1448	0.580974	9.2619	236.411	-0.0517301	-0.0778937	0.573399
1449	0.562205	15.2786	207.077	-0.131911	-0.0674342	0.542335
1450	0.590093	8.44843	223.563	-0.062821	-0.059747	0.583689
1451	0.572175	9.47515	191.147	-0.0924144	-0.0182092	0.564369
1452	0.591715	5.76275	206.891	-0.0529891	-0.0268728	0.588724
1453	0.574579	9.57895	230.232	-0.0611624	-0.0734925	0.566568
1454	0.596189	6.22187	219.112	-0.0501348	-0.0407615	0.592677
1455	0.586392	5.88273	221.578	-0.044959	-0.0398849	0.583304
1456	0.586712	6.65214	237.302	-0.0367155	-0.057195	0.582762
1457	0.605257	9.26415	233.501	-0.0579576	-0.0783269	0.597362
1458	0.587802	4.98483	224.607	-0.0363625	-0.0358672	0.585579
1459	0.521477	7.89952	218.205	-0.0563182	-0.0443264	0.516529
1460	0.610563	6.75564	206.064	-0.0645195	-0.0315574	0.606323
1461	0.594399	6.5386	188.016	-0.0670245	-0.00943825	0.590533
1462	0.573865	4.34032	187.914	-0.0430167	-0.00598015	0.572219
1463	0.5218	10.492	203.242	-0.0873076	-0.0374952	0.513075
1464	0.585345	2.69027	204.397	-0.0250209	-0.0113486	0.5847
1465	0.576235	8.88658	233.064	-0.053492	-0.0711511	0.569317
1466	0.548276	8.7278	221.62	-0.0621939	-0.0552578	0.541927
1467	0.577626	9.70124	198.894	-0.0920917	-0.0315192	0.569366
1468	0.586636	6.27065	226.046	-0.0444732	-0.046128	0.583126
1469	0.571361	12.5456	221.318	-0.0932129	-0.0819418	0.557719
1470	0.583702	4.93606	217.815	-0.0396766	-0.0307931	0.581537
1471	0.588091	11.816	213.067	-0.100918	-0.0657057	0.575629
1472	0.571523	7.07384	239.156	-0.0360856	-0.0604275	0.567173
1473	0.596194	9.96203	197.08	-0.09859	-0.0302922	0.587205
1474	0.582629	5.46069	226.086	-0.0384551	-0.0399414	0.579985
1475	0.611607	4.61299	254.599	-0.0130633	-0.0474221	0.609626
1476	0.607002	5.72339	208.588	-0.0531536	-0.0289661	0.603976
1477	0.575319	7.9241	225.887	-0.0552083	-0.0569455	0.569826
1478	0.568256	13.1928	218.491	-0.101511	-0.0807196	0.553259
1479	0.61176	6.26708	214.007	-0.0553602	-0.0373502	0.608104
1480	0.586867	9.03153	226.825	-0.0630347	-0.0671839	0.579591
1481	0.561678	2.78015	252.359	-0.00825626	-0.0259623	0.561017
1482	0.559276	7.27356	216.836	-0.0566713	-0.0424519	0.554776
1483	0.559029	3.22073	142.097	-0.0247824	0.0192946	0.558146
1484	0.579053	5.68738	178.397	-0.057362	0.00160507	0.576203
1485	0.569222	3.90211	192.616	-0.0378013	-0.00846099	0.567902
1486	0.572349	1.43639	259.644	-0.00257906	-0.0141134	0.57217
1487	0.574912	7.02846	200.202	-0.0660199	-0.024293	0.570592
1488	0.585102	0.583924	201.815	-0.0055359	-0.00221586	0.585072
1489	0.563805	11.2152	201.982	-0.101685	-0.0410467	0.553038
1490	0.580007	1.01466	233.212	-0.00615085	-0.00822551	0.579916
1491	0.572312	9.28354	191.87	-0.0903514	-0.0189899	0.564815
1492	0.5561	3.06183	200.402	-0.02784	-0.0103549	0.555306
1493	0.555014	5.80226	246.824	-0.0220827	-0.0515813	0.552171
1494	0.589969	8.09736	210.563	-0.0715551	-0.0422559	0.584087
1495	0.564186	9.63643	184.359	-0.0941691	-0.00717893	0.556225
1496	0.57863	8.56696	212.952	-0.0723293	-0.0468848	0.572174
1497	0.577386	6.39125	206.804	-0.0573671	-0.0289831	0.573797
1498	0.609728	7.03048	180.201	-0.0746286	-0.00026222	0.605143
1499	0.57564	8.49575	199.543	-0.0801433	-0.0284485	0.569323
1500	0.550081	1.83725	183.956	-0.0175939	-0.00121656	0.549798
1501	0.588819	8.82169	221.605	-0.0675221	-0.0599591	0.581854
1502	0.559423	1.45693	274.042	0.00100256	-0.0141882	0.559242
1503	0.597365	1.24304	119.699	-0.00642034	0.0112567	0.597224
1504	0.59663	3.83832	263.095	-0.00480176	-0.0396495	0.595292
1505	0.577325	4.20891	256.076	-0.0101962	-0.0411267	0.575768
1506	0.540924	7.93146	203.03	-0.0686921	-0.0292012	0.535749
1507	0.599493	6.45306	226.069	-0.0467448	-0.0485233	0.595694
1508	0.603125	8.10264	198.032	-0.0808332	-0.0263141	0.597104
1509	0.572311	11.9064	196.779	-0.113048	-0.0340869	0.559999
1510	0.52505	9.15992	213.617	-0.0696042	-0.0462751	0.518354
1511	0.549978	10.2942	190.383	-0.0966729	-0.0177124	0.541125
1512	0.522048	9.0763	186.208	-0.0818699	-0.00890617	0.515512
1513	0.585961	6.33662	157.137	-0.0595915	0.0251266	0.582381
1514	0.625236	5.27382	227.389	-0.0389075	-0.0422952	0.62259
1515	0.542673	10.3595	211.526	-0.083182	-0.0510261	0.533827
1516	0.585442	8.80397	232.655	-0.0543552	-0.0712352	0.578544
1517	0.575765	6.07951	214.127	-0.050478	-0.0342102	0.572527
1518	0.614046	11.8149	192.565	-0.122715	-0.027351	0.601037
1519	0.578663	9.56068	206.524	-0.0859954	-0.0429206	0.570626
1520	0.575777	6.83963	180.731	-0.0685641	-0.00087423	0.571679
1521	0.562048	7.41888	196.599	-0.0695489	-0.0207316	0.557343
1522	0.588623	4.20225	180.765	-0.0431289	-0.00057557	0.58704
1523	0.576904	9.29278	181.671	-0.0931185	-0.00271713	0.569333
1524	0.605125	4.60859	100.57	-0.00891874	0.0477958	0.603169
1525	0.553114	6.49188	193.065	-0.0609174	-0.0141373	0.549567
1526	0.592624	13.6399	185.071	-0.139205	-0.0123526	0.57591
1527	0.591575	9.64762	189.008	-0.0979182	-0.0155232	0.583209
1528	0.596592	2.82868	164.487	-0.028369	0.00787439	0.595865
1529	0.588841	2.20854	185.225	-0.0225977	-0.00206644	0.588404
1530	0.593858	7.49321	175.289	-0.0771827	0.00636011	0.588787
1531	0.588984	7.69086	220.8	-0.0596683	-0.0515045	0.583686
1532	0.567397	9.54236	212.745	-0.0791134	-0.050878	0.559546
1533	0.555841	9.08431	191.577	-0.085975	-0.0176124	0.548869
1534	0.556792	9.53755	190.401	-0.090741	-0.0166558	0.549095
1535	0.589303	1.74954	118.031	-0.0084552	0.0158811	0.589029
1536	0.571172	8.68085	199.183	-0.0814203	-0.0283269	0.564629
1537	0.595863	7.6389	178.422	-0.0791777	0.00218084	0.590575
1538	0.591527	3.03049	201.444	-0.0291076	-0.0114331	0.5907
1539	0.604898	8.03502	181.902	-0.084505	-0.0028065	0.59896
1540	0.56389	6.16251	171.774	-0.0599101	0.00866113	0.560632
1541	0.54033	8.8528	211.199	-0.0711284	-0.0430754	0.533893
1542	0.606417	10.3457	196.857	-0.104226	-0.0315799	0.596557
1543	0.623615	2.36414	147.518	-0.0217002	0.0138147	0.623085
1544	0.588068	7.82688	257.532	-0.01729	-0.0781946	0.582589
1545	0.548107	9.41431	209.061	-0.0783682	-0.0435485	0.540725
1546	0.628462	6.50516	200.733	-0.0665894	-0.0252054	0.624416
1547	0.572616	3.35244	201.429	-0.0311704	-0.012234	0.571636
1548	0.55952	10.6422	195.457	-0.0995917	-0.0275392	0.549896
1549	0.583244	3.65967	180.904	-0.0372238	-0.00058721	0.582055
1550	0.60011	10.2138	222.689	-0.0782178	-0.0721505	0.5906
1551	0.603701	9.84473	257.439	-0.0224474	-0.10075	0.594811
1552	0.542314	9.93995	190.911	-0.0919196	-0.01772	0.534173
1553	0.6036	6.0087	204.329	-0.0575736	-0.0260301	0.600284
1554	0.62549	8.99559	232.889	-0.0590091	-0.0779929	0.617797
1555	0.590195	0.883192	73.0897	0.00264615	0.00870391	0.590125
1556	0.55584	12.8007	182.316	-0.123051	-0.00497689	0.542025
1557	0.61145	4.74078	282.335	0.0107958	-0.0493683	0.609358
1558	0.591372	4.95961	245.684	-0.0210518	-0.0465908	0.589158
1559	0.568056	7.07007	229.319	-0.0455763	-0.0530221	0.563737
1560	0.605283	4.96295	225.684	-0.0365822	-0.0374664	0.603014
1561	0.59323	4.64973	160.692	-0.0453846	0.015901	0.591277
1562	0.586344	3.25	187.851	-0.0329298	-0.00454095	0.585401
1563	0.611977	5.15629	231.912	-0.0339278	-0.0432887	0.6095
1564	0.557551	5.07488	177.278	-0.049264	0.0023425	0.555365
1565	0.60974	4.26275	313.794	0.0313658	-0.0327154	0.608053
1566	0.561306	4.47218	215.505	-0.0356299	-0.0254191	0.559597
1567	0.575107	4.63782	153.879	-0.0417518	0.0204734	0.573224
1568	0.537544	1.76489	207.001	-0.0147509	-0.00751615	0.537289
1569	0.572075	2.34782	228.704	-0.0154663	-0.0176072	0.571595
1570	0.545752	5.31301	221.144	-0.038056	-0.0332493	0.543408
1571	0.589992	10.2942	189.827	-0.103886	-0.0179947	0.580495
1572	0.587556	5.09132	242.263	-0.0242676	-0.0461502	0.585237
1573	0.56123	7.6407	258.251	-0.0151948	-0.073058	0.556247
1574	0.586408	7.01834	203.225	-0.0658449	-0.0282558	0.582014
1575	0.594744	3.71185	195.166	-0.0371621	-0.0100727	0.593497
1576	0.58521	9.74258	220.04	-0.0758174	-0.0637082	0.57677
1577	0.558812	6.49924	203.207	-0.058134	-0.0249248	0.555221
1578	0.561855	4.94211	234.224	-0.0282977	-0.0392699	0.559766
1579	0.550627	5.67998	237.366	-0.0293887	-0.0458933	0.547923
1580	0.569092	6.84015	216.393	-0.0545594	-0.0402146	0.565041
1581	0.567351	12.8595	202.284	-0.11684	-0.0478808	0.553121
1582	0.536701	3.26791	144.006	-0.0247534	0.0179804	0.535829
1583	0.573296	8.59674	199.486	-0.0807876	-0.0285854	0.566855
1584	0.572146	6.34789	232.566	-0.038452	-0.0502315	0.568639
1585	0.576105	3.49312	221.102	-0.0264503	-0.0230756	0.575035
1586	0.585098	9.12728	202.167	-0.0859533	-0.0350185	0.577689
1587	0.591404	13.0105	207.441	-0.118162	-0.0613568	0.576222
1588	0.600806	8.32085	200.697	-0.0813349	-0.0307297	0.594482
1589	0.562207	10.8602	208.22	-0.0933367	-0.0500877	0.552138
1590	0.571411	6.17888	247.191	-0.0238425	-0.0566932	0.568092
1591	0.576144	3.82898	251.305	-0.0123318	-0.0364443	0.574858
1592	0.601451	11.8118	192.073	-0.120393	-0.0257497	0.588716
1593	0.574428	4.68046	218.12	-0.0368756	-0.0289349	0.572513
1594	0.593582	4.26515	286.855	0.0128003	-0.0422495	0.591939
1595	0.564011	5.07153	227.302	-0.0338107	-0.0366426	0.561803
1596	0.541711	5.19252	197.118	-0.0468544	-0.0144303	0.539488
1597	0.574154	2.89974	230.52	-0.0184674	-0.0224186	0.573419
1598	0.553443	6.49397	204.462	-0.0569748	-0.0259197	0.549892
1599	0.606647	9.59373	203.705	-0.0925737	-0.0406473	0.598163
1600	0.589803	7.74128	188.761	-0.0785195	-0.0121014	0.584428
1601	0.557563	7.79081	217.161	-0.0602338	-0.0456557	0.552417
1602	0.608007	6.63127	204.805	-0.0637347	-0.0294558	0.603939
1603	0.578268	4.57269	261.712	-0.00664532	-0.0456203	0.576427
1604	0.553137	5.86996	241.397	-0.0270817	-0.0496662	0.550237
1605	0.577072	1.43205	197.508	-0.0137537	-0.00433853	0.576892
1606	0.572756	8.47609	196.522	-0.0809366	-0.024008	0.5665
1607	0.571938	10.846	216.737	-0.0862461	-0.0643732	0.561721
1608	0.596676	5.64646	156.873	-0.0539889	0.0230587	0.593781
1609	0.601158	10.8788	190.174	-0.111674	-0.0200405	0.590354
1610	0.581564	5.96379	154.596	-0.0545819	0.0259216	0.578416
1611	0.56155	5.38641	188.059	-0.0521933	-0.00738998	0.55907
1612	0.573061	9.44139	186.927	-0.093318	-0.0113373	0.565298
1613	0.549576	7.48085	218.729	-0.0558188	-0.0447653	0.544898
1614	0.597646	5.36543	199.503	-0.0526783	-0.0186569	0.595028
1615	0.56636	3.6735	194.933	-0.0350616	-0.00935095	0.565197
1616	0.588167	5.31442	169.95	-0.0536409	0.00950621	0.585639
1617	0.581122	2.1974	169.199	-0.0218869	0.00417552	0.580695
1618	0.60466	4.52586	206.497	-0.0427013	-0.021287	0.602774
1619	0.579568	7.4265	161.463	-0.0710251	0.023816	0.574707
1620	0.570307	5.71721	186.298	-0.0564703	-0.00623224	0.56747
1621	0.575646	3.92317	201.369	-0.0366773	-0.0143509	0.574297
1622	0.574195	8.50277	216.957	-0.0678413	-0.051043	0.567884
1623	0.544651	8.95047	188.32	-0.0838452	-0.0122618	0.538019
1624	0.55122	5.27374	212.467	-0.0427461	-0.0271976	0.548887
1625	0.560712	5.8994	273.443	0.00346104	-0.0575271	0.557742
1626	0.555062	8.22635	210.097	-0.0687127	-0.039827	0.549351
1627	0.60172	4.74333	230.227	-0.031832	-0.0382432	0.59966
1628	0.60821	3.71177	230.546	-0.0250207	-0.0304018	0.606934
1629	0.607975	4.73123	224.828	-0.0355653	-0.0353526	0.605903
1630	0.548081	6.71194	180.669	-0.0640541	-0.00074803	0.544325
1631	0.59678	6.48991	203.732	-0.0617489	-0.0271473	0.592955
1632	0.591053	3.16878	173.333	-0.0324509	0.00379307	0.590149
1633	0.574415	9.00843	189.519	-0.0887034	-0.0148735	0.567329
1634	0.591929	5.79143	256.128	-0.0143208	-0.0579879	0.588908
1635	0.587364	6.74655	198.536	-0.0654226	-0.0219356	0.583296
1636	0.583166	13.6024	207.975	-0.121126	-0.0643347	0.566808
1637	0.58487	5.37077	226.501	-0.0376829	-0.0397103	0.582302
1638	0.584777	4.53074	183.672	-0.046099	-0.00295831	0.582949
1639	0.570824	6.56214	158.876	-0.0608508	0.0235094	0.567085
1640	0.566209	4.232	169.652	-0.0411039	0.00750537	0.564665
1641	0.54853	1.22689	56.933	0.00640828	0.00984267	0.548405
1642	0.598426	9.03547	218.944	-0.0730946	-0.0590719	0.591001
1643	0.556548	3.51084	244.002	-0.0149394	-0.0306328	0.555504
1644	0.589326	9.64108	198.87	-0.0933934	-0.0319206	0.581002
1645	0.550977	9.88695	233.596	-0.0561456	-0.0761435	0.542794
1646	0.58581	7.75711	215.046	-0.0647335	-0.0454036	0.58045
1647	0.584584	6.62407	205.251	-0.0609908	-0.0287666	0.580682
1648	0.589682	4.68111	219.906	-0.0369157	-0.0308729	0.587715
1649	0.617475	1.06105	274.382	0.00087364	-0.0114008	0.617369
1650	0.557709	4.5681	196.188	-0.042657	-0.0123835	0.555937
1651	0.557316	4.0656	215.344	-0.0322306	-0.0228573	0.555913
1652	0.579362	9.46892	211.919	-0.0809006	-0.0503938	0.571468
1653	0.60105	8.18603	190.516	-0.0841446	-0.0156198	0.594926
1654	0.599824	10.5007	201.104	-0.101984	-0.0393615	0.589778
1655	0.565889	3.30973	220.855	-0.0247113	-0.0213713	0.564945
1656	0.577382	6.01918	200.89	-0.0565653	-0.0215888	0.574199
1657	0.657763	5.27553	73.2871	0.0173921	0.0579235	0.654977
1658	0.565771	10.6184	166.464	-0.101357	0.0244018	0.556083
1659	0.544046	11.0358	200.036	-0.0978397	-0.0356806	0.533986
1660	0.5942	7.2421	252.319	-0.0227509	-0.0713675	0.58946
1661	0.547212	6.33179	214.033	-0.0500128	-0.0337759	0.543874
1662	0.563474	12.3609	191.242	-0.118308	-0.0235158	0.550412
1663	0.602154	6.26142	196.986	-0.062809	-0.0191859	0.598562
1664	0.594923	4.97454	203.198	-0.0474169	-0.0203206	0.592683
1665	0.606227	6.89098	223.481	-0.0527767	-0.0500507	0.601848
1666	0.576619	10.3603	208.454	-0.0911712	-0.0494072	0.567218
1667	0.584217	7.42848	199.746	-0.0710911	-0.0255191	0.579314
1668	0.598773	4.23739	175.189	-0.0440869	0.00371055	0.597137
1669	0.535953	1.85472	178.995	-0.0173436	0.00030426	0.535673
1670	0.549061	1.59714	165.622	-0.014824	0.00380009	0.548848
1671	0.598398	4.48629	239.305	-0.0238932	-0.0402494	0.596565
1672	0.59793	6.38289	207.94	-0.058725	-0.0311457	0.594224
1673	0.622879	4.85032	249.741	-0.0182367	-0.049408	0.620648
1674	0.577308	8.55204	189.908	-0.0845695	-0.0147722	0.570889
1675	0.603234	6.6176	191.479	-0.0681276	-0.0138344	0.599215
1676	0.580339	8.75913	226.752	-0.0605507	-0.0643713	0.573571
1677	0.598405	10.6339	196.82	-0.105701	-0.031954	0.588128
1678	0.592004	8.85738	230.953	-0.0574235	-0.0707927	0.584944
1679	0.583783	4.06965	183.018	-0.0413731	-0.00218121	0.582311
1680	0.606476	8.61462	190.564	-0.0893028	-0.0166548	0.599634
1681	0.578676	8.42711	212.02	-0.0719033	-0.0449655	0.572428
1682	0.556834	6.252	211.71	-0.0515877	-0.0318738	0.553523
1683	0.578579	5.39052	206.185	-0.0487758	-0.0239844	0.57602
1684	0.603828	5.66351	170.243	-0.0587275	0.0100988	0.600881
1685	0.551415	7.82355	184.859	-0.0747903	-0.00635808	0.546282
1686	0.568852	7.6499	194.56	-0.0732935	-0.0190363	0.563789
1687	0.574135	6.68758	178.567	-0.0668402	0.00167251	0.570229
1688	0.590522	9.70825	211.706	-0.0847184	-0.0523361	0.582065
1689	0.545404	7.87	211.707	-0.0635335	-0.0392503	0.540267
1690	0.581309	0.785992	338.893	0.00743922	-0.00287166	0.581254
1691	0.604895	3.86776	194.175	-0.0395601	-0.00999202	0.603517
1692	0.562619	5.59149	252.079	-0.0168676	-0.0521592	0.559942
1693	0.594129	0.814806	213.56	-0.00704047	-0.00467063	0.594069
1694	0.579284	7.81913	175.322	-0.078547	0.00642687	0.573898
1695	0.580817	4.04954	212.051	-0.0347649	-0.0217663	0.579367
1696	0.55058	8.5015	203.918	-0.0744056	-0.0329998	0.54453
1697	0.613238	1.52038	245.075	-0.00685705	-0.0147552	0.613022
1698	0.588391	4.49218	210.048	-0.039891	-0.0230758	0.586584
1699	0.570541	8.99252	213.687	-0.074204	-0.0494631	0.563528
1700	0.568899	11.9929	223.535	-0.0856977	-0.0814241	0.556482
1701	0.544645	12.2775	220.774	-0.0877066	-0.0756378	0.532189
1702	0.557946	5.72812	217.349	-0.0442692	-0.0337837	0.55516
1703	0.563895	7.98453	248.17	-0.0291265	-0.0727115	0.558428
1704	0.532626	6.05406	215.471	-0.0457489	-0.0325973	0.529655
1705	0.610774	0.710562	182.286	-0.00756838	-0.00030208	0.610727
1706	0.578472	2.53916	234.04	-0.0150491	-0.0207436	0.577904
1707	0.572943	3.82608	213.797	-0.0317708	-0.0212663	0.571666
1708	0.531228	6.35128	153.975	-0.0528077	0.0257846	0.527968
1709	0.588749	7.7705	210.226	-0.0687801	-0.0400724	0.583343
1710	0.582873	10.3448	226.027	-0.0726724	-0.0753258	0.573398
1711	0.577543	7.73067	188.839	-0.0767665	-0.011938	0.572294
1712	0.520864	10.0223	200.835	-0.0847194	-0.0322415	0.512916
1713	0.576667	5.03102	188.821	-0.0499728	-0.00775463	0.574446
1714	0.568027	4.97438	225.636	-0.0344391	-0.0352119	0.565887
1715	0.611889	7.44572	233.728	-0.0469106	-0.0639276	0.60673
1716	0.512521	9.48069	204.517	-0.0768084	-0.0350315	0.505521
1717	0.595823	6.38225	179.045	-0.0662231	0.0011036	0.59213
1718	0.603916	5.69257	160.35	-0.0564142	0.0201442	0.600937
1719	0.636834	4.95768	200.604	-0.0515148	-0.0193676	0.634452
1720	0.617037	6.57844	196.124	-0.067909	-0.0196321	0.612974
1721	0.614992	5.03018	201.673	-0.050111	-0.0199137	0.612623
1722	0.584809	6.35998	190.535	-0.06369	-0.0118449	0.581209
1723	0.580802	5.50596	206.869	-0.0497112	-0.0251865	0.578123
1724	0.530444	4.83016	196.378	-0.0428522	-0.0125942	0.52856
1725	0.578635	6.42559	194.039	-0.0628223	-0.0157089	0.575
1726	0.55869	7.27324	171.243	-0.0699064	0.0107686	0.554195
1727	0.570744	8.93449	221.19	-0.0667041	-0.0583738	0.563819
1728	0.582506	5.44349	208.631	-0.048502	-0.0264782	0.579879
1729	0.590824	2.36224	226.395	-0.0167953	-0.0176336	0.590322
1730	0.62112	1.70841	255.779	-0.00454891	-0.0179499	0.620844
1731	0.590063	5.11087	186.773	-0.0521979	-0.00619905	0.587717
1732	0.558504	5.04569	161.516	-0.0465863	0.0155734	0.556339
1733	0.553066	13.1144	201.311	-0.116907	-0.0456071	0.538642
1734	0.554041	9.41755	197.159	-0.0866216	-0.0267455	0.546573
1735	0.585542	4.26612	211.799	-0.0370199	-0.0229526	0.58392
1736	0.585171	2.86638	211.767	-0.0248789	-0.0154059	0.584439
1737	0.637141	4.33165	178.306	-0.048102	0.00142271	0.635321
1738	0.592857	4.31853	176.528	-0.044561	0.00270335	0.591174
1739	0.6034	3.13236	160.601	-0.0310995	0.0109515	0.602498
1740	0.568454	7.55906	198.988	-0.0707102	-0.0243305	0.563514
1741	0.61763	6.42338	187.456	-0.0685127	-0.00896625	0.613753
1742	0.609681	5.22851	181.173	-0.0555474	-0.0011374	0.607144
1743	0.59894	6.32938	196.12	-0.0634333	-0.0183332	0.595289
1744	0.573276	11.5815	184.345	-0.114761	-0.00872052	0.561604
1745	0.576631	4.82696	204.015	-0.0443216	-0.0197469	0.574586
1746	0.590054	4.42954	234.029	-0.0267675	-0.0368819	0.588291
1747	0.544234	8.85258	214.299	-0.0691895	-0.0471962	0.537751
1748	0.556286	5.62335	189.841	-0.0537077	-0.00931616	0.553609
1749	0.552198	4.63234	235.249	-0.0254203	-0.0366421	0.550394
1750	0.578653	2.0629	258.104	-0.00429359	-0.0203822	0.578278
1751	0.575509	7.3568	219.031	-0.0572448	-0.0464074	0.570771
1752	0.557825	6.98382	192.339	-0.0662588	-0.0144936	0.553686
1753	0.596183	8.53712	186.598	-0.0879173	-0.0101694	0.589578
1754	0.546993	7.24461	257.801	-0.0145758	-0.0674214	0.542626
1755	0.5577	7.96204	232.373	-0.0471626	-0.0611832	0.552323
1756	0.616612	5.90986	255.126	-0.0162971	-0.0613613	0.613334
1757	0.572836	3.24927	220.037	-0.0248586	-0.0208866	0.571915
1758	0.589101	8.272	197.835	-0.0806824	-0.0259581	0.582972
1759	0.567317	9.36856	217.614	-0.0731543	-0.0563655	0.55975
1760	0.582511	7.99304	220.828	-0.0612908	-0.0529566	0.576852
1761	0.621517	3.65604	167.083	-0.0386292	0.00885932	0.620252
1762	0.56177	4.19332	199.77	-0.0386566	-0.013894	0.560266
1763	0.539097	14.7601	165.238	-0.132814	0.0349956	0.521307
1764	0.534835	2.39464	227.149	-0.0151979	-0.0163827	0.534368
1765	0.567318	5.83999	178.271	-0.0576987	0.00174204	0.564373
1766	0.54892	7.16322	170.506	-0.0675107	0.0112902	0.544635
1767	0.58429	6.12442	255.524	-0.0155821	-0.0603577	0.580955
1768	0.618749	3.08003	206.403	-0.0297781	-0.0147836	0.617855
1769	0.547577	6.59129	205.276	-0.0568367	-0.0268372	0.543957
1770	0.580707	4.87323	219.315	-0.0381671	-0.0312556	0.578608
1771	0.572364	12.1966	206.844	-0.107891	-0.0546033	0.559445
1772	0.588713	2.93787	278.14	0.00427218	-0.0298694	0.587939
1773	0.584928	10.367	200.732	-0.0984434	-0.0372615	0.57538
1774	0.578662	2.44867	199.861	-0.0232525	-0.00839917	0.578134
1775	0.556148	8.91273	201.483	-0.0801777	-0.0315554	0.549432
1776	0.583704	4.05129	257.656	-0.00881563	-0.0402851	0.582246
1777	0.552798	6.86942	205.471	-0.0596921	-0.0284343	0.54883
1778	0.554684	6.02253	173.686	-0.0578443	0.00639993	0.551623
1779	0.5958	3.64287	218.89	-0.029465	-0.0237665	0.594597
1780	0.553132	7.97459	198.24	-0.0728823	-0.0240191	0.547783
1781	0.583916	2.15699	153.899	-0.0197359	0.0096691	0.583503
1782	0.574871	9.60189	179.451	-0.0958848	0.00091855	0.566817
1783	0.634568	3.83202	184.461	-0.0422807	-0.00329835	0.633149
1784	0.537843	7.55627	198.92	-0.0669051	-0.0229328	0.533172
1785	0.586267	2.24239	276.606	0.002639	-0.0227867	0.585818
1786	0.59059	5.61966	229.088	-0.0378752	-0.0437053	0.587752
1787	0.572177	4.90619	167.451	-0.0477662	0.0106326	0.570081
1788	0.535358	6.50755	216.614	-0.0487014	-0.0361877	0.531908
1789	0.585699	7.02945	220.489	-0.0545129	-0.0465405	0.581297
1790	0.591863	3.35348	185.615	-0.0344554	-0.00338767	0.590849
1791	0.588341	8.03632	198.284	-0.078098	-0.025804	0.582563
1792	0.594971	9.87973	198.731	-0.0966787	-0.0327821	0.586147
1793	0.608189	4.38308	239.894	-0.0233149	-0.0402103	0.60641
1794	0.570912	12.2938	202.305	-0.112466	-0.0461372	0.55782
1795	0.597664	4.72142	171.824	-0.0486943	0.00699656	0.595636
1796	0.586411	4.66918	282.953	0.0106998	-0.0465206	0.584465
1797	0.585612	7.35537	194.897	-0.0724522	-0.0192736	0.580794
1798	0.584954	0.827263	137.479	-0.00622465	0.00570798	0.584893
1799	0.576135	4.31651	216.675	-0.0347792	-0.0258997	0.574501
1800	0.570632	1.70123	73.8356	0.00471621	0.016271	0.57038
1801	0.574828	8.14662	217.192	-0.0648894	-0.0492403	0.569027
1802	0.55825	7.30849	206.885	-0.0633404	-0.0321131	0.553715
1803	0.591571	5.6272	217.868	-0.0457923	-0.0356069	0.588721
1804	0.574212	11.5426	217.682	-0.0909328	-0.0702342	0.562599
1805	0.55128	8.75793	255.983	-0.0203303	-0.0814387	0.544852
1806	0.588801	6.77929	249.241	-0.0246352	-0.0649928	0.584685
1807	0.603736	4.74796	196.444	-0.0479289	-0.0141462	0.601664
1808	0.594936	7.40864	202.176	-0.0710396	-0.0289555	0.589969
1809	0.540964	5.17897	220.503	-0.0371301	-0.031715	0.538756
1810	0.5634	10.8636	229.879	-0.0684258	-0.081198	0.553303
1811	0.562881	8.5184	223.258	-0.0607221	-0.0571376	0.556672
1812	0.603408	8.30085	200.631	-0.0815279	-0.0306944	0.597086
1813	0.614764	12.5259	190.289	-0.131186	-0.0238154	0.600132
1814	0.587837	8.70218	201.821	-0.0825665	-0.0330588	0.58107
1815	0.609141	1.84157	243.583	-0.00870915	-0.0175313	0.608827
1816	0.575599	8.26852	203.882	-0.0756911	-0.0335127	0.569616
1817	0.571112	6.81768	207.093	-0.0603573	-0.0308774	0.567074
1818	0.587468	8.99228	167.268	-0.0895643	0.0202363	0.580247
1819	0.60095	7.31304	208.5	-0.0672252	-0.0365004	0.596061
1820	0.549733	9.73787	193.874	-0.0902695	-0.0222961	0.541812
1821	0.580369	2.35417	119.252	-0.0116493	0.0207995	0.579879
1822	0.575071	2.40593	153.337	-0.0215737	0.0108332	0.574564
1823	0.552738	11.0649	204.429	-0.0965841	-0.0438721	0.542462
1824	0.527689	16.4469	227.6	-0.100744	-0.110327	0.506097
1825	0.574203	6.05618	212.148	-0.0512921	-0.0322352	0.570998
1826	0.56024	8.02233	220.281	-0.0596471	-0.0505507	0.554758
1827	0.56445	6.96763	248.111	-0.0255268	-0.0635365	0.560282
1828	0.559283	7.07389	185.672	-0.0685381	-0.00680691	0.555026
1829	0.552007	8.91143	237.58	-0.0458443	-0.0721822	0.545344
1830	0.624757	2.47865	220.507	-0.0205432	-0.0175498	0.624173
1831	0.594007	7.66067	231.021	-0.0498096	-0.0615565	0.588705
1832	0.588198	7.21614	239.417	-0.0375916	-0.0636073	0.583539
1833	0.584508	6.41811	202.574	-0.0603322	-0.0250816	0.580845
1834	0.553386	8.54371	202.664	-0.0758649	-0.0316786	0.547245
1835	0.588652	8.61931	200.211	-0.0827888	-0.0304776	0.582004
1836	0.585686	6.60223	211.271	-0.057557	-0.0349547	0.581802
1837	0.585829	5.16426	243.656	-0.0234	-0.0472549	0.583451
1838	0.578901	3.59433	232.944	-0.0218696	-0.028963	0.577762
1839	0.584023	8.69571	197.479	-0.0842197	-0.0265204	0.57731
1840	0.550762	4.35135	245.562	-0.0172877	-0.038044	0.549174
1841	0.569975	5.33972	203.221	-0.0487453	-0.0209137	0.567501
1842	0.593917	5.15096	179.491	-0.0533199	0.00047367	0.591519
1843	0.59345	8.08487	262.907	-0.0103064	-0.0828239	0.587552
1844	0.582801	4.83318	283.282	0.0112816	-0.0477903	0.580728
1845	0.585816	1.99392	356.255	0.0203391	-0.0013313	0.585462
1846	0.628023	6.31442	282.785	0.015285	-0.0673604	0.624213
1847	0.59759	10.8037	204.204	-0.102168	-0.0459248	0.586997
1848	0.570939	3.76036	191.939	-0.0366342	-0.00774637	0.56971
1849	0.594666	4.02273	190.842	-0.0409724	-0.00784729	0.593201
1850	0.565524	5.36107	223.675	-0.0382161	-0.036488	0.56305
1851	0.573564	6.3068	169.36	-0.0619239	0.011634	0.570093
1852	0.560426	10.3273	209.437	-0.0874969	-0.0493765	0.551347
1853	0.549086	0.328339	244.113	-0.00137377	-0.00283084	0.549077
1854	0.589937	6.56246	223.465	-0.0489345	-0.0463799	0.586071
1855	0.578978	7.14212	210.879	-0.0617816	-0.0369441	0.574486
1856	0.580236	7.20848	168.55	-0.0713591	0.0144528	0.57565
1857	0.560723	7.72363	228.169	-0.0502591	-0.0561507	0.555636
1858	0.60109	7.83372	194.382	-0.0793603	-0.0203498	0.595481
1859	0.584869	5.21689	208.648	-0.0466695	-0.0254962	0.582446
1860	0.590931	3.5981	192.778	-0.0361669	-0.00820209	0.589766
1861	0.594259	4.77501	181.133	-0.0494583	-0.00097827	0.592196
1862	0.585024	8.52887	203.681	-0.0794576	-0.0348481	0.578554
1863	0.571591	6.75406	217.052	-0.0536506	-0.0405045	0.567624
1864	0.586068	10.3972	188.927	-0.104487	-0.0164131	0.576445
1865	0.555809	6.01187	216.933	-0.0465312	-0.034979	0.552752
1866	0.559587	10.8945	152.847	-0.0941063	0.048267	0.549502
1867	0.604413	6.28256	199.633	-0.0622968	-0.022223	0.600783
1868	0.609609	3.91151	249.623	-0.0144794	-0.0389827	0.608189
1869	0.571003	6.20498	223.701	-0.0446191	-0.0426399	0.567657
1870	0.582815	5.54621	177.383	-0.0562694	0.00257156	0.580086
1871	0.582746	4.44585	253.662	-0.0127068	-0.0433486	0.580992
1872	0.636418	6.65883	171.027	-0.0728942	0.0115099	0.632125
1873	0.618841	5.87108	222.731	-0.046498	-0.0429537	0.615595
1874	0.598419	5.6384	192.297	-0.0574457	-0.0125224	0.595524
1875	0.59573	4.66114	221.556	-0.0362261	-0.0321131	0.59376
1876	0.578823	2.78987	221.162	-0.0212104	-0.0185432	0.578137
1877	0.529642	7.77165	183	-0.0715229	-0.00374791	0.524778
1878	0.557022	8.64114	201.055	-0.0781026	-0.0300665	0.550699
1879	0.553193	5.81988	212.895	-0.047101	-0.0304647	0.550341
1880	0.602807	10.161	212.111	-0.0900754	-0.0565291	0.593352
1881	0.561142	5.99743	226.992	-0.039992	-0.0428737	0.558071
1882	0.629881	6.26122	183.675	-0.0685546	-0.00440298	0.626124
1883	0.58601	4.78841	210.152	-0.0422992	-0.0245711	0.583964
1884	0.646944	1.94421	352.9	0.0217802	-0.00271289	0.646572
1885	0.615479	8.09975	200.436	-0.0812614	-0.0302783	0.609339
1886	0.573187	9.0339	198.636	-0.0852821	-0.0287607	0.566077
1887	0.617537	6.97811	255.075	-0.0193225	-0.0724936	0.612962
1888	0.565167	8.49048	218.151	-0.0656196	-0.051546	0.558973
1889	0.621175	9.23059	224.012	-0.0716621	-0.0692314	0.613131
1890	0.579489	4.99251	204.059	-0.0460493	-0.0205594	0.577291
1891	0.598765	6.35497	200.587	-0.0620437	-0.0233045	0.595086
1892	0.547782	13.6473	209.782	-0.112175	-0.0641964	0.532317
1893	0.579144	4.08417	223.993	-0.0296746	-0.0286495	0.577673
1894	0.553404	3.8717	185.419	-0.0372002	-0.00352922	0.552141
1895	0.58396	9.117	223.613	-0.066992	-0.0638255	0.576583
1896	0.608129	9.68942	225.413	-0.0718511	-0.0728935	0.599454
1897	0.554914	7.35157	202.102	-0.0657873	-0.0267167	0.550352
1898	0.592945	9.57435	206.861	-0.0879824	-0.04456	0.584686
1899	0.521798	9.38678	245.306	-0.035554	-0.0773217	0.514811
1900	0.537027	7.79465	193.397	-0.0708511	-0.0168758	0.532065
1901	0.558056	11.9213	183.349	-0.11508	-0.0067332	0.54602
1902	0.587474	3.4152	222.662	-0.0257352	-0.0237163	0.586431
1903	0.564923	8.43415	214.002	-0.0686915	-0.0463363	0.558813
1904	0.559359	8.79793	248.511	-0.0313398	-0.0796072	0.552778
1905	0.59131	11.5812	193.924	-0.115221	-0.0285664	0.579272
1906	0.58439	7.84775	241.397	-0.0381999	-0.0700552	0.578917
1907	0.608102	3.60861	234.236	-0.0223692	-0.0310571	0.606896
1908	0.58208	4.87262	218.477	-0.0387064	-0.030763	0.579976
1909	0.540554	11.56	220.712	-0.0821088	-0.0706554	0.529589
1910	0.617173	8.00868	217.161	-0.0685265	-0.0519405	0.611154
1911	0.562501	8.02688	205.104	-0.0711268	-0.0333241	0.55699
1912	0.532026	9.7503	218.534	-0.0704807	-0.0561308	0.524341
1913	0.572354	12.1965	219.492	-0.0933144	-0.0769009	0.559435
1914	0.586582	3.91413	215.775	-0.0324859	-0.0234081	0.585214
1915	0.620967	10.7771	217.55	-0.092058	-0.0707651	0.610014
1916	0.604421	5.77383	216.815	-0.0486796	-0.0364369	0.601354
1917	0.595294	5.43107	222.261	-0.0416992	-0.0378916	0.592622
1918	0.579543	9.66439	186.091	-0.0967425	-0.0103227	0.571318
1919	0.586734	5.06082	250.937	-0.0169044	-0.0489192	0.584447
1920	0.580126	4.0793	225.254	-0.0290514	-0.0293105	0.578657
1921	0.557601	13.766	217.341	-0.105491	-0.0804807	0.541584
1922	0.511663	14.1457	201.484	-0.116356	-0.0457975	0.496148
1923	0.614751	8.89541	229.703	-0.0614793	-0.0725027	0.607356
1924	0.573094	5.42463	186.815	-0.0537953	-0.00642933	0.570527
1925	0.576013	10.3771	177.636	-0.103667	0.00428013	0.566592
1926	0.609773	6.65166	204.103	-0.0644735	-0.0288445	0.605668
1927	0.605878	6.95284	189.427	-0.0723525	-0.0120127	0.601423
1928	0.519116	13.9867	215.993	-0.101515	-0.0737365	0.503726
1929	0.580728	13.7679	223.647	-0.100008	-0.0953917	0.564043
1930	0.55113	8.44064	162.057	-0.0769627	0.0249226	0.54516
1931	0.596732	3.9063	210.805	-0.034917	-0.0208187	0.595346
1932	0.610952	4.7529	149.404	-0.0435747	0.0257661	0.608851
1933	0.614659	5.03198	243.463	-0.024087	-0.0482329	0.61229
1934	0.572708	3.70664	141.814	-0.0291015	0.022889	0.57151
1935	0.573088	3.07708	114.59	-0.0128014	0.0279729	0.572261
1936	0.577357	5.94092	166.895	-0.0582018	0.0135495	0.574256
1937	0.588757	6.67587	210.212	-0.0591472	-0.0344417	0.584765
1938	0.568323	5.8683	190.762	-0.0570845	-0.0108506	0.565345
1939	0.531605	8.9643	202.288	-0.0766454	-0.0314162	0.525112
1940	0.577691	11.0803	202.51	-0.102565	-0.0425052	0.566922
1941	0.620395	3.68874	259.336	-0.00738573	-0.0392245	0.619109
1942	0.616075	12.0335	187.808	-0.127251	-0.0174502	0.602537
1943	0.618839	3.34536	228.45	-0.0239521	-0.0270254	0.617785
1944	0.584515	5.91673	230.218	-0.0385542	-0.046304	0.581401
1945	0.576654	1.27826	207.702	-0.0113895	-0.00598021	0.576511
1946	0.575867	8.78755	200.693	-0.0823002	-0.0310874	0.569107
1947	0.562055	14.7582	184.28	-0.142779	-0.0106852	0.543512
1948	0.600335	6.32305	174.197	-0.0657786	0.00668494	0.596683
1949	0.588155	10.3848	200.945	-0.0990145	-0.0378986	0.578521
1950	0.589759	9.35801	212.646	-0.080747	-0.0517307	0.58191
1951	0.59396	9.97067	199.469	-0.0969605	-0.0342759	0.584989
1952	0.569573	7.34887	209.414	-0.0634633	-0.0357795	0.564894
1953	0.534908	4.67219	233.798	-0.0257345	-0.0351589	0.53313
1954	0.535341	8.10411	193.903	-0.0732574	-0.018133	0.529995
1955	0.573449	9.30203	220.494	-0.0704896	-0.0601909	0.565908
1956	0.552094	3.61495	225.337	-0.0244694	-0.0247586	0.550996
1957	0.584084	5.47655	156.011	-0.050929	0.0226636	0.581418
1958	0.591854	7.91597	219.18	-0.0631841	-0.0514949	0.586214
1959	0.611139	5.40188	167.334	-0.0561332	0.0126148	0.608425
1960	0.551717	11.1408	207.802	-0.0942971	-0.0497223	0.54132
1961	0.577512	2.3845	207.505	-0.0213117	-0.0110967	0.577012
1962	0.557331	10.7577	174.407	-0.103534	0.0101395	0.547536
1963	0.602274	5.98394	226.201	-0.0434564	-0.0453182	0.598993
1964	0.558713	6.53626	188.98	-0.0628198	-0.0099273	0.555081
1965	0.577897	6.58222	222.194	-0.0490781	-0.0444923	0.574088
1966	0.563628	15.703	214.097	-0.126323	-0.0855165	0.542592
1967	0.539827	3.89994	245.481	-0.0152371	-0.0334049	0.538577
1968	0.577935	5.12911	252.985	-0.0151193	-0.0494059	0.57562
1969	0.556751	5.41702	188.656	-0.051961	-0.00791001	0.554265
1970	0.518431	6.18482	190.383	-0.0549391	-0.0100661	0.515413
1971	0.516235	12.152	230.917	-0.0685103	-0.084354	0.504667
1972	0.582882	6.91003	207.235	-0.0623527	-0.0320925	0.578648
1973	0.567737	6.00209	226.592	-0.0407955	-0.0431274	0.564625
1974	0.552593	6.10737	178.962	-0.0587818	0.00106474	0.549457
1975	0.611598	4.59075	197.953	-0.0465676	-0.0150887	0.609636
1976	0.616478	3.09271	320.889	0.0258073	-0.0209813	0.615581
1977	0.566155	14.8976	198.153	-0.13831	-0.0453488	0.547125
1978	0.583456	5.64948	267.117	-0.00288914	-0.0573641	0.580622
1979	0.588681	4.58704	188.054	-0.0466145	-0.00659601	0.586796
1980	0.590106	3.44782	191.348	-0.034795	-0.00698277	0.589038
1981	0.583947	8.17432	206.884	-0.0740554	-0.0375439	0.578014
1982	0.570636	7.26105	209.512	-0.0627651	-0.0355281	0.56606
1983	0.562136	11.95	189.145	-0.114915	-0.0184994	0.549953
1984	0.567921	7.77126	201.841	-0.0712809	-0.0285702	0.562705
1985	0.575336	8.11604	179.252	-0.0812181	0.00106027	0.569574
1986	0.577809	5.65862	260.894	-0.00901701	-0.0562545	0.574993
1987	0.621653	2.0364	179.098	-0.0220873	0.00034771	0.62126
1988	0.560872	4.71127	215.164	-0.0376599	-0.0265311	0.558977
1989	0.543963	10.2584	202.762	-0.089329	-0.0374809	0.535268
1990	0.58537	5.12909	235.694	-0.0294947	-0.0432286	0.583027
1991	0.554086	4.19481	196.984	-0.0387625	-0.0118389	0.552601
1992	0.584009	5.93733	206.028	-0.0542835	-0.0265082	0.580876
1993	0.588177	6.63475	229.293	-0.0443211	-0.0515158	0.584237
1994	0.586402	8.08012	187.23	-0.0817681	-0.0103731	0.580581
1995	0.546357	8.13529	196.728	-0.0740437	-0.0222535	0.540859
1996	0.536137	11.0056	205.811	-0.0921399	-0.0445643	0.526277
1997	0.574018	6.12882	188.346	-0.0606355	-0.00889569	0.570737
[truncated: 18,002 more rows]

## Sheet: FIG 5b G3OG
CRYST1 96.686 86.484 99.953 90.00 90.00 90.00 1
ATOM 1 N HID 1 80.707 65.548 29.611 1.00 0.00 N
ATOM 2 H1 HID 1 79.707 65.511 29.742 1.00 0.00 H
ATOM 3 H2 HID 1 81.121 65.116 28.797 1.00 0.00 H
ATOM 4 H3 HID 1 81.033 66.497 29.724 1.00 0.00 H
ATOM 5 CA HID 1 81.283 64.905 30.821 1.00 0.00 C
ATOM 6 HA HID 1 82.282 65.318 30.959 1.00 0.00 H
ATOM 7 CB HID 1 80.435 65.203 32.081 1.00 0.00 C
ATOM 8 HB2 HID 1 80.195 66.262 31.995 1.00 0.00 H
ATOM 9 HB3 HID 1 79.475 64.686 32.079 1.00 0.00 H
ATOM 10 CG HID 1 81.137 64.787 33.372 1.00 0.00 C
ATOM 11 ND1 HID 1 82.185 65.421 33.815 1.00 0.00 N
ATOM 12 HD1 HID 1 82.567 66.297 33.489 1.00 0.00 H
ATOM 13 CE1 HID 1 82.697 64.742 34.865 1.00 0.00 C
ATOM 14 HE1 HID 1 83.544 64.954 35.501 1.00 0.00 H
ATOM 15 NE2 HID 1 82.093 63.512 34.947 1.00 0.00 N
ATOM 16 CD2 HID 1 81.041 63.558 33.997 1.00 0.00 C
ATOM 17 HD2 HID 1 80.340 62.757 33.811 1.00 0.00 H
ATOM 18 C HID 1 81.482 63.345 30.717 1.00 0.00 C
ATOM 19 O HID 1 80.792 62.659 30.022 1.00 0.00 O
ATOM 20 N HID 2 82.512 62.805 31.382 1.00 0.00 N
ATOM 21 H HID 2 82.955 63.287 32.150 1.00 0.00 H
ATOM 22 CA HID 2 82.747 61.357 31.467 1.00 0.00 C
ATOM 23 HA HID 2 81.800 60.860 31.674 1.00 0.00 H
ATOM 24 CB HID 2 83.258 60.836 30.043 1.00 0.00 C
ATOM 25 HB2 HID 2 82.903 59.809 29.957 1.00 0.00 H
ATOM 26 HB3 HID 2 82.978 61.451 29.188 1.00 0.00 H
ATOM 27 CG HID 2 84.767 60.684 30.012 1.00 0.00 C
ATOM 28 ND1 HID 2 85.737 61.684 30.189 1.00 0.00 N
ATOM 29 HD1 HID 2 85.533 62.673 30.182 1.00 0.00 H
ATOM 30 CE1 HID 2 86.951 61.049 30.185 1.00 0.00 C
ATOM 31 HE1 HID 2 87.901 61.541 30.336 1.00 0.00 H
ATOM 32 NE2 HID 2 86.863 59.716 30.032 1.00 0.00 N
ATOM 33 CD2 HID 2 85.487 59.542 29.893 1.00 0.00 C
ATOM 34 HD2 HID 2 84.940 58.618 29.778 1.00 0.00 H
ATOM 35 C HID 2 83.670 61.025 32.688 1.00 0.00 C
ATOM 36 O HID 2 83.497 59.997 33.321 1.00 0.00 O
ATOM 37 N ALA 3 84.552 61.984 33.023 1.00 0.00 N
ATOM 38 H ALA 3 84.626 62.828 32.474 1.00 0.00 H
ATOM 39 CA ALA 3 85.565 61.798 34.065 1.00 0.00 C
ATOM 40 HA ALA 3 86.293 61.132 33.601 1.00 0.00 H
ATOM 41 CB ALA 3 86.348 63.096 34.409 1.00 0.00 C
ATOM 42 HB1 ALA 3 87.322 62.885 34.851 1.00 0.00 H
ATOM 43 HB2 ALA 3 86.490 63.698 33.511 1.00 0.00 H
ATOM 44 HB3 ALA 3 85.897 63.796 35.112 1.00 0.00 H
ATOM 45 C ALA 3 85.212 61.180 35.445 1.00 0.00 C
ATOM 46 O ALA 3 86.084 60.537 36.084 1.00 0.00 O
ATOM 47 N ALA 4 83.968 61.355 35.879 1.00 0.00 N
ATOM 48 H ALA 4 83.344 61.952 35.356 1.00 0.00 H
ATOM 49 CA ALA 4 83.386 60.826 37.087 1.00 0.00 C
ATOM 50 HA ALA 4 83.955 59.981 37.475 1.00 0.00 H
ATOM 51 CB ALA 4 83.377 61.887 38.188 1.00 0.00 C
ATOM 52 HB1 ALA 4 84.388 62.272 38.320 1.00 0.00 H
ATOM 53 HB2 ALA 4 82.728 62.724 37.929 1.00 0.00 H
ATOM 54 HB3 ALA 4 83.035 61.315 39.050 1.00 0.00 H
ATOM 55 C ALA 4 82.009 60.134 36.822 1.00 0.00 C
ATOM 56 O ALA 4 81.530 59.419 37.698 1.00 0.00 O
ATOM 57 N ASP 5 81.556 60.156 35.565 1.00 0.00 N
ATOM 58 H ASP 5 82.037 60.690 34.855 1.00 0.00 H
ATOM 59 CA ASP 5 80.259 59.471 35.241 1.00 0.00 C
ATOM 60 HA ASP 5 80.237 58.493 35.722 1.00 0.00 H
ATOM 61 CB ASP 5 79.086 60.289 35.792 1.00 0.00 C
ATOM 62 HB2 ASP 5 79.211 60.569 36.838 1.00 0.00 H
ATOM 63 HB3 ASP 5 78.924 61.201 35.217 1.00 0.00 H
ATOM 64 CG ASP 5 77.809 59.438 35.738 1.00 0.00 C
ATOM 65 OD1 ASP 5 77.044 59.503 34.760 1.00 0.00 O
ATOM 66 OD2 ASP 5 77.620 58.573 36.658 1.00 0.00 O
ATOM 67 C ASP 5 79.959 59.373 33.727 1.00 0.00 C
ATOM 68 O ASP 5 79.911 60.365 33.008 1.00 0.00 O
ATOM 69 N TYR 6 79.623 58.164 33.288 1.00 0.00 N
ATOM 70 H TYR 6 79.722 57.509 34.050 1.00 0.00 H
ATOM 71 CA TYR 6 79.017 57.777 32.025 1.00 0.00 C
ATOM 72 HA TYR 6 78.384 58.586 31.660 1.00 0.00 H
ATOM 73 CB TYR 6 80.129 57.382 31.032 1.00 0.00 C
ATOM 74 HB2 TYR 6 80.777 58.225 30.795 1.00 0.00 H
ATOM 75 HB3 TYR 6 80.713 56.575 31.475 1.00 0.00 H
ATOM 76 CG TYR 6 79.707 56.852 29.705 1.00 0.00 C
ATOM 77 CD1 TYR 6 79.704 55.458 29.496 1.00 0.00 C
ATOM 78 HD1 TYR 6 79.931 54.792 30.315 1.00 0.00 H
ATOM 79 CE1 TYR 6 79.247 54.905 28.279 1.00 0.00 C
ATOM 80 HE1 TYR 6 79.110 53.836 28.202 1.00 0.00 H
ATOM 81 CZ TYR 6 78.784 55.780 27.307 1.00 0.00 C
ATOM 82 OH TYR 6 78.044 55.331 26.264 1.00 0.00 O
ATOM 83 HH TYR 6 78.040 54.371 26.263 1.00 0.00 H
ATOM 84 CE2 TYR 6 78.810 57.236 27.456 1.00 0.00 C
ATOM 85 HE2 TYR 6 78.328 57.901 26.755 1.00 0.00 H
ATOM 86 CD2 TYR 6 79.237 57.727 28.703 1.00 0.00 C
ATOM 87 HD2 TYR 6 79.092 58.768 28.951 1.00 0.00 H
ATOM 88 C TYR 6 78.032 56.704 32.303 1.00 0.00 C
ATOM 89 O TYR 6 78.153 55.964 33.293 1.00 0.00 O
ATOM 90 N VAL 7 77.081 56.412 31.423 1.00 0.00 N
ATOM 91 H VAL 7 77.144 56.745 30.472 1.00 0.00 H
ATOM 92 CA VAL 7 75.995 55.441 31.615 1.00 0.00 C
ATOM 93 HA VAL 7 75.596 55.588 32.619 1.00 0.00 H
ATOM 94 CB VAL 7 74.816 55.729 30.664 1.00 0.00 C
ATOM 95 HB VAL 7 74.135 54.883 30.749 1.00 0.00 H
ATOM 96 CG1 VAL 7 73.935 56.864 31.169 1.00 0.00 C
ATOM 97 HG11 VAL 7 74.497 57.798 31.172 1.00 0.00 H
ATOM 98 HG12 VAL 7 73.006 56.990 30.612 1.00 0.00 H
ATOM 99 HG13 VAL 7 73.667 56.776 32.222 1.00 0.00 H
ATOM 100 CG2 VAL 7 75.280 56.035 29.232 1.00 0.00 C
ATOM 101 HG21 VAL 7 76.017 55.340 28.830 1.00 0.00 H
ATOM 102 HG22 VAL 7 74.425 56.077 28.557 1.00 0.00 H
ATOM 103 HG23 VAL 7 75.720 57.028 29.144 1.00 0.00 H
ATOM 104 C VAL 7 76.448 53.938 31.505 1.00 0.00 C
ATOM 105 O VAL 7 76.064 53.219 30.633 1.00 0.00 O
ATOM 106 N LEU 8 77.318 53.562 32.347 1.00 0.00 N
ATOM 107 H LEU 8 77.512 54.255 33.055 1.00 0.00 H
ATOM 108 CA LEU 8 78.029 52.326 32.549 1.00 0.00 C
ATOM 109 HA LEU 8 78.618 52.190 31.642 1.00 0.00 H
ATOM 110 CB LEU 8 78.888 52.388 33.846 1.00 0.00 C
ATOM 111 HB2 LEU 8 79.478 53.305 33.845 1.00 0.00 H
ATOM 112 HB3 LEU 8 78.201 52.582 34.670 1.00 0.00 H
ATOM 113 CG LEU 8 79.893 51.219 34.088 1.00 0.00 C
ATOM 114 HG LEU 8 80.509 51.530 34.931 1.00 0.00 H
ATOM 115 CD1 LEU 8 79.261 49.885 34.559 1.00 0.00 C
ATOM 116 HD11 LEU 8 78.370 49.920 35.187 1.00 0.00 H
ATOM 117 HD12 LEU 8 78.965 49.253 33.721 1.00 0.00 H
ATOM 118 HD13 LEU 8 79.974 49.404 35.230 1.00 0.00 H
ATOM 119 CD2 LEU 8 80.806 50.900 32.883 1.00 0.00 C
ATOM 120 HD21 LEU 8 80.188 50.632 32.025 1.00 0.00 H
ATOM 121 HD22 LEU 8 81.413 51.785 32.693 1.00 0.00 H
ATOM 122 HD23 LEU 8 81.391 50.004 33.089 1.00 0.00 H
ATOM 123 C LEU 8 77.087 51.157 32.529 1.00 0.00 C
ATOM 124 O LEU 8 77.244 50.191 31.804 1.00 0.00 O
ATOM 125 N TYR 9 75.886 51.240 33.112 1.00 0.00 N
ATOM 126 H TYR 9 75.684 51.962 33.789 1.00 0.00 H
ATOM 127 CA TYR 9 74.801 50.206 32.928 1.00 0.00 C
ATOM 128 HA TYR 9 75.207 49.277 33.330 1.00 0.00 H
ATOM 129 CB TYR 9 73.549 50.593 33.798 1.00 0.00 C
ATOM 130 HB2 TYR 9 72.916 49.750 34.076 1.00 0.00 H
ATOM 131 HB3 TYR 9 73.938 50.994 34.734 1.00 0.00 H
ATOM 132 CG TYR 9 72.659 51.663 33.162 1.00 0.00 C
ATOM 133 CD1 TYR 9 71.428 51.117 32.661 1.00 0.00 C
ATOM 134 HD1 TYR 9 71.115 50.101 32.853 1.00 0.00 H
ATOM 135 CE1 TYR 9 70.479 51.937 31.983 1.00 0.00 C
ATOM 136 HE1 TYR 9 69.553 51.454 31.708 1.00 0.00 H
ATOM 137 CZ TYR 9 70.702 53.305 31.862 1.00 0.00 C
ATOM 138 OH TYR 9 69.798 54.083 31.316 1.00 0.00 O
ATOM 139 HH TYR 9 68.945 53.683 31.132 1.00 0.00 H
ATOM 140 CE2 TYR 9 71.929 53.843 32.473 1.00 0.00 C
ATOM 141 HE2 TYR 9 72.030 54.916 32.403 1.00 0.00 H
ATOM 142 CD2 TYR 9 72.945 53.047 32.990 1.00 0.00 C
ATOM 143 HD2 TYR 9 73.967 53.316 33.209 1.00 0.00 H
ATOM 144 C TYR 9 74.499 49.891 31.447 1.00 0.00 C
ATOM 145 O TYR 9 74.171 48.755 31.159 1.00 0.00 O
ATOM 146 N LYS 10 74.786 50.751 30.450 1.00 0.00 N
ATOM 147 H LYS 10 75.042 51.714 30.619 1.00 0.00 H
ATOM 148 CA LYS 10 74.697 50.453 29.014 1.00 0.00 C
ATOM 149 HA LYS 10 73.912 49.732 28.786 1.00 0.00 H
ATOM 150 CB LYS 10 74.511 51.756 28.279 1.00 0.00 C
ATOM 151 HB2 LYS 10 75.404 52.366 28.414 1.00 0.00 H
ATOM 152 HB3 LYS 10 74.230 51.506 27.255 1.00 0.00 H
ATOM 153 CG LYS 10 73.346 52.611 28.799 1.00 0.00 C
ATOM 154 HG2 LYS 10 72.480 51.997 29.048 1.00 0.00 H
ATOM 155 HG3 LYS 10 73.718 53.087 29.705 1.00 0.00 H
ATOM 156 CD LYS 10 72.890 53.762 27.860 1.00 0.00 C
ATOM 157 HD2 LYS 10 73.780 54.361 27.667 1.00 0.00 H
ATOM 158 HD3 LYS 10 72.662 53.313 26.894 1.00 0.00 H
ATOM 159 CE LYS 10 71.740 54.433 28.612 1.00 0.00 C
ATOM 160 HE2 LYS 10 70.798 53.884 28.615 1.00 0.00 H
ATOM 161 HE3 LYS 10 72.113 54.713 29.598 1.00 0.00 H
ATOM 162 NZ LYS 10 71.244 55.678 27.996 1.00 0.00 N
ATOM 163 HZ1 LYS 10 71.998 56.282 27.703 1.00 0.00 H
ATOM 164 HZ2 LYS 10 70.872 55.292 27.140 1.00 0.00 H
ATOM 165 HZ3 LYS 10 70.627 56.217 28.586 1.00 0.00 H
ATOM 166 C LYS 10 75.995 49.804 28.471 1.00 0.00 C
ATOM 167 O LYS 10 76.033 49.505 27.279 1.00 0.00 O
ATOM 168 N ASP 11 77.020 49.544 29.250 1.00 0.00 N
ATOM 169 H ASP 11 76.881 49.778 30.223 1.00 0.00 H
ATOM 170 CA ASP 11 78.160 48.755 28.944 1.00 0.00 C
ATOM 171 HA ASP 11 78.440 48.940 27.907 1.00 0.00 H
ATOM 172 CB ASP 11 79.362 49.133 29.777 1.00 0.00 C
ATOM 173 HB2 ASP 11 79.312 50.202 29.984 1.00 0.00 H
ATOM 174 HB3 ASP 11 79.278 48.714 30.779 1.00 0.00 H
ATOM 175 CG ASP 11 80.686 48.688 29.133 1.00 0.00 C
ATOM 176 OD1 ASP 11 81.603 49.494 29.354 1.00 0.00 O
ATOM 177 OD2 ASP 11 80.738 47.622 28.464 1.00 0.00 O
ATOM 178 C ASP 11 77.849 47.251 28.997 1.00 0.00 C
ATOM 179 O ASP 11 77.953 46.618 30.068 1.00 0.00 O
ATOM 180 N ALA 12 77.604 46.570 27.883 1.00 0.00 N
ATOM 181 H ALA 12 77.623 47.046 26.993 1.00 0.00 H
ATOM 182 CA ALA 12 77.562 45.156 27.778 1.00 0.00 C
ATOM 183 HA ALA 12 76.660 44.828 28.295 1.00 0.00 H
ATOM 184 CB ALA 12 77.225 44.813 26.345 1.00 0.00 C
ATOM 185 HB1 ALA 12 76.351 45.415 26.097 1.00 0.00 H
ATOM 186 HB2 ALA 12 78.061 45.033 25.681 1.00 0.00 H
ATOM 187 HB3 ALA 12 76.866 43.784 26.365 1.00 0.00 H
ATOM 188 C ALA 12 78.749 44.276 28.309 1.00 0.00 C
ATOM 189 O ALA 12 78.437 43.138 28.715 1.00 0.00 O
ATOM 190 N THR 13 80.008 44.785 28.293 1.00 0.00 N
ATOM 191 H THR 13 80.147 45.748 28.021 1.00 0.00 H
ATOM 192 CA THR 13 81.063 43.935 28.709 1.00 0.00 C
ATOM 193 HA THR 13 80.982 42.955 28.237 1.00 0.00 H
ATOM 194 CB THR 13 82.495 44.453 28.292 1.00 0.00 C
ATOM 195 HB THR 13 83.222 43.830 28.813 1.00 0.00 H
ATOM 196 CG2 THR 13 82.841 44.604 26.852 1.00 0.00 C
ATOM 197 HG21 THR 13 83.914 44.707 26.691 1.00 0.00 H
ATOM 198 HG22 THR 13 82.686 43.614 26.423 1.00 0.00 H
ATOM 199 HG23 THR 13 82.260 45.348 26.308 1.00 0.00 H
ATOM 200 OG1 THR 13 82.635 45.755 28.777 1.00 0.00 O
ATOM 201 HG1 THR 13 81.882 46.266 28.470 1.00 0.00 H
ATOM 202 C THR 13 81.036 43.670 30.211 1.00 0.00 C
ATOM 203 O THR 13 81.791 42.836 30.693 1.00 0.00 O
ATOM 204 N LYS 14 80.229 44.375 31.055 1.00 0.00 N
ATOM 205 H LYS 14 79.552 45.032 30.696 1.00 0.00 H
ATOM 206 CA LYS 14 80.436 44.413 32.537 1.00 0.00 C
ATOM 207 HA LYS 14 81.502 44.283 32.725 1.00 0.00 H
ATOM 208 CB LYS 14 80.187 45.695 33.108 1.00 0.00 C
ATOM 209 HB2 LYS 14 79.143 45.964 32.942 1.00 0.00 H
ATOM 210 HB3 LYS 14 80.324 45.652 34.188 1.00 0.00 H
ATOM 211 CG LYS 14 81.067 46.834 32.672 1.00 0.00 C
ATOM 212 HG2 LYS 14 80.833 46.961 31.615 1.00 0.00 H
ATOM 213 HG3 LYS 14 80.886 47.784 33.176 1.00 0.00 H
ATOM 214 CD LYS 14 82.571 46.609 32.819 1.00 0.00 C
ATOM 215 HD2 LYS 14 82.756 46.491 33.886 1.00 0.00 H
ATOM 216 HD3 LYS 14 82.858 45.694 32.300 1.00 0.00 H
ATOM 217 CE LYS 14 83.291 47.872 32.204 1.00 0.00 C
ATOM 218 HE2 LYS 14 83.101 47.928 31.132 1.00 0.00 H
ATOM 219 HE3 LYS 14 82.843 48.736 32.695 1.00 0.00 H
ATOM 220 NZ LYS 14 84.785 47.895 32.433 1.00 0.00 N
ATOM 221 HZ1 LYS 14 85.114 47.629 33.350 1.00 0.00 H
ATOM 222 HZ2 LYS 14 85.244 47.338 31.726 1.00 0.00 H
ATOM 223 HZ3 LYS 14 85.100 48.846 32.305 1.00 0.00 H
ATOM 224 C LYS 14 79.582 43.373 33.303 1.00 0.00 C
ATOM 225 O LYS 14 78.375 43.177 32.887 1.00 0.00 O
ATOM 226 N PRO 15 80.101 42.784 34.415 1.00 0.00 N
ATOM 227 CD PRO 15 81.509 42.520 34.690 1.00 0.00 C
ATOM 228 HD2 PRO 15 81.882 43.320 35.330 1.00 0.00 H
ATOM 229 HD3 PRO 15 82.093 42.396 33.779 1.00 0.00 H
ATOM 230 CG PRO 15 81.431 41.254 35.496 1.00 0.00 C
ATOM 231 HG2 PRO 15 82.348 41.132 36.071 1.00 0.00 H
ATOM 232 HG3 PRO 15 81.314 40.379 34.857 1.00 0.00 H
ATOM 233 CB PRO 15 80.200 41.445 36.396 1.00 0.00 C
ATOM 234 HB2 PRO 15 80.360 42.192 37.174 1.00 0.00 H
ATOM 235 HB3 PRO 15 79.905 40.486 36.822 1.00 0.00 H
ATOM 236 CA PRO 15 79.246 41.913 35.258 1.00 0.00 C
ATOM 237 HA PRO 15 78.983 40.989 34.742 1.00 0.00 H
ATOM 238 C PRO 15 77.961 42.470 35.764 1.00 0.00 C
ATOM 239 O PRO 15 77.661 43.632 35.779 1.00 0.00 O
ATOM 240 N VAL 16 77.033 41.579 36.228 1.00 0.00 N
ATOM 241 H VAL 16 77.130 40.582 36.102 1.00 0.00 H
ATOM 242 CA VAL 16 75.685 42.094 36.523 1.00 0.00 C
ATOM 243 HA VAL 16 75.354 42.746 35.714 1.00 0.00 H
ATOM 244 CB VAL 16 74.682 40.955 36.499 1.00 0.00 C
ATOM 245 HB VAL 16 73.718 41.416 36.714 1.00 0.00 H
ATOM 246 CG1 VAL 16 74.466 40.377 35.053 1.00 0.00 C
ATOM 247 HG11 VAL 16 75.332 39.767 34.797 1.00 0.00 H
ATOM 248 HG12 VAL 16 73.548 39.789 35.093 1.00 0.00 H
ATOM 249 HG13 VAL 16 74.384 41.279 34.447 1.00 0.00 H
ATOM 250 CG2 VAL 16 74.955 39.866 37.527 1.00 0.00 C
ATOM 251 HG21 VAL 16 75.899 39.431 37.201 1.00 0.00 H
ATOM 252 HG22 VAL 16 74.952 40.351 38.503 1.00 0.00 H
ATOM 253 HG23 VAL 16 74.192 39.091 37.456 1.00 0.00 H
ATOM 254 C VAL 16 75.511 42.893 37.729 1.00 0.00 C
ATOM 255 O VAL 16 74.755 43.857 37.754 1.00 0.00 O
ATOM 256 N GLU 17 76.379 42.616 38.756 1.00 0.00 N
ATOM 257 H GLU 17 76.876 41.746 38.880 1.00 0.00 H
ATOM 258 CA GLU 17 76.470 43.406 39.992 1.00 0.00 C
ATOM 259 HA GLU 17 75.469 43.554 40.397 1.00 0.00 H
ATOM 260 CB GLU 17 77.479 42.752 40.969 1.00 0.00 C
ATOM 261 HB2 GLU 17 78.499 42.681 40.593 1.00 0.00 H
ATOM 262 HB3 GLU 17 77.585 43.333 41.885 1.00 0.00 H
ATOM 263 CG GLU 17 76.994 41.478 41.421 1.00 0.00 C
ATOM 264 HG2 GLU 17 76.980 40.740 40.619 1.00 0.00 H
ATOM 265 HG3 GLU 17 77.754 41.160 42.134 1.00 0.00 H
ATOM 266 CD GLU 17 75.589 41.609 42.132 1.00 0.00 C
ATOM 267 OE1 GLU 17 75.321 42.592 42.829 1.00 0.00 O
ATOM 268 OE2 GLU 17 74.740 40.676 41.959 1.00 0.00 O
ATOM 269 C GLU 17 76.909 44.799 39.793 1.00 0.00 C
ATOM 270 O GLU 17 76.441 45.665 40.472 1.00 0.00 O
ATOM 271 N ASP 18 77.824 45.084 38.832 1.00 0.00 N
ATOM 272 H ASP 18 78.022 44.332 38.188 1.00 0.00 H
ATOM 273 CA ASP 18 78.437 46.366 38.517 1.00 0.00 C
ATOM 274 HA ASP 18 78.607 46.927 39.436 1.00 0.00 H
ATOM 275 CB ASP 18 79.747 46.030 37.745 1.00 0.00 C
ATOM 276 HB2 ASP 18 79.603 45.173 37.087 1.00 0.00 H
ATOM 277 HB3 ASP 18 79.959 46.805 37.009 1.00 0.00 H
ATOM 278 CG ASP 18 80.967 45.722 38.532 1.00 0.00 C
ATOM 279 OD1 ASP 18 81.888 45.449 37.734 1.00 0.00 O
ATOM 280 OD2 ASP 18 81.084 45.890 39.757 1.00 0.00 O
ATOM 281 C ASP 18 77.547 47.247 37.623 1.00 0.00 C
ATOM 282 O ASP 18 77.465 48.515 37.751 1.00 0.00 O
ATOM 283 N ARG 19 76.838 46.719 36.616 1.00 0.00 N
ATOM 284 H ARG 19 76.971 45.747 36.377 1.00 0.00 H
ATOM 285 CA ARG 19 75.608 47.340 35.992 1.00 0.00 C
ATOM 286 HA ARG 19 75.984 48.304 35.649 1.00 0.00 H
ATOM 287 CB ARG 19 75.202 46.502 34.678 1.00 0.00 C
ATOM 288 HB2 ARG 19 74.860 45.503 34.948 1.00 0.00 H
ATOM 289 HB3 ARG 19 74.454 47.038 34.093 1.00 0.00 H
ATOM 290 CG ARG 19 76.419 46.310 33.782 1.00 0.00 C
ATOM 291 HG2 ARG 19 76.744 47.296 33.448 1.00 0.00 H
ATOM 292 HG3 ARG 19 77.227 45.813 34.318 1.00 0.00 H
ATOM 293 CD ARG 19 76.032 45.435 32.645 1.00 0.00 C
ATOM 294 HD2 ARG 19 76.845 44.971 32.087 1.00 0.00 H
ATOM 295 HD3 ARG 19 75.421 44.587 32.955 1.00 0.00 H
ATOM 296 NE ARG 19 75.247 46.174 31.684 1.00 0.00 N
ATOM 297 HE ARG 19 75.176 47.181 31.722 1.00 0.00 H
ATOM 298 CZ ARG 19 74.555 45.628 30.695 1.00 0.00 C
ATOM 299 NH1 ARG 19 74.376 44.344 30.511 1.00 0.00 N
ATOM 300 HH11 ARG 19 74.885 43.704 31.104 1.00 0.00 H
ATOM 301 HH12 ARG 19 73.689 44.051 29.831 1.00 0.00 H
ATOM 302 NH2 ARG 19 73.815 46.352 29.951 1.00 0.00 N
ATOM 303 HH21 ARG 19 73.831 47.325 30.222 1.00 0.00 H
ATOM 304 HH22 ARG 19 73.346 45.977 29.139 1.00 0.00 H
ATOM 305 C ARG 19 74.404 47.596 36.878 1.00 0.00 C
ATOM 306 O ARG 19 73.891 48.706 36.760 1.00 0.00 O
ATOM 307 N VAL 20 73.943 46.679 37.736 1.00 0.00 N
ATOM 308 H VAL 20 74.432 45.796 37.719 1.00 0.00 H
ATOM 309 CA VAL 20 72.841 46.985 38.727 1.00 0.00 C
ATOM 310 HA VAL 20 71.932 47.268 38.196 1.00 0.00 H
ATOM 311 CB VAL 20 72.488 45.733 39.654 1.00 0.00 C
ATOM 312 HB VAL 20 73.411 45.303 40.042 1.00 0.00 H
ATOM 313 CG1 VAL 20 71.629 46.132 40.780 1.00 0.00 C
ATOM 314 HG11 VAL 20 72.034 46.887 41.454 1.00 0.00 H
ATOM 315 HG12 VAL 20 70.711 46.542 40.360 1.00 0.00 H
ATOM 316 HG13 VAL 20 71.348 45.307 41.436 1.00 0.00 H
ATOM 317 CG2 VAL 20 71.671 44.655 38.996 1.00 0.00 C
ATOM 318 HG21 VAL 20 70.661 44.991 38.763 1.00 0.00 H
ATOM 319 HG22 VAL 20 72.146 44.233 38.110 1.00 0.00 H
ATOM 320 HG23 VAL 20 71.547 43.803 39.665 1.00 0.00 H
ATOM 321 C VAL 20 73.228 48.193 39.579 1.00 0.00 C
ATOM 322 O VAL 20 72.393 49.138 39.691 1.00 0.00 O
ATOM 323 N ALA 21 74.457 48.246 40.091 1.00 0.00 N
ATOM 324 H ALA 21 75.100 47.586 39.677 1.00 0.00 H
ATOM 325 CA ALA 21 74.980 49.287 40.964 1.00 0.00 C
ATOM 326 HA ALA 21 74.217 49.417 41.732 1.00 0.00 H
ATOM 327 CB ALA 21 76.319 48.859 41.593 1.00 0.00 C
ATOM 328 HB1 ALA 21 76.970 48.516 40.789 1.00 0.00 H
ATOM 329 HB2 ALA 21 76.705 49.697 42.173 1.00 0.00 H
ATOM 330 HB3 ALA 21 76.154 47.988 42.228 1.00 0.00 H
ATOM 331 C ALA 21 75.065 50.614 40.225 1.00 0.00 C
ATOM 332 O ALA 21 74.652 51.656 40.797 1.00 0.00 O
ATOM 333 N ASP 22 75.393 50.640 38.949 1.00 0.00 N
ATOM 334 H ASP 22 75.682 49.789 38.489 1.00 0.00 H
ATOM 335 CA ASP 22 75.356 51.946 38.208 1.00 0.00 C
ATOM 336 HA ASP 22 75.829 52.716 38.819 1.00 0.00 H
ATOM 337 CB ASP 22 76.047 51.818 36.835 1.00 0.00 C
ATOM 338 HB2 ASP 22 77.098 51.569 36.984 1.00 0.00 H
ATOM 339 HB3 ASP 22 75.615 51.099 36.139 1.00 0.00 H
ATOM 340 CG ASP 22 76.034 53.191 36.191 1.00 0.00 C
ATOM 341 OD1 ASP 22 76.582 54.160 36.782 1.00 0.00 O
ATOM 342 OD2 ASP 22 75.523 53.354 35.057 1.00 0.00 O
ATOM 343 C ASP 22 73.936 52.451 38.013 1.00 0.00 C
ATOM 344 O ASP 22 73.673 53.619 38.172 1.00 0.00 O
ATOM 345 N LEU 23 73.048 51.520 37.829 1.00 0.00 N
ATOM 346 H LEU 23 73.438 50.588 37.803 1.00 0.00 H
ATOM 347 CA LEU 23 71.647 51.845 37.723 1.00 0.00 C
ATOM 348 HA LEU 23 71.567 52.580 36.922 1.00 0.00 H
ATOM 349 CB LEU 23 71.078 50.608 37.024 1.00 0.00 C
ATOM 350 HB2 LEU 23 71.531 50.488 36.040 1.00 0.00 H
ATOM 351 HB3 LEU 23 71.364 49.737 37.613 1.00 0.00 H
ATOM 352 CG LEU 23 69.553 50.738 36.755 1.00 0.00 C
ATOM 353 HG LEU 23 69.052 50.781 37.722 1.00 0.00 H
ATOM 354 CD1 LEU 23 69.114 52.005 36.081 1.00 0.00 C
ATOM 355 HD11 LEU 23 68.164 51.821 35.579 1.00 0.00 H
ATOM 356 HD12 LEU 23 69.000 52.786 36.833 1.00 0.00 H
ATOM 357 HD13 LEU 23 69.860 52.239 35.320 1.00 0.00 H
ATOM 358 CD2 LEU 23 69.092 49.581 35.776 1.00 0.00 C
ATOM 359 HD21 LEU 23 69.214 48.606 36.248 1.00 0.00 H
ATOM 360 HD22 LEU 23 68.012 49.661 35.661 1.00 0.00 H
ATOM 361 HD23 LEU 23 69.632 49.520 34.831 1.00 0.00 H
ATOM 362 C LEU 23 71.007 52.458 38.977 1.00 0.00 C
ATOM 363 O LEU 23 70.609 53.591 38.955 1.00 0.00 O
ATOM 364 N LEU 24 71.188 51.785 40.117 1.00 0.00 N
ATOM 365 H LEU 24 71.584 50.858 40.177 1.00 0.00 H
ATOM 366 CA LEU 24 70.616 52.268 41.395 1.00 0.00 C
ATOM 367 HA LEU 24 69.590 52.565 41.176 1.00 0.00 H
ATOM 368 CB LEU 24 70.747 51.220 42.559 1.00 0.00 C
ATOM 369 HB2 LEU 24 71.737 50.775 42.455 1.00 0.00 H
ATOM 370 HB3 LEU 24 70.672 51.787 43.487 1.00 0.00 H
ATOM 371 CG LEU 24 69.646 50.205 42.516 1.00 0.00 C
ATOM 372 HG LEU 24 68.732 50.708 42.204 1.00 0.00 H
ATOM 373 CD1 LEU 24 69.908 49.037 41.583 1.00 0.00 C
ATOM 374 HD11 LEU 24 70.937 48.692 41.680 1.00 0.00 H
ATOM 375 HD12 LEU 24 69.104 48.316 41.729 1.00 0.00 H
ATOM 376 HD13 LEU 24 69.804 49.397 40.559 1.00 0.00 H
ATOM 377 CD2 LEU 24 69.260 49.628 43.874 1.00 0.00 C
ATOM 378 HD21 LEU 24 68.441 48.939 43.671 1.00 0.00 H
ATOM 379 HD22 LEU 24 70.110 49.051 44.237 1.00 0.00 H
ATOM 380 HD23 LEU 24 68.984 50.407 44.585 1.00 0.00 H
ATOM 381 C LEU 24 71.279 53.577 41.846 1.00 0.00 C
ATOM 382 O LEU 24 70.654 54.323 42.614 1.00 0.00 O
ATOM 383 N GLY 25 72.438 53.827 41.255 1.00 0.00 N
ATOM 384 H GLY 25 72.868 53.203 40.587 1.00 0.00 H
ATOM 385 CA GLY 25 73.388 54.856 41.629 1.00 0.00 C
ATOM 386 HA2 GLY 25 73.226 55.143 42.668 1.00 0.00 H
ATOM 387 HA3 GLY 25 74.431 54.568 41.497 1.00 0.00 H
ATOM 388 C GLY 25 73.096 56.157 40.851 1.00 0.00 C
ATOM 389 O GLY 25 73.580 57.261 41.175 1.00 0.00 O
ATOM 390 N ARG 26 72.126 56.125 39.902 1.00 0.00 N
ATOM 391 H ARG 26 71.914 55.272 39.406 1.00 0.00 H
ATOM 392 CA ARG 26 71.517 57.309 39.152 1.00 0.00 C
ATOM 393 HA ARG 26 71.848 58.227 39.639 1.00 0.00 H
ATOM 394 CB ARG 26 72.084 57.466 37.698 1.00 0.00 C
ATOM 395 HB2 ARG 26 71.694 58.389 37.269 1.00 0.00 H
ATOM 396 HB3 ARG 26 73.172 57.473 37.755 1.00 0.00 H
ATOM 397 CG ARG 26 71.596 56.294 36.842 1.00 0.00 C
ATOM 398 HG2 ARG 26 71.888 55.433 37.443 1.00 0.00 H
ATOM 399 HG3 ARG 26 70.510 56.283 36.751 1.00 0.00 H
ATOM 400 CD ARG 26 72.247 56.232 35.437 1.00 0.00 C
ATOM 401 HD2 ARG 26 71.786 55.427 34.863 1.00 0.00 H
ATOM 402 HD3 ARG 26 72.029 57.174 34.934 1.00 0.00 H
ATOM 403 NE ARG 26 73.670 56.020 35.472 1.00 0.00 N
ATOM 404 HE ARG 26 73.968 55.055 35.489 1.00 0.00 H
ATOM 405 CZ ARG 26 74.714 56.894 35.445 1.00 0.00 C
ATOM 406 NH1 ARG 26 74.552 58.137 35.220 1.00 0.00 N
ATOM 407 HH11 ARG 26 73.643 58.510 34.985 1.00 0.00 H
ATOM 408 HH12 ARG 26 75.387 58.702 35.282 1.00 0.00 H
ATOM 409 NH2 ARG 26 75.905 56.523 35.699 1.00 0.00 N
ATOM 410 HH21 ARG 26 76.153 55.547 35.787 1.00 0.00 H
ATOM 411 HH22 ARG 26 76.646 57.209 35.707 1.00 0.00 H
ATOM 412 C ARG 26 69.980 57.452 39.254 1.00 0.00 C
ATOM 413 O ARG 26 69.460 58.535 38.970 1.00 0.00 O
ATOM 414 N MET 27 69.242 56.356 39.637 1.00 0.00 N
ATOM 415 H MET 27 69.727 55.501 39.869 1.00 0.00 H
ATOM 416 CA MET 27 67.702 56.384 39.797 1.00 0.00 C
ATOM 417 HA MET 27 67.240 56.659 38.849 1.00 0.00 H
ATOM 418 CB MET 27 67.208 54.998 40.087 1.00 0.00 C
ATOM 419 HB2 MET 27 67.868 54.526 40.815 1.00 0.00 H
ATOM 420 HB3 MET 27 66.152 55.047 40.354 1.00 0.00 H
ATOM 421 CG MET 27 67.192 54.073 38.847 1.00 0.00 C
ATOM 422 HG2 MET 27 66.414 54.456 38.187 1.00 0.00 H
ATOM 423 HG3 MET 27 68.166 54.147 38.365 1.00 0.00 H
ATOM 424 SD MET 27 66.876 52.253 39.096 1.00 0.00 S
ATOM 425 CE MET 27 65.178 52.305 39.778 1.00 0.00 C
ATOM 426 HE1 MET 27 65.123 53.073 40.549 1.00 0.00 H
ATOM 427 HE2 MET 27 64.412 52.518 39.033 1.00 0.00 H
ATOM 428 HE3 MET 27 65.007 51.256 40.020 1.00 0.00 H
ATOM 429 C MET 27 67.333 57.428 40.852 1.00 0.00 C
ATOM 430 O MET 27 68.014 57.521 41.899 1.00 0.00 O
ATOM 431 N THR 28 66.194 58.097 40.682 1.00 0.00 N
ATOM 432 H THR 28 65.778 57.824 39.804 1.00 0.00 H
ATOM 433 CA THR 28 65.515 58.975 41.627 1.00 0.00 C
ATOM 434 HA THR 28 66.225 59.593 42.177 1.00 0.00 H
ATOM 435 CB THR 28 64.544 59.869 40.841 1.00 0.00 C
ATOM 436 HB THR 28 63.874 60.241 41.617 1.00 0.00 H
ATOM 437 CG2 THR 28 65.221 60.964 39.983 1.00 0.00 C
ATOM 438 HG21 THR 28 65.751 61.686 40.605 1.00 0.00 H
ATOM 439 HG22 THR 28 66.019 60.490 39.412 1.00 0.00 H
ATOM 440 HG23 THR 28 64.558 61.499 39.303 1.00 0.00 H
ATOM 441 OG1 THR 28 63.782 59.257 39.848 1.00 0.00 O
ATOM 442 HG1 THR 28 64.405 58.926 39.197 1.00 0.00 H
ATOM 443 C THR 28 64.708 58.149 42.575 1.00 0.00 C
ATOM 444 O THR 28 64.490 56.956 42.271 1.00 0.00 O
ATOM 445 N LEU 29 64.297 58.627 43.749 1.00 0.00 N
ATOM 446 H LEU 29 64.461 59.608 43.927 1.00 0.00 H
ATOM 447 CA LEU 29 63.436 57.862 44.591 1.00 0.00 C
ATOM 448 HA LEU 29 63.978 56.955 44.859 1.00 0.00 H
ATOM 449 CB LEU 29 63.290 58.730 45.892 1.00 0.00 C
ATOM 450 HB2 LEU 29 64.299 58.969 46.229 1.00 0.00 H
ATOM 451 HB3 LEU 29 62.757 59.659 45.689 1.00 0.00 H
ATOM 452 CG LEU 29 62.537 57.938 46.950 1.00 0.00 C
ATOM 453 HG LEU 29 61.512 57.731 46.644 1.00 0.00 H
ATOM 454 CD1 LEU 29 63.037 56.556 47.435 1.00 0.00 C
ATOM 455 HD11 LEU 29 62.208 56.154 48.018 1.00 0.00 H
ATOM 456 HD12 LEU 29 63.326 55.928 46.592 1.00 0.00 H
ATOM 457 HD13 LEU 29 63.912 56.598 48.084 1.00 0.00 H
ATOM 458 CD2 LEU 29 62.477 58.793 48.240 1.00 0.00 C
ATOM 459 HD21 LEU 29 61.876 59.703 48.234 1.00 0.00 H
ATOM 460 HD22 LEU 29 61.974 58.158 48.968 1.00 0.00 H
ATOM 461 HD23 LEU 29 63.494 59.026 48.556 1.00 0.00 H
ATOM 462 C LEU 29 62.092 57.492 43.948 1.00 0.00 C
ATOM 463 O LEU 29 61.627 56.355 44.276 1.00 0.00 O
ATOM 464 N ALA 30 61.589 58.297 42.982 1.00 0.00 N
ATOM 465 H ALA 30 62.084 59.150 42.765 1.00 0.00 H
ATOM 466 CA ALA 30 60.378 57.937 42.251 1.00 0.00 C
ATOM 467 HA ALA 30 59.631 57.642 42.988 1.00 0.00 H
ATOM 468 CB ALA 30 59.733 59.089 41.551 1.00 0.00 C
ATOM 469 HB1 ALA 30 60.373 59.363 40.713 1.00 0.00 H
ATOM 470 HB2 ALA 30 58.881 58.604 41.075 1.00 0.00 H
ATOM 471 HB3 ALA 30 59.513 59.885 42.263 1.00 0.00 H
ATOM 472 C ALA 30 60.615 56.783 41.333 1.00 0.00 C
ATOM 473 O ALA 30 59.813 55.859 41.350 1.00 0.00 O
ATOM 474 N GLU 31 61.735 56.782 40.675 1.00 0.00 N
ATOM 475 H GLU 31 62.282 57.630 40.640 1.00 0.00 H
ATOM 476 CA GLU 31 62.232 55.611 39.935 1.00 0.00 C
ATOM 477 HA GLU 31 61.398 55.462 39.249 1.00 0.00 H
ATOM 478 CB GLU 31 63.478 55.982 39.105 1.00 0.00 C
ATOM 479 HB2 GLU 31 64.272 56.424 39.707 1.00 0.00 H
ATOM 480 HB3 GLU 31 63.874 55.017 38.789 1.00 0.00 H
ATOM 481 CG GLU 31 63.090 56.812 37.866 1.00 0.00 C
ATOM 482 HG2 GLU 31 62.701 56.045 37.196 1.00 0.00 H
ATOM 483 HG3 GLU 31 62.417 57.639 38.093 1.00 0.00 H
ATOM 484 CD GLU 31 64.291 57.346 37.128 1.00 0.00 C
ATOM 485 OE1 GLU 31 65.291 57.762 37.746 1.00 0.00 O
ATOM 486 OE2 GLU 31 64.314 57.413 35.901 1.00 0.00 O
ATOM 487 C GLU 31 62.538 54.343 40.717 1.00 0.00 C
ATOM 488 O GLU 31 62.179 53.307 40.247 1.00 0.00 O
ATOM 489 N LYS 32 63.139 54.504 41.885 1.00 0.00 N
ATOM 490 H LYS 32 63.316 55.393 42.330 1.00 0.00 H
ATOM 491 CA LYS 32 63.388 53.287 42.730 1.00 0.00 C
ATOM 492 HA LYS 32 63.946 52.584 42.110 1.00 0.00 H
ATOM 493 CB LYS 32 64.183 53.679 44.015 1.00 0.00 C
ATOM 494 HB2 LYS 32 63.664 54.551 44.414 1.00 0.00 H
ATOM 495 HB3 LYS 32 63.994 52.943 44.797 1.00 0.00 H
ATOM 496 CG LYS 32 65.681 53.887 43.711 1.00 0.00 C
ATOM 497 HG2 LYS 32 66.145 52.900 43.691 1.00 0.00 H
ATOM 498 HG3 LYS 32 65.778 54.431 42.772 1.00 0.00 H
ATOM 499 CD LYS 32 66.440 54.636 44.731 1.00 0.00 C
ATOM 500 HD2 LYS 32 65.985 55.627 44.753 1.00 0.00 H
ATOM 501 HD3 LYS 32 66.353 54.128 45.691 1.00 0.00 H
ATOM 502 CE LYS 32 67.835 54.646 44.214 1.00 0.00 C
ATOM 503 HE2 LYS 32 68.214 53.658 43.954 1.00 0.00 H
ATOM 504 HE3 LYS 32 67.849 55.302 43.344 1.00 0.00 H
ATOM 505 NZ LYS 32 68.796 55.206 45.180 1.00 0.00 N
ATOM 506 HZ1 LYS 32 68.785 54.590 45.980 1.00 0.00 H
ATOM 507 HZ2 LYS 32 69.757 55.321 44.889 1.00 0.00 H
ATOM 508 HZ3 LYS 32 68.495 56.114 45.503 1.00 0.00 H
ATOM 509 C LYS 32 62.125 52.538 43.107 1.00 0.00 C
ATOM 510 O LYS 32 62.033 51.360 42.763 1.00 0.00 O
ATOM 511 N ILE 33 61.118 53.205 43.647 1.00 0.00 N
ATOM 512 H ILE 33 61.301 54.146 43.963 1.00 0.00 H
ATOM 513 CA ILE 33 59.849 52.742 44.043 1.00 0.00 C
ATOM 514 HA ILE 33 59.937 51.817 44.614 1.00 0.00 H
ATOM 515 CB ILE 33 59.116 53.799 44.937 1.00 0.00 C
ATOM 516 HB ILE 33 59.145 54.817 44.548 1.00 0.00 H
ATOM 517 CG2 ILE 33 57.637 53.395 45.241 1.00 0.00 C
ATOM 518 HG21 ILE 33 57.666 52.344 45.531 1.00 0.00 H
ATOM 519 HG22 ILE 33 57.168 54.039 45.985 1.00 0.00 H
ATOM 520 HG23 ILE 33 57.121 53.510 44.288 1.00 0.00 H
ATOM 521 CG1 ILE 33 59.931 54.091 46.230 1.00 0.00 C
ATOM 522 HG12 ILE 33 59.887 53.307 46.985 1.00 0.00 H
ATOM 523 HG13 ILE 33 60.990 54.223 46.010 1.00 0.00 H
ATOM 524 CD1 ILE 33 59.488 55.323 46.982 1.00 0.00 C
ATOM 525 HD11 ILE 33 59.433 56.198 46.334 1.00 0.00 H
ATOM 526 HD12 ILE 33 58.466 55.289 47.360 1.00 0.00 H
ATOM 527 HD13 ILE 33 60.180 55.585 47.783 1.00 0.00 H
ATOM 528 C ILE 33 58.979 52.302 42.897 1.00 0.00 C
[truncated: 8,699 more rows]

## Sheet: FIG 5b2
PUCKERING COORDINATES
[truncated: 20,000 more rows]

[truncated: 27 more sheets: FIG 5c G4OG4OG, FIG 5c2, FIG 5d G6OG, FIG 5d2, FIG 6a G4OG3OG, FIG 6a FEL, FIG 6b1, FIG 6b2, FIG 6b3, FIG 6c1, FIG 6c2, FIG 6c3, FIG 7 - WT - G3OG3OG3OG3OG-1 , FIG 7 - WT - G3OG3OG3OG3OG-2, FIG 7 - WT - G3OG3OG3OG3OG-3, FIG 7 - WT - G3OG3OG3OG3OG-4, FIG 7 - W434H - G3OG3OG3OG3OG-1, FIG 7 - W434H - G3OG3OG3OG3OG-2, FIG 7 - W434H - G3OG3OG3OG3OG-3, FIG 7 - W434H - G3OG3OG3OG3OG-4 …]
