# Supplementary material for: The evolutionary advantage of an aromatic clamp in plant family 3 glycoside exo-hydrolases
Source: Nat Commun. 2022 Sep 23;13:5577. doi: 10.1038/s41467-022-33180-5 (PMC9508125; doi:10.1038/s41467-022-33180-5)
Supplement: Supplementary file 8 — Source Data [file 41467_2022_33180_MOESM8_ESM.zip › Source data Supplementary Figures 1-6.xlsx]

## Sheet: FIG S1
pH optimum
WT				W286F/W434F				W286F/W434A
pH	Rel act	SD		pH	Rel act	SD		pH	Rel act	SD		Relative activity (Rel act) of 100% of WT enzyme at pH 5.0 equals to 63 U/mg of protein.
3.5	4.07	0.288		3.5	4.49827	0.112457		3.5	3.4413	0.230567
4	47.22	0.046		4	9.51557	0.0951557		4	11.083	0.210577
4.5	91.73	0.192		4.5	58.3045	2.19808		4.5	40.9793	0.778606
5	100	0		5	100	1.6		5	83.6159	4.1139
5.5	92.63	0.585		5.5	92.3875	7.23875		5.5	100	3.1
6	83.04	0.572		6	59.8616	1.01765		6	92.8011	9.28011
6.5	58.66	0.009		6.5	31.6609	0.981488		6.5	77.6316	2.83355
7	27.97	0.026		7	15.7439	1.08633		7	49.9873	4.99873
7.5	14.11	0.019		7.5	9.51557	0.123702		7.5	24.4813	2.44813
8	5.94	0.048		8	5.70934	0.119896		8	10.6402	0.308565
8.5	2.35	0.122		8.5	4.84429	0.0920415		8.5	5.2252	0.193332
W434A				W434F				W434H				W434Y
pH	Rel act	SD		pH	Rel act	SD		pH	Rel act	SD		pH	Rel act	SD
3.5	4.00753	0.286939		3.5	2.8	0.22		3.5	1.72	0.13		3.5	0	0
4	9.53933	0.575222		4	20.1	1.6		4	17.72	0.2		4	16.1333	1.08567
4.5	45.708	1.7702		4.5	74.5	4.47		4.5	53.19	2.82		4.5	62.0041	3.36768
5	88.2565	2.81234		5	100	3		5	83.65	5.77		5	95.9847	8.2343
5.5	100	1.99949		5.5	95.1	1.9		5.5	100	0.9		5.5	100	2.89787
6	96.6148	0.214137		6	64.5	2.58		6	90.5	1.97		6	63.8859	5.2583
6.5	81.0288	3.8402		6.5	31.7	1.9		6.5	75.56	1.65		6.5	42.5506	2.21415
7	51.038	0.228413		7	12.8	0.51		7	44.02	1.02		7	23.9602	2.02052
7.5	29.4256	1.81303		7.5	6.5	0.13		7.5	23.8	1.44		7.5	5.52559	0.598705
8	18.5638	0.328344		8	3.7	0.04		8	11.88	0.58		8	5.30984	0.108868
8.5	10.1551	0.11983		8.5	0	0		8.5	6.04	0.57		8.5	4.24308	0.0899015
W286F				W286H				W286Y
pH	Rel act	SD		pH	Rel act	SD		pH	Rel act	SD
3.5	2.6	0.15		3.5	1.2	0.08		3.5	2.26293	0.0582794
4	16.1	0.81		4	1.2	0		4	30.0108	1.46667
4.5	68.3	4.78		4.5	10.18	0.42		4.5	93.1034	3.09654
5	100	6		5	15.57	0.51		5	100	6.10241
5.5	98	4.9		5.5	32.93	0.76		5.5	94.2349	1.08875
6	83.8	2.51		6	54.49	0.76		6	81.0884	3.57557
6.5	52.1	1.04		6.5	100	7.62		6.5	53.9871	0.646552
7	25.2	1.01		7	84.43	0.93		7	27.5862	1.50187
7.5	12.5	0.62		7.5	57.49	0.68		7.5	13.2004	1.21318
8	6.5	0.19		8	10.18	0.42		8	4.74138	0.0933217
8.5	0	0		8.5	7.19	0.17		8.5	1.88578	0.0653252
Thermostability
WT				W286F/W434F				W286F/W434A				W286F				W286Y
Temperature (oC)	Rel act	SD		Temperature (oC)	Rel act	SD		Temperature (oC)	Rel act	SD		Temperature (oC)	Rel act	SD		Temperature (oC)	Rel act	SD
0	100	3.36		0	100	2.2		0	100	10.7		0	100	6.53		0	100	1.95
10	100.7	1.99		10	104.8	10.5		10	92.8	1.1		10	104.99	7.43		10	98.71	0.97
20	103.77	1.31		20	100.9	2		20	91.6	1.3		20	92.07	3.31		20	96.43	5.13
30	92.45	2.23		30	82.4	2		30	80.8	1.9		30	98.41	6.27		30	96.39	2.69
40	42.92	0.39		40	12.7	0.2		40	47.3	0.9		40	33.05	0.35		40	29.34	1.01
50	0.9	0.05		50	1.7	0		50	4.8	0.1		50	2.02	0.03		50	0	0
60	1.39	0.02		60	1.4	0		60	4.7	0.1		60	2.38	0.06		60	0.58	0.01
70	2.25	0.04		70	1.2	0		70	5	0.2		70	7.25	0.21		70	0.29	0.01
80	1.61	0.13		80	2.5	0.2		80	5.8	0.3		80	1.68	0.38		80	0	0
W434A				W434F				W434H				W434Y
Temperature (oC)	Rel act	SD		Temperature (oC)	Rel act	SD		Temperature (oC)	Rel act	SD		Temperature (oC)	Rel act	SD
0	100	2.4		0	100	6.7		0	100	9.1		0	100	2.81
10	104.5	0.9		10	102	8.5		10	91.7	5.2		10	99.158	2.386
20	103.5	7.4		20	96.4	1.5		20	90	4.3		20	101.587	3.478
30	92.6	1.4		30	99.1	3.8		30	87.6	2.7		30	99.488	3.074
40	62.6	0.1		40	55.2	6.9		40	61.5	2.4		40	70.821	0.633
50	6.7	0.2		50	1.5	0.1		50	2	0.1		50	1.557	0.018
60	1.1	0		60	2.1	0.3		60	0	0		60	0	0
70	2.8	0.1		70	3.4	0.4		70	0	0		70	0	0
80	0.5	0		80	7	1.5		80	0	0		80	0	0

## Sheet: FIG S5
G2OG										G2SG										G3OG										G3SG										G4OG
1	0.00049643	0.000518474	0.000549208	0.000485811	0.000487229	0.000446211				1	0.00050003	0.000492733	0.000494788	0.000494616	0.000497693	0.000527621				1	0.00050003	0.000492733	0.000494788	0.000494616	0.000497693	0.000527621				1	0.000501429	0.00050495	0.000525966	0.000495102	0.000509639	0.000487945				1	0.753705	0.389713	0.274252	0.44306	0.669633	0.510132
2	0.696478	0.463546	0.230425	0.495054	0.63161	0.414431				2	0.724972	0.646089	0.120995	0.929464	0.72176	0.614521				2	0.724972	0.646089	0.120995	0.929464	0.72176	0.614521				2	0.623285	0.513057	0.514783	0.482766	0.540616	0.376511				2	0.70461	0.65283	0.548176	0.540515	0.67059	0.321071
3	0.710173	0.682885	0.629577	0.647021	0.67998	0.740314				3	0.780986	0.438053	0.221725	0.587242	0.643904	0.578691				3	0.780986	0.438053	0.221725	0.587242	0.643904	0.578691				3	0.701844	0.855608	0.335533	1.13647	0.648078	0.664051				3	0.891029	0.660459	0.381021	0.540443	0.789305	0.460002
4	0.784823	0.530022	0.589051	0.3808	0.657655	0.710116				4	0.823704	0.520335	0.163143	0.718041	0.675912	0.689898				4	0.823704	0.520335	0.163143	0.718041	0.675912	0.689898				4	0.762901	0.764286	0.323588	1.064	0.685303	0.769132				4	0.877732	1.20228	0.576605	0.491548	0.901049	0.817575
5	0.866835	0.789554	0.775713	0.734124	0.776762	0.537811				5	0.818398	0.498315	0.197858	0.691487	0.779859	0.86139				5	0.818398	0.498315	0.197858	0.691487	0.779859	0.86139				5	0.711181	0.880086	0.236893	1.21806	0.588622	0.547297				5	0.891784	1.03119	0.427673	0.617911	0.698133	0.707538
6	0.900527	0.728005	0.717827	0.489277	0.716561	0.600828				6	0.868085	0.40237	0.398063	0.399893	0.831895	0.907232				6	0.868085	0.40237	0.398063	0.399893	0.831895	0.907232				6	0.696432	0.892182	0.389019	1.23382	0.637155	0.584076				6	0.919906	0.78533	0.386778	0.475453	0.731808	0.579333
7	0.891841	0.615513	0.433007	0.742504	0.730364	0.545028				7	0.847962	0.355352	0.336301	0.376343	0.639202	0.583961				7	0.847962	0.355352	0.336301	0.376343	0.639202	0.583961				7	0.709902	0.705936	0.330064	0.955429	0.715832	0.57632				7	0.944931	0.612448	0.327058	0.484709	0.730672	0.601363
8	0.859936	0.67288	0.606926	0.522651	0.777856	0.825961				8	0.804345	0.624758	0.324016	0.843439	0.702198	0.740682				8	0.804345	0.624758	0.324016	0.843439	0.702198	0.740682				8	0.689055	0.82775	0.328582	1.15162	0.655326	0.546977				8	0.959864	0.590521	0.563705	0.388842	0.877741	0.624959
9	0.952307	0.875722	0.821483	0.779265	0.883054	0.839166				9	0.786696	0.737895	0.363049	0.997864	0.730372	0.761321				9	0.786696	0.737895	0.363049	0.997864	0.730372	0.761321				9	0.699912	0.867207	0.298072	1.2223	0.694456	0.483576				9	0.950953	1.49589	0.459663	0.61755	0.926485	0.583418
10	0.923326	0.570648	0.522836	0.606344	0.685377	0.494794				10	0.866844	0.554287	0.480181	0.615258	0.900943	1.16226				10	0.866844	0.554287	0.480181	0.615258	0.900943	1.16226				10	0.743401	0.892817	0.287867	1.26114	0.732005	0.685315				10	0.898047	1.21334	0.269596	0.49167	0.941055	0.744373
11	0.937283	0.679393	0.422062	0.743189	0.788159	0.827025				11	0.80671	0.879376	0.63467	1.09745	0.827921	0.90329				11	0.80671	0.879376	0.63467	1.09745	0.827921	0.90329				11	0.7844	0.773829	0.360371	1.06687	0.719609	0.477905				11	0.835047	1.15613	0.422488	0.709202	0.814989	0.611435
12	0.972164	0.629393	0.648902	0.438933	0.729165	0.724636				12	0.799797	0.564353	0.514508	0.621703	0.712741	0.68718				12	0.799797	0.564353	0.514508	0.621703	0.712741	0.68718				12	0.75515	0.859684	0.569634	1.08159	0.766959	0.532063				12	0.895115	1.06005	0.466556	0.825049	0.771409	0.536541
13	1.10781	0.748347	0.632906	0.765009	0.627075	0.463135				13	0.806579	0.529185	0.422338	0.581477	0.691546	0.638894				13	0.806579	0.529185	0.422338	0.581477	0.691546	0.638894				13	0.741865	0.803504	0.387776	1.08558	0.6821	0.579912				13	0.882096	1.25771	0.694144	0.920945	0.6925	0.481415
14	1.02232	0.624918	0.541387	0.620991	0.726547	0.593077				14	0.873479	0.567385	0.671918	0.441746	0.844196	0.920294				14	0.873479	0.567385	0.671918	0.441746	0.844196	0.920294				14	0.814602	0.829914	0.460839	1.03959	0.686549	0.448805				14	0.861804	1.54797	0.392176	0.949696	0.804776	0.582817
15	1.21984	0.854656	0.543563	0.949027	0.652858	0.649792				15	0.884324	0.684251	0.30062	0.933208	0.678364	0.623097				15	0.884324	0.684251	0.30062	0.933208	0.678364	0.623097				15	0.760324	0.835335	0.307729	1.13483	0.754615	0.843325				15	0.996833	1.29149	0.370403	0.521927	0.857755	0.585665
16	1.22319	0.752796	0.53881	0.817843	0.714094	0.555196				16	0.87067	0.8082	0.425706	1.07457	0.708961	0.69017				16	0.87067	0.8082	0.425706	1.07457	0.708961	0.69017				16	0.743645	0.879279	0.428652	1.17058	0.73792	0.654854				16	0.97009	1.21727	0.309278	0.833289	0.723625	0.478634
17	1.34102	0.777814	0.505649	0.875312	0.737791	0.622906				17	0.877303	0.571594	0.488454	0.652072	0.759391	0.687086				17	0.877303	0.571594	0.488454	0.652072	0.759391	0.687086				17	0.687196	0.931808	0.159749	1.31622	0.674697	0.41709				17	0.926236	0.708006	0.485397	0.396036	0.696802	0.722282
18	1.34987	0.747281	0.592457	0.792329	0.790122	0.68609				18	0.975258	0.773285	0.716561	0.842797	0.799645	1.03833				18	0.975258	0.773285	0.716561	0.842797	0.799645	1.03833				18	0.694927	0.921566	0.118622	1.3231	0.641989	0.442267				18	0.93893	0.92511	0.426373	0.506346	0.685169	0.475361
19	1.34334	0.752211	0.641453	0.758987	0.815513	0.555569				19	0.828413	0.812416	0.649489	0.972912	0.720499	0.762358				19	0.828413	0.812416	0.649489	0.972912	0.720499	0.762358				19	0.703833	0.939743	0.255215	1.33041	0.739356	0.690338				19	0.907078	0.987517	0.637916	0.814991	0.830894	0.556441
20	1.27694	0.943746	0.785826	0.982904	0.743929	0.561295				20	0.897528	0.490509	0.385173	0.570867	0.760831	0.848684				20	0.897528	0.490509	0.385173	0.570867	0.760831	0.848684				20	0.778663	0.958606	0.333942	1.34204	0.654243	0.682652				20	0.843331	1.32262	0.493545	0.542645	0.747917	0.438402
21	1.26822	0.918477	0.931409	0.813407	0.682061	0.516201				21	0.914633	0.709476	0.557761	0.838281	0.866327	1.05154				21	0.914633	0.709476	0.557761	0.838281	0.866327	1.05154				21	0.767545	0.870696	0.363855	1.17631	0.728621	0.580806				21	0.949366	1.41257	0.516608	1.24028	0.792486	0.537978
22	1.394	0.831712	0.911358	0.637882	0.748464	0.736747				22	0.991103	0.565182	0.35557	0.731795	0.817187	0.89455				22	0.991103	0.565182	0.35557	0.731795	0.817187	0.89455				22	0.78509	1.08651	0.240871	1.51978	0.675069	0.422959				22	0.960939	1.29151	0.639322	0.734035	0.881561	1.0014
23	1.31355	1.00188	0.904193	1.02137	0.816341	0.512083				23	0.934548	0.439189	0.350819	0.51613	0.834454	1.06989				23	0.934548	0.439189	0.350819	0.51613	0.834454	1.06989				23	0.790021	0.982598	0.213888	1.39172	0.707423	0.464409				23	0.93032	1.57693	0.361762	1.11002	0.779636	0.597858
24	1.26728	0.90223	0.736484	1.04396	0.745165	0.483393				24	0.918298	0.719478	0.462333	0.923278	0.768562	0.950117				24	0.918298	0.719478	0.462333	0.923278	0.768562	0.950117				24	0.75831	0.805502	0.260568	1.13398	0.625218	0.438901				24	0.880841	1.79002	0.652496	1.44858	0.737175	0.643278
25	1.34873	0.680884	0.668475	0.578127	0.70554	0.584897				25	0.891667	0.634721	0.425527	0.810088	0.724801	0.830445				25	0.891667	0.634721	0.425527	0.810088	0.724801	0.830445				25	0.768477	0.705714	0.241241	0.999669	0.718399	0.482222				25	0.873753	1.43979	0.446069	0.851898	0.817217	0.807365
26	1.27618	0.662135	0.644044	0.561609	0.71543	0.819659				26	0.878626	0.723345	0.588368	0.861933	0.711305	0.776307				26	0.878626	0.723345	0.588368	0.861933	0.711305	0.776307				26	0.822793	0.942178	0.368022	1.30709	0.811443	0.793771				26	0.832234	1.43396	0.494097	0.863885	0.741063	0.481074
27	1.36454	0.567187	0.489462	0.534775	0.721036	0.657551				27	0.902402	0.614901	0.439127	0.770224	0.728323	0.79867				27	0.902402	0.614901	0.439127	0.770224	0.728323	0.79867				27	0.822099	0.882852	0.333415	1.1813	0.68003	0.57986				27	0.929115	1.57157	0.642438	1.35324	0.799375	0.562279
28	1.34093	0.766197	0.521825	0.888656	0.77579	0.778283				28	0.982179	0.718483	0.490044	0.902023	0.688642	0.82834				28	0.982179	0.718483	0.490044	0.902023	0.688642	0.82834				28	0.840136	0.99214	0.216659	1.40466	0.651015	0.489609				28	0.917034	1.52323	0.628063	0.907768	0.800902	0.651259
29	1.28043	0.819551	0.732876	0.864853	0.70431	0.792424				29	1.03205	1.08606	0.483011	1.48547	0.929751	1.18429				29	1.03205	1.08606	0.483011	1.48547	0.929751	1.18429				29	0.934414	1.08873	0.323447	1.49854	0.723921	0.672032				29	0.903642	1.24132	0.648997	1.0299	0.785276	0.698154
30	1.31379	0.902904	0.934754	0.636631	0.837011	0.741494				30	0.864367	0.84479	0.563633	1.06454	0.814169	0.919862				30	0.864367	0.84479	0.563633	1.06454	0.814169	0.919862				30	0.914167	1.19986	0.557159	1.63799	0.736634	0.477478				30	0.925881	0.863533	0.371598	0.367084	0.775879	0.594742
31	1.43387	0.733501	0.83545	0.592891	0.772015	0.641168				31	1.0103	0.690732	0.512732	0.846477	0.743341	0.793827				31	1.0103	0.690732	0.512732	0.846477	0.743341	0.793827				31	0.890081	0.787929	0.525848	1.00644	0.687588	0.615431				31	0.983874	0.987565	0.434778	0.668814	0.78274	0.660716
32	1.49668	0.651868	0.699359	0.515229	0.79369	0.912979				32	0.986945	1.0234	0.301079	1.45313	0.698972	0.714438				32	0.986945	1.0234	0.301079	1.45313	0.698972	0.714438				32	0.842553	0.976382	0.471091	1.32211	0.658353	0.471958				32	0.895941	0.663943	0.535634	0.454282	0.760939	0.667608
33	1.40494	0.73945	0.720743	0.608997	0.802833	0.789648				33	0.986858	0.995949	0.342783	1.34925	0.808934	0.809931				33	0.986858	0.995949	0.342783	1.34925	0.808934	0.809931				33	0.895652	0.775465	0.380769	1.05673	0.723617	0.688749				33	0.95508	0.418247	0.37432	0.427104	0.763435	0.706861
34	1.36738	0.980012	0.630916	1.16352	0.922816	0.876536				34	1.05821	0.895953	0.370539	1.12892	0.848595	0.820271				34	1.05821	0.895953	0.370539	1.12892	0.848595	0.820271				34	0.876134	0.885621	0.281086	1.18099	0.728731	0.668877				34	0.829509	0.887957	0.643338	0.705696	0.78189	0.503816
35	1.30002	0.982393	0.880301	1.00207	1.00561	0.766762				35	1.23995	0.767462	0.520466	0.972356	1.00045	1.14681				35	1.23995	0.767462	0.520466	0.972356	1.00045	1.14681				35	0.890184	0.844122	0.323102	1.18797	0.679809	0.609061				35	0.85498	1.22413	1.13399	0.555117	0.634563	0.566373
36	1.28439	0.719702	0.83724	0.464796	0.791709	0.869336				36	1.14089	0.783755	0.662973	0.904348	0.961738	0.99041				36	1.14089	0.783755	0.662973	0.904348	0.961738	0.99041				36	1.03601	0.829135	0.263268	1.17651	0.778446	0.651819				36	0.948206	0.778773	0.800882	0.371148	0.760749	0.822371
37	1.46513	0.685048	0.647881	0.609085	0.745801	0.581242				37	1.12085	0.601612	0.475131	0.731345	0.928656	1.14068				37	1.12085	0.601612	0.475131	0.731345	0.928656	1.14068				37	0.959228	1.07208	0.325319	1.50069	0.751475	0.519703				37	1.06964	0.992282	0.862152	0.588545	0.684082	0.464514
38	1.35243	0.650383	0.646457	0.534094	0.755201	0.62345				38	1.08913	0.940749	0.660555	1.18805	1.02419	1.30536				38	1.08913	0.940749	0.660555	1.18805	1.02419	1.30536				38	0.928062	0.955757	0.443173	1.30789	0.696894	0.52494				38	0.970697	1.10509	0.820451	0.557352	0.607557	0.488083
39	1.47351	0.720655	0.772454	0.539858	0.729653	0.588195				39	1.00906	1.04543	0.492637	1.43707	0.873834	1.00412				39	1.00906	1.04543	0.492637	1.43707	0.873834	1.00412				39	0.934174	0.730594	0.236706	0.989802	0.649769	0.592719				39	1.04228	1.15462	0.979294	0.458695	0.761945	0.599934
40	1.53319	0.776395	0.798633	0.666631	0.778288	0.719979				40	1.08472	0.774546	0.376088	1.04314	0.851405	0.802114				40	1.08472	0.774546	0.376088	1.04314	0.851405	0.802114				40	0.935482	0.743262	0.222441	1.05912	0.668585	0.635666				40	1.04654	1.02639	1.00202	0.40789	0.741067	0.642021
41	1.569	0.710446	0.773696	0.589593	0.838753	0.601277				41	1.07149	0.490274	0.374112	0.586833	0.689399	0.825482				41	1.07149	0.490274	0.374112	0.586833	0.689399	0.825482				41	1.0234	0.799755	0.366887	1.07099	0.730658	0.625261				41	0.990457	1.69236	0.508618	0.93465	0.66287	0.481304
42	1.55623	0.89692	0.999583	0.582336	0.841103	1.05043				42	1.11349	0.655588	0.36448	0.878565	0.769071	0.760706				42	1.11349	0.655588	0.36448	0.878565	0.769071	0.760706				42	1.04733	0.996709	0.260584	1.39848	0.876509	0.738924				42	1.05022	0.554539	0.465553	0.347519	0.751084	0.606095
43	1.52605	0.86874	0.83289	0.680669	0.84925	0.848721				43	1.08132	0.88706	0.681647	1.09059	0.878495	0.912157				43	1.08132	0.88706	0.681647	1.09059	0.878495	0.912157				43	1.09574	1.12163	0.368841	1.56592	0.73672	0.629051				43	0.979956	0.776635	0.34865	0.511961	0.650889	0.553741
44	1.49354	0.898097	0.969091	0.775063	0.767744	0.731068				44	1.11418	0.801533	0.699597	0.909299	0.902998	1.06742				44	1.11418	0.801533	0.699597	0.909299	0.902998	1.06742				44	1.04263	0.953091	0.383265	1.27057	0.72948	0.833627				44	0.990958	1.14302	0.438998	0.341114	0.764458	0.727015
45	1.64918	0.766785	0.745108	0.702271	0.766727	0.941666				45	1.11702	0.540689	0.461408	0.625622	0.896952	0.810131				45	1.11702	0.540689	0.461408	0.625622	0.896952	0.810131				45	1.00388	0.836134	0.295971	1.17868	0.707214	0.482175				45	1.00103	0.672781	0.462254	0.416672	0.822663	0.739482
46	1.57556	0.641702	0.685023	0.528515	0.733553	0.839863				46	1.09927	0.762379	0.4078	1.00559	0.885325	1.162				46	1.09927	0.762379	0.4078	1.00559	0.885325	1.162				46	1.05989	0.870095	0.353348	1.21446	0.683305	0.727812				46	0.987601	0.668808	0.568464	0.56489	0.749528	0.689664
47	1.57939	0.793608	0.762871	0.736251	0.727948	0.664149				47	1.06783	0.770509	0.408377	1.04544	0.820221	0.866637				47	1.06783	0.770509	0.408377	1.04544	0.820221	0.866637				47	1.0392	0.725764	0.292755	0.997593	0.671932	0.542352				47	1.00765	0.684897	0.651054	0.583653	0.771893	0.69879
48	1.43869	0.92521	0.951385	0.709306	0.695482	0.469344				48	1.11056	0.90473	0.318982	1.27707	0.938984	1.25703				48	1.11056	0.90473	0.318982	1.27707	0.938984	1.25703				48	1.05963	0.811104	0.324553	1.11228	0.662367	0.642077				48	0.986873	0.719978	0.496372	0.547581	0.835115	0.588601
49	1.53502	0.875538	0.668667	1.00713	0.702585	0.596144				49	1.15914	0.749214	0.408561	1.0054	0.827905	0.949796				49	1.15914	0.749214	0.408561	1.0054	0.827905	0.949796				49	1.05646	0.931894	0.455033	1.25734	0.715933	0.682304				49	1.01786	0.800704	0.536988	0.785535	0.901175	0.843727
50	1.63857	0.790318	0.765042	0.72985	0.885842	0.699573				50	1.24808	0.834996	0.350048	1.15837	0.968795	1.16035				50	1.24808	0.834996	0.350048	1.15837	0.968795	1.16035				50	1.09255	0.75158	0.327552	1.01804	0.736353	0.92011				50	0.957875	0.666756	0.299201	0.554564	0.89892	0.716788
51	1.68322	0.733253	0.699049	0.677584	0.861615	0.722218				51	1.27221	0.898713	0.452074	1.2061	0.956069	1.25034				51	1.27221	0.898713	0.452074	1.2061	0.956069	1.25034				51	0.987466	0.922477	0.281125	1.30277	0.633951	0.50843				51	1.00076	0.75388	0.503948	0.569586	0.805181	0.594701
52	1.64032	0.67696	0.60566	0.569448	0.826447	0.963025				52	1.29457	0.792611	0.511515	1.01027	0.888634	0.934896				52	1.29457	0.792611	0.511515	1.01027	0.888634	0.934896				52	0.979493	0.866216	0.366236	1.19338	0.641556	0.654742				52	0.971147	1.00119	0.461449	0.894882	0.767294	0.504314
53	1.57644	0.569178	0.598678	0.420103	0.720321	0.755952				53	1.14073	0.695712	0.386596	0.936519	0.939067	1.04832				53	1.14073	0.695712	0.386596	0.936519	0.939067	1.04832				53	1.0019	0.833999	0.321236	1.16379	0.719584	0.729545				53	0.9175	0.960202	0.436246	0.541214	0.824843	0.572402
54	1.56727	0.803432	0.802692	0.613324	0.864067	0.814622				54	1.21197	0.755161	0.364924	1.02594	1.01984	1.10214				54	1.21197	0.755161	0.364924	1.02594	1.01984	1.10214				54	0.998867	0.902688	0.441204	1.23285	0.750727	0.547737				54	0.981093	0.869327	0.286399	0.791568	0.905499	0.525634
55	1.57329	0.763795	0.850608	0.566678	0.75545	0.678092				55	1.39814	0.927845	0.377659	1.28228	0.955913	1.18239				55	1.39814	0.927845	0.377659	1.28228	0.955913	1.18239				55	1.0204	0.84925	0.375511	1.17642	0.708458	0.475158				55	0.90741	1.76314	0.346905	0.862676	0.965036	0.788564
56	1.61697	0.730915	0.773522	0.595786	0.852209	1.11219				56	1.38335	0.907409	0.656469	1.13593	1.08779	1.20097				56	1.38335	0.907409	0.656469	1.13593	1.08779	1.20097				56	1.02521	0.827608	0.390677	1.09219	0.691177	0.532974				56	0.984853	1.77173	0.699254	0.954645	0.99235	0.871747
57	1.58011	1.05016	0.869625	1.17895	0.911677	1.18396				57	1.28735	1.20143	0.669721	1.6133	0.992458	1.14244				57	1.28735	1.20143	0.669721	1.6133	0.992458	1.14244				57	0.979721	1.07338	0.400413	1.50023	0.707088	0.471866				57	1.1266	0.999485	0.441691	0.780995	0.92025	0.672884
58	1.70723	0.771266	0.823227	0.668302	0.920074	1.01777				58	1.36573	0.839848	0.400478	1.15685	1.00087	1.41025				58	1.36573	0.839848	0.400478	1.15685	1.00087	1.41025				58	0.924347	1.05071	0.393849	1.46686	0.700409	0.549269				58	1.10126	1.23927	0.607021	0.981703	0.855786	0.507964
59	1.68966	0.989315	0.892365	0.926135	0.85112	0.863104				59	1.34389	0.747798	0.422825	0.998333	0.941218	1.02537				59	1.34389	0.747798	0.422825	0.998333	0.941218	1.02537				59	0.978092	1.0266	0.654127	1.3318	0.744187	0.522464				59	1.19654	1.44048	0.902379	1.3159	1.06048	0.928081
60	1.64615	0.802763	0.614038	0.77354	0.877045	1.11438				60	1.2967	0.756251	0.513139	0.972372	0.926995	1.00699				60	1.2967	0.756251	0.513139	0.972372	0.926995	1.00699				60	1.14875	1.12686	0.470748	1.54338	0.768891	0.642536				60	1.06116	1.2506	0.504138	1.20778	0.967131	0.711937
61	1.6801	0.52753	0.501744	0.437476	0.87436	0.965545				61	1.25999	0.880014	0.927523	0.85254	0.980673	0.932987				61	1.25999	0.880014	0.927523	0.85254	0.980673	0.932987				61	1.11679	0.880671	0.370376	1.21543	0.760288	0.656212				61	1.17491	1.15393	0.460288	0.946239	0.931911	0.642521
62	1.67914	0.720252	0.602042	0.738503	1.01929	1.04351				62	1.3009	0.726066	0.363405	0.905215	0.963882	0.950719				62	1.3009	0.726066	0.363405	0.905215	0.963882	0.950719				62	1.06674	1.1017	0.346384	1.5325	0.696288	0.475148				62	1.18503	1.13199	0.421042	0.859428	0.920129	0.716227
63	1.72221	1.0278	0.772671	1.19673	0.977255	1.07136				63	1.32114	0.744496	0.422913	0.995506	1.03666	1.29912				63	1.32114	0.744496	0.422913	0.995506	1.03666	1.29912				63	1.04463	1.27197	0.502988	1.74395	0.891596	0.86056				63	1.1758	1.29251	0.488221	0.796332	0.822378	0.541102
64	1.71418	0.877783	0.751467	0.876854	0.842289	1.04874				64	1.3293	0.893832	0.355905	1.24757	1.02598	1.09491				64	1.3293	0.893832	0.355905	1.24757	1.02598	1.09491				64	1.12	1.33529	0.636398	1.80174	0.852206	0.684176				64	1.081	1.15062	0.360128	0.378637	0.824434	0.469022
65	1.67202	0.619649	0.617277	0.507747	0.796745	0.716969				65	1.23537	1.15839	0.645224	1.5549	1.05686	1.11409				65	1.23537	1.15839	0.645224	1.5549	1.05686	1.11409				65	1.06468	1.14889	0.565975	1.55828	0.781399	0.552555				65	1.15412	1.18671	0.606782	0.65221	0.849268	0.827532
66	1.59103	1.06548	1.03618	1.01895	0.970973	0.926552				66	1.17929	0.905373	0.405288	1.25446	0.918281	0.933783				66	1.17929	0.905373	0.405288	1.25446	0.918281	0.933783				66	1.05825	1.10338	0.491772	1.51224	0.747499	0.494122				66	1.20306	0.936566	0.457862	0.635952	0.780281	0.507942
67	1.51407	0.572538	0.597547	0.520554	0.90689	1.01324				67	1.21661	0.773217	0.48288	1.0037	0.863337	0.934983				67	1.21661	0.773217	0.48288	1.0037	0.863337	0.934983				67	1.15623	0.846432	0.413166	1.14896	0.761152	0.666272				67	1.25405	1.26772	0.68419	0.992999	0.896398	1.0032
68	1.49393	0.687738	0.702605	0.5905	0.86965	1.11918				68	1.36119	0.98322	0.594161	1.29212	1.03571	1.26111				68	1.36119	0.98322	0.594161	1.29212	1.03571	1.26111				68	1.42799	0.982623	0.769552	1.18233	0.967187	0.847343				68	1.22995	0.964272	0.420373	0.398819	0.83955	0.64315
69	1.46284	1.20684	1.08	1.18675	0.935792	0.999599				69	1.18233	0.686419	0.387604	0.91833	0.898313	1.05917				69	1.18233	0.686419	0.387604	0.91833	0.898313	1.05917				69	1.2511	0.954706	0.570861	1.24386	0.849808	0.640373				69	1.19471	1.16463	0.674885	0.961401	0.889467	0.535734
70	1.50945	1.15689	0.860005	1.33547	0.81581	0.888675				70	1.2219	0.632212	0.415052	0.805608	0.858206	1.04884				70	1.2219	0.632212	0.415052	0.805608	0.858206	1.04884				70	1.11449	0.989247	0.581889	1.29044	0.894404	0.705617				70	1.25996	1.29417	0.579614	1.09824	0.865656	0.769978
71	1.62789	0.756566	0.703532	0.690979	0.855693	0.898464				71	1.17965	0.822348	0.64047	0.983129	0.859186	0.870164				71	1.17965	0.822348	0.64047	0.983129	0.859186	0.870164				71	1.04113	1.00979	0.542279	1.35501	0.772076	0.528749				71	1.1461	0.936281	0.496184	0.371635	0.919309	0.675443
72	1.61805	1.10632	1.08244	1.07901	0.87774	1.23952				72	1.28221	0.813692	0.393894	1.10445	0.774779	0.884408				72	1.28221	0.813692	0.393894	1.10445	0.774779	0.884408				72	1.08137	1.02902	0.653806	1.32014	0.936711	0.90167				72	1.07878	0.926696	0.365983	0.405906	0.75047	0.498815
73	1.6033	0.736863	0.648844	0.661372	0.816334	0.850001				73	1.28559	0.661844	0.404999	0.867592	0.844795	1.00227				73	1.28559	0.661844	0.404999	0.867592	0.844795	1.00227				73	1.05074	1.08941	0.456155	1.49365	0.78996	0.535069				73	1.10947	1.22097	0.400094	0.567953	0.830252	0.778512
74	1.74027	0.863465	0.900875	0.577582	0.876103	0.946667				74	1.18859	0.657488	0.476665	0.813834	0.797267	0.777677				74	1.18859	0.657488	0.476665	0.813834	0.797267	0.777677				74	1.07414	0.861996	0.305522	1.19925	0.74643	0.641602				74	1.05875	0.888716	0.402011	0.317606	0.739823	0.644931
75	1.71671	0.809956	0.582846	0.878639	0.899531	0.969935				75	1.29188	0.505024	0.393007	0.615609	0.834126	1.11042				75	1.29188	0.505024	0.393007	0.615609	0.834126	1.11042				75	1.10265	0.816067	0.437751	1.08938	0.781129	0.542884				75	1.2307	0.614791	0.419077	0.386192	0.945222	0.696839
76	1.87325	1.03662	0.92201	1.01165	0.968576	0.950468				76	1.34369	0.881607	0.417438	1.17577	0.948726	1.10335				76	1.34369	0.881607	0.417438	1.17577	0.948726	1.10335				76	1.14662	0.983398	0.187883	1.39979	0.754605	0.570271				76	1.13158	0.708425	0.545478	0.471538	0.901125	0.885745
77	1.8634	0.869077	0.943025	0.760059	0.990276	0.995483				77	1.28943	0.972983	0.653152	1.22395	0.987433	1.38577				77	1.28943	0.972983	0.653152	1.22395	0.987433	1.38577				77	1.15799	0.845757	0.252698	1.1961	0.770102	0.600375				77	1.1064	1.3682	0.682536	0.667083	0.842904	0.651848
78	1.8668	0.771746	0.818531	0.684405	1.00057	1.01906				78	1.26007	0.425211	0.370366	0.479407	0.877429	1.02993				78	1.26007	0.425211	0.370366	0.479407	0.877429	1.02993				78	1.04606	0.679914	0.206727	0.967707	0.719633	0.689664				78	1.17031	1.31565	0.512451	0.880046	0.894989	0.998199
79	2.0197	1.06757	0.850744	1.20156	1.09615	1.02354				79	1.30606	0.785639	0.353856	1.08306	0.903582	1.15732				79	1.30606	0.785639	0.353856	1.08306	0.903582	1.15732				79	1.03791	0.98149	0.252531	1.37837	0.818266	0.517373				79	1.24384	0.802145	0.28912	0.55704	0.824817	0.622666
80	1.82574	0.876185	0.696873	0.967956	0.930835	0.769223				80	1.26135	0.74193	0.319184	1.02821	0.989824	1.38892				80	1.26135	0.74193	0.319184	1.02821	0.989824	1.38892				80	1.20461	0.972917	0.357461	1.34212	0.803873	0.359134				80	1.20754	0.627939	0.312058	0.468352	0.889858	0.816567
81	1.83155	0.573786	0.612525	0.358173	0.942349	0.682494				81	1.2359	0.987796	0.314626	1.37629	0.898399	0.927364				81	1.2359	0.987796	0.314626	1.37629	0.898399	0.927364				81	1.08531	1.05145	0.349616	1.4809	0.819494	0.678424				81	1.26507	0.513127	0.399701	0.305319	0.870025	0.542611
82	1.79354	0.916425	0.736433	0.922555	0.916408	0.627551				82	1.29396	0.490489	0.32387	0.620773	0.858432	0.843817				82	1.29396	0.490489	0.32387	0.620773	0.858432	0.843817				82	1.26166	1.03848	0.359651	1.44431	0.780665	0.612182				82	1.19171	0.709679	0.378772	0.619579	0.873729	0.839633
83	1.81764	0.778689	0.797861	0.605573	0.948813	0.77516				83	1.21985	0.503163	0.333327	0.64646	0.842137	0.803418				83	1.21985	0.503163	0.333327	0.64646	0.842137	0.803418				83	1.18255	1.13011	0.53017	1.52763	0.775734	0.44964				83	1.15702	0.422572	0.410193	0.392958	0.923582	0.685126
84	1.78274	0.9267	0.853635	0.855541	0.901355	0.605381				84	1.39267	0.502819	0.398333	0.607589	0.827925	0.794328				84	1.39267	0.502819	0.398333	0.607589	0.827925	0.794328				84	1.13527	0.985129	0.35266	1.36495	0.758379	0.740622				84	1.18154	0.614298	0.452875	0.321698	0.953061	0.637239
85	1.70808	0.812461	0.638614	0.912869	1.01023	0.915879				85	1.33609	0.521871	0.283578	0.699108	0.851778	0.872881				85	1.33609	0.521871	0.283578	0.699108	0.851778	0.872881				85	1.27578	1.16475	0.364436	1.61629	0.784726	0.749427				85	1.16898	0.89185	0.550248	0.519836	0.882236	0.834365
86	1.82532	0.899808	0.861193	0.775678	0.983726	0.847968				86	1.40283	0.599467	0.326328	0.784264	0.871434	0.961374				86	1.40283	0.599467	0.326328	0.784264	0.871434	0.961374				86	1.17951	1.20939	0.375327	1.65604	0.694323	0.384648				86	1.08526	1.20513	0.51685	0.574203	0.975425	0.572309
87	1.82976	0.849098	0.880651	0.733621	1.08637	0.765577				87	1.27833	0.643867	0.429092	0.817096	0.79906	0.860389				87	1.27833	0.643867	0.429092	0.817096	0.79906	0.860389				87	1.24348	1.14598	0.389564	1.5725	0.776868	0.548761				87	1.07216	1.33021	0.526014	0.984529	0.819562	0.526057
88	1.83427	0.899289	0.780993	0.850554	1.15312	0.536311				88	1.2683	0.390072	0.320834	0.450454	0.795781	0.966885				88	1.2683	0.390072	0.320834	0.450454	0.795781	0.966885				88	1.25063	1.02928	0.395129	1.40846	0.714475	0.56271				88	1.03986	1.30238	0.454896	0.880029	0.822584	0.685285
89	1.90542	0.750882	0.711463	0.718635	1.06874	0.647302				89	1.23556	0.657618	0.491223	0.800651	0.90258	1.00115				89	1.23556	0.657618	0.491223	0.800651	0.90258	1.00115				89	1.23989	1.17039	0.416721	1.62945	0.770159	0.614549				89	1.05912	1.48591	0.596274	1.31468	0.996385	0.73369
90	1.93905	0.963523	0.903316	0.925943	1.08807	0.778649				90	1.23518	0.53325	0.416664	0.64162	0.820728	0.927597				90	1.23518	0.53325	0.416664	0.64162	0.820728	0.927597				90	1.23281	1.05512	0.407773	1.45653	0.761459	0.692421				90	1.04822	1.66568	0.392229	1.45108	0.907872	0.535298
91	1.92068	0.940372	0.914268	0.830761	1.03242	0.705056				91	1.14075	0.564789	0.424618	0.689577	0.858901	0.906607				91	1.14075	0.564789	0.424618	0.689577	0.858901	0.906607				91	1.26571	0.817327	0.555403	1.01515	0.803664	0.527276				91	1.10849	1.19254	0.310188	1.21208	0.873006	0.82012
92	1.91886	0.853558	0.811631	0.814376	0.977666	0.795905				92	1.08761	0.642334	0.429878	0.806072	0.88083	1.24223				92	1.08761	0.642334	0.429878	0.806072	0.88083	1.24223				92	1.3272	1.17479	0.480468	1.60445	0.803395	0.592831				92	1.13818	1.24553	0.254969	1.14256	0.901554	0.616666
93	1.76703	0.702682	0.562995	0.798741	0.925583	0.845037				93	1.15417	0.625338	0.406858	0.799448	0.801519	1.0343				93	1.15417	0.625338	0.406858	0.799448	0.801519	1.0343				93	1.29677	1.24718	0.526656	1.68819	0.801745	0.592952				93	1.13915	1.5743	0.425192	1.12937	0.808068	0.715416
94	1.78733	1.02162	0.906614	0.958921	0.962933	0.771226				94	1.1963	0.530614	0.561615	0.512708	0.817668	0.889585				94	1.1963	0.530614	0.561615	0.512708	0.817668	0.889585				94	1.33435	1.12778	0.537063	1.49996	0.730683	0.631002				94	1.11666	1.57638	0.638361	1.53672	0.949259	0.658641
95	1.66099	0.862716	0.730954	0.797878	1.00163	0.879987				95	1.19631	0.491054	0.309199	0.630777	0.809013	0.980383				95	1.19631	0.491054	0.309199	0.630777	0.809013	0.980383				95	1.26552	1.31078	0.47921	1.77872	0.810602	0.576534				95	1.15638	1.16473	0.396746	0.829298	0.876149	0.726714
96	1.65288	1.00161	0.938948	0.902554	1.07863	0.961097				96	1.20069	0.521608	0.268859	0.710618	0.843899	0.868959				96	1.20069	0.521608	0.268859	0.710618	0.843899	0.868959				96	1.3535	1.02125	0.515661	1.35753	0.78535	0.573904				96	1.17656	1.46736	0.591598	0.614517	0.889179	0.724733
97	1.65137	1.09539	0.928241	1.11352	1.02038	0.998018				97	1.10955	0.492068	0.331321	0.614054	0.806637	0.877525				97	1.10955	0.492068	0.331321	0.614054	0.806637	0.877525				97	1.2556	1.24783	0.477182	1.70388	0.769707	0.488051				97	1.22208	0.699587	0.41698	0.489713	0.916079	0.696703
98	1.69157	0.912065	0.856657	0.795261	0.972189	0.926983				98	1.29381	1.07295	0.512948	1.46082	0.983848	1.3685				98	1.29381	1.07295	0.512948	1.46082	0.983848	1.3685				98	1.22823	1.05307	0.491749	1.43615	0.737776	0.469807				98	1.15145	0.646002	0.310622	0.442841	0.951068	1.00641
99	1.61386	0.877483	0.844684	0.887039	0.989462	1.0154				99	1.26796	0.47737	0.343804	0.584816	0.772595	0.839544				99	1.26796	0.47737	0.343804	0.584816	0.772595	0.839544				99	1.18429	1.07502	0.48062	1.47139	0.767891	0.739102				99	1.15689	0.664717	0.376916	0.384443	0.879259	0.562264
100	1.63194	0.788869	0.732804	0.790757	1.02136	0.801438				100	1.19094	0.935975	0.344136	1.31278	0.769326	0.969009				100	1.19094	0.935975	0.344136	1.31278	0.769326	0.969009				100	1.22099	1.08851	0.491056	1.47713	0.78453	0.629333				100	1.26017	0.594503	0.508647	0.460407	0.848879	0.628443
101	1.66964	0.841334	0.816791	0.862567	0.952017	0.63745				101	1.25321	0.879368	0.452882	1.18743	0.858662	1.01277				101	1.25321	0.879368	0.452882	1.18743	0.858662	1.01277				101	1.25488	1.3506	0.58944	1.79101	0.813849	0.402463				101	1.26048	0.956436	0.797386	0.607777	0.832757	0.577219
102	1.71703	0.974862	0.891766	0.949935	1.0116	0.735324				102	1.27494	0.826772	0.323918	1.15814	0.830862	0.979218				102	1.27494	0.826772	0.323918	1.15814	0.830862	0.979218				102	1.27177	1.20062	0.426549	1.65102	0.802958	0.542226				102	1.17841	0.595463	0.390541	0.495849	0.876577	0.741036
103	1.83938	0.956008	0.850719	0.963127	1.00434	1.01077				103	1.21741	0.898157	0.315249	1.26799	0.741434	0.995164				103	1.21741	0.898157	0.315249	1.26799	0.741434	0.995164				103	1.28073	1.12129	0.403571	1.54634	0.736084	0.41744				103	1.15859	0.597864	0.435489	0.462466	0.848299	0.664619
104	1.69552	1.07925	0.700247	1.23649	0.949777	0.905767				104	1.23173	0.459281	0.215532	0.612164	0.804086	0.914857				104	1.23173	0.459281	0.215532	0.612164	0.804086	0.914857				104	1.25381	1.28999	0.409985	1.79593	0.767618	0.481786				104	1.1869	0.951986	0.477318	0.483118	0.838972	0.440884
105	1.68097	1.36265	1.0776	1.49192	0.922231	0.885064				105	1.32805	0.682395	0.282291	0.947308	0.747724	0.926519				105	1.32805	0.682395	0.282291	0.947308	0.747724	0.926519				105	1.23769	1.33636	0.462955	1.85074	0.803182	0.556299				105	1.21141	0.860146	0.463236	0.529576	0.803723	0.514196
106	1.73311	1.24106	1.09554	1.27042	0.991834	0.911502				106	1.38962	0.767468	0.375215	1.05227	0.851046	1.02942				106	1.38962	0.767468	0.375215	1.05227	0.851046	1.02942				106	1.2677	1.354	0.470493	1.88432	0.783306	0.693354				106	1.13739	0.9918	0.57136	0.678515	0.885366	0.686103
107	1.72334	1.04122	1.102	0.830362	0.967158	0.698073				107	1.27455	0.565729	0.306791	0.759972	0.811833	0.928599				107	1.27455	0.565729	0.306791	0.759972	0.811833	0.928599				107	1.2554	1.17503	0.426934	1.64315	0.705965	0.477765				107	1.05371	0.936559	0.259958	0.445378	0.842932	0.652479
108	1.7468	0.833507	0.765996	0.727897	1.02183	0.860738				108	1.15792	0.468536	0.442743	0.501893	0.720246	0.845084				108	1.15792	0.468536	0.442743	0.501893	0.720246	0.845084				108	1.27776	1.11583	0.313948	1.57088	0.77504	0.683971				108	1.10088	0.852946	0.431641	0.269317	0.872574	0.82882
109	1.85663	0.720212	0.714246	0.657088	0.970783	0.780751				109	1.23631	0.435637	0.297554	0.540401	0.902915	1.09088				109	1.23631	0.435637	0.297554	0.540401	0.902915	1.09088				109	1.20156	1.1476	0.482561	1.58025	0.691207	0.463258				109	1.0419	0.865677	0.315768	0.563318	0.734946	0.612283
110	1.76337	0.873097	0.865662	0.751565	0.948518	0.729459				110	1.28513	0.562731	0.284938	0.766602	0.853327	1.14396				110	1.28513	0.562731	0.284938	0.766602	0.853327	1.14396				110	1.22516	0.968903	0.455788	1.33185	0.69796	0.493122				110	1.06961	0.982225	0.616804	0.348556	0.825052	0.490725
111	1.80464	0.906261	0.891569	0.702155	1.02168	0.929155				111	1.3374	0.610803	0.478206	0.723941	0.805514	0.737673				111	1.3374	0.610803	0.478206	0.723941	0.805514	0.737673				111	1.22053	0.877744	0.352068	1.21039	0.728364	0.490062				111	1.17086	0.506722	0.288485	0.330639	0.89096	0.934569
112	1.85029	0.87854	0.713563	0.923628	1.03933	0.904779				112	1.30247	0.74492	0.418661	0.771653	0.859705	0.906759				112	1.30247	0.74492	0.418661	0.771653	0.859705	0.906759				112	1.1665	0.914542	0.41937	1.24357	0.745021	0.721905				112	1.14016	0.47281	0.375047	0.313959	0.796931	0.459999
113	1.89946	1.00941	0.861334	0.975651	1.04931	0.817545				113	1.28027	0.377111	0.209595	0.492768	0.88714	1.12503				113	1.28027	0.377111	0.209595	0.492768	0.88714	1.12503				113	1.28924	0.766025	0.397093	1.04047	0.842678	0.820917				113	1.22656	0.969326	0.486766	0.920225	0.862898	0.778639
114	1.94005	1.20502	1.25257	1.05767	1.05085	0.740382				114	1.31528	0.555018	0.237746	0.666448	0.802725	0.806158				114	1.31528	0.555018	0.237746	0.666448	0.802725	0.806158				114	1.34518	0.790984	0.394204	1.06983	0.689654	0.586906				114	1.18739	0.629985	0.599333	0.526565	0.890994	0.85051
115	1.82921	0.925448	0.982166	0.741975	0.929277	0.541132				115	1.48023	0.90903	0.377315	1.20493	0.88933	1.21022				115	1.48023	0.90903	0.377315	1.20493	0.88933	1.21022				115	1.3036	0.719349	0.270478	0.988428	0.756383	0.563443				115	1.17306	0.728723	0.429922	0.508912	0.742812	0.482484
116	1.71539	1.30384	1.15594	1.27542	1.00459	0.855389				116	1.40507	0.697782	0.249902	0.969832	0.757152	1.02471				116	1.40507	0.697782	0.249902	0.969832	0.757152	1.02471				116	1.25035	0.808149	0.358309	1.12278	0.678544	0.678827				116	1.20313	0.766978	0.389819	0.568534	0.881046	0.826039
117	1.81984	1.34518	0.930248	1.51503	1.14136	0.983161				117	1.4976	0.76638	0.350485	1.0263	0.852546	1.05124				117	1.4976	0.76638	0.350485	1.0263	0.852546	1.05124				117	1.28721	0.81286	0.258378	1.14335	0.74601	0.727				117	1.20288	1.17382	0.373568	0.654593	0.794958	0.766724
118	1.661	1.45336	1.25717	1.4695	1.0179	0.818082				118	1.38847	0.507461	0.342385	0.648326	0.819878	0.93385				118	1.38847	0.507461	0.342385	0.648326	0.819878	0.93385				118	1.30694	0.979618	0.541446	1.27011	0.827371	0.73666				118	1.16775	0.665338	0.490285	0.489771	0.771686	0.746503
119	1.74164	1.05201	0.662833	1.19207	1.06473	0.922548				119	1.36463	0.674147	0.265075	0.837387	0.863842	0.993624				119	1.36463	0.674147	0.265075	0.837387	0.863842	0.993624				119	1.33995	0.856928	0.399812	1.18149	0.75087	0.479				119	1.19353	0.598421	0.285208	0.474707	0.815401	0.65164
120	1.69061	0.87516	0.808908	0.720766	1.00449	0.897252				120	1.43505	0.832622	0.481952	0.984649	0.904724	0.903745				120	1.43505	0.832622	0.481952	0.984649	0.904724	0.903745				120	1.29924	0.838072	0.240957	1.18962	0.65221	0.527082				120	1.09307	0.657902	0.42949	0.474629	0.64306	0.557751
121	1.60069	1.08511	0.805487	1.15215	1.03591	1.05322				121	1.31996	0.952035	0.252446	1.35399	0.852688	1.00551				121	1.31996	0.952035	0.252446	1.35399	0.852688	1.00551				121	1.34758	0.917014	0.359733	1.27839	0.747355	0.487251				121	1.15335	0.698354	0.283439	0.614705	0.781774	0.688277
122	1.62692	0.83947	0.730263	0.85794	0.946048	0.687055				122	1.25461	0.742974	0.443749	0.963854	0.854064	1.20434				122	1.25461	0.742974	0.443749	0.963854	0.854064	1.20434				122	1.33763	1.16472	0.419851	1.61314	0.804567	0.635835				122	1.12196	1.16114	0.693852	1.3474	0.880267	0.571971
123	1.60951	0.999646	0.632377	1.24026	1.10191	1.47718				123	1.27727	0.473148	0.313429	0.604441	0.972488	1.19508				123	1.27727	0.473148	0.313429	0.604441	0.972488	1.19508				123	1.37246	0.954447	0.448298	1.2958	0.717252	0.537066				123	1.18322	0.743416	0.383144	0.476429	0.927018	0.639348
124	1.58668	1.27977	0.800422	1.63195	1.0112	0.922717				124	1.34847	0.671359	0.372351	0.902691	0.894871	1.13044				124	1.34847	0.671359	0.372351	0.902691	0.894871	1.13044				124	1.38581	0.930907	0.489058	1.2487	0.735727	0.596599				124	1.22886	0.611138	0.392584	0.432329	0.949924	0.759749
125	1.61337	1.42523	0.850008	1.84605	1.10219	1.00136				125	1.34676	0.599654	0.404816	0.735102	0.873026	1.09737				125	1.34676	0.599654	0.404816	0.735102	0.873026	1.09737				125	1.36173	1.07743	0.428414	1.48897	0.780748	0.610549				125	1.16438	0.578856	0.413512	0.50861	0.832839	0.603929
126	1.65733	1.73167	1.04096	2.21358	1.15009	1.11659				126	1.35245	0.474118	0.382719	0.548684	0.851293	0.957857				126	1.35245	0.474118	0.382719	0.548684	0.851293	0.957857				126	1.35756	0.997422	0.324697	1.40168	0.732278	0.769816				126	1.24642	0.67729	0.506182	0.561648	0.879749	0.684345
127	1.78223	1.63259	1.00671	2.05095	1.18224	1.08738				127	1.38947	0.876915	0.587528	1.10671	0.908656	1.07452				127	1.38947	0.876915	0.587528	1.10671	0.908656	1.07452				127	1.32246	1.53124	0.329804	2.17054	0.769423	0.568158				127	1.10573	0.550163	0.392766	0.43853	0.790036	0.692395
128	1.69305	1.30301	0.919269	1.59262	1.02413	0.840148				128	1.41292	0.960147	0.395266	1.30911	0.898493	0.962096				128	1.41292	0.960147	0.395266	1.30911	0.898493	0.962096				128	1.3544	1.09667	0.324091	1.56154	0.678584	0.644971				128	1.16312	0.658012	0.457518	0.546237	0.771581	0.509097
129	1.60232	1.20816	0.874288	1.42002	1.02153	1.07623				129	1.39013	0.557376	0.437719	0.647033	0.822925	0.89621				129	1.39013	0.557376	0.437719	0.647033	0.822925	0.89621				129	1.47166	1.12529	0.279496	1.56973	0.690986	0.551129				129	1.14297	0.691878	0.572519	0.56097	0.978353	0.923494
130	1.5079	1.09693	0.851746	1.25534	1.07636	1.16253				130	1.29579	0.520109	0.360516	0.658169	0.805927	0.993701				130	1.29579	0.520109	0.360516	0.658169	0.805927	0.993701				130	1.52468	1.31784	0.24153	1.88924	0.746128	0.581912				130	1.18149	0.540823	0.417749	0.314254	0.880685	0.605295
131	1.55965	1.19862	0.947354	1.40567	1.05654	0.900123				131	1.38733	0.481099	0.41154	0.555621	0.864595	0.893286				131	1.38733	0.481099	0.41154	0.555621	0.864595	0.893286				131	1.49122	1.20043	0.311639	1.70409	0.612953	0.412526				131	1.17724	0.724898	0.550102	0.436465	0.895663	0.717918
132	1.48396	1.3273	0.970339	1.61119	1.03786	1.07289				132	1.47672	0.717624	0.423904	0.906658	0.861838	0.977346				132	1.47672	0.717624	0.423904	0.906658	0.861838	0.977346				132	1.43832	1.25043	0.418413	1.7582	0.615997	0.552907				132	1.24445	0.749715	0.47065	0.487352	0.798672	0.54858
133	1.45958	1.32922	0.898152	1.64242	1.05619	1.05694				133	1.3981	0.882658	0.46395	1.17347	0.78927	0.947545				133	1.3981	0.882658	0.46395	1.17347	0.78927	0.947545				133	1.44199	1.29483	0.433212	1.80592	0.639063	0.479616				133	1.22838	0.686905	0.529571	0.583371	0.900114	0.588481
134	1.55989	1.27874	0.894446	1.56174	0.999746	0.730211				134	1.4616	0.689989	0.423487	0.8939	0.861344	0.888746				134	1.4616	0.689989	0.423487	0.8939	0.861344	0.888746				134	1.45273	1.12601	0.403661	1.55541	0.663066	0.449858				134	1.16822	0.56374	0.46317	0.363908	0.730114	0.464182
135	1.41814	1.16952	0.887289	1.38784	1.01766	0.890055				135	1.41628	0.769594	0.354271	1.05552	0.808643	0.879288				135	1.41628	0.769594	0.354271	1.05552	0.808643	0.879288				135	1.45204	1.17493	0.535663	1.58662	0.743093	0.69318				135	1.21268	0.608457	0.588529	0.430309	0.878368	0.649619
136	1.53118	1.14466	0.714834	1.45836	0.97564	0.836371				136	1.44045	0.80297	0.362839	1.10499	0.920455	1.00376				136	1.44045	0.80297	0.362839	1.10499	0.920455	1.00376				136	1.43194	1.3468	0.535006	1.82973	0.683069	0.467041				136	1.21215	0.889349	0.744193	0.890101	0.793056	0.639668
137	1.54623	0.651629	0.595222	0.611418	1.02237	0.961414				137	1.42226	0.780819	0.405708	1.0635	0.864133	1.16684				137	1.42226	0.780819	0.405708	1.0635	0.864133	1.16684				137	1.45778	1.43879	0.462738	1.94736	0.698884	0.654462				137	1.20357	0.660836	0.482191	0.39111	0.810574	0.663146
138	1.57134	0.70741	0.604803	0.659009	0.970264	0.891839				138	1.36453	0.889076	0.35857	1.22865	0.864189	1.22417				138	1.36453	0.889076	0.35857	1.22865	0.864189	1.22417				138	1.5237	1.19288	0.343638	1.63419	0.727473	0.599463				138	1.32382	0.67912	0.554989	0.273467	0.894357	0.859374
139	1.46933	0.789494	0.684874	0.661797	0.933233	0.673254				139	1.43913	0.928045	0.330744	1.30828	0.853722	0.888026				139	1.43913	0.928045	0.330744	1.30828	0.853722	0.888026				139	1.50893	0.850734	0.380926	1.14783	0.756187	0.540052				139	1.20597	0.846034	0.636789	0.766732	0.815895	0.696196
140	1.62113	0.694734	0.565678	0.695498	0.97044	0.66147				140	1.49882	0.6912	0.376447	0.921548	0.878771	0.966798				140	1.49882	0.6912	0.376447	0.921548	0.878771	0.966798				140	1.50589	1.1143	0.340429	1.54301	0.622158	0.602357				140	1.23598	0.472188	0.325318	0.496614	0.851353	0.673863
141	1.5509	0.722166	0.61473	0.630631	1.04169	1.14855				141	1.43304	0.870386	0.199279	1.25362	0.902039	1.04105				141	1.43304	0.870386	0.199279	1.25362	0.902039	1.04105				141	1.5685	0.958584	0.446734	1.31095	0.702633	0.586983				141	1.18457	0.670678	0.614037	0.44308	0.961559	0.816073
142	1.56453	0.616576	0.618568	0.51734	1.0491	0.804493				142	1.42483	0.74064	0.275116	1.0348	0.841978	0.857333				142	1.42483	0.74064	0.275116	1.0348	0.841978	0.857333				142	1.52559	1.37323	0.458682	1.86482	0.706549	0.322882				142	1.2302	1.16524	0.34327	0.296196	0.771212	0.670839
143	1.50711	0.656379	0.435465	0.574653	1.04236	1.00829				143	1.38286	0.854596	0.1973	1.22733	0.916073	0.980352				143	1.38286	0.854596	0.1973	1.22733	0.916073	0.980352				143	1.56117	1.28865	0.348598	1.79739	0.715054	0.685435				143	1.26126	1.2538	0.398432	0.72598	0.812489	0.649445
144	1.42785	0.682922	0.574306	0.652664	0.968576	0.81039				144	1.50697	1.38246	0.394922	1.88056	0.909082	1.08479				144	1.50697	1.38246	0.394922	1.88056	0.909082	1.08479				144	1.49697	1.04107	0.411384	1.42497	0.623449	0.515279				144	1.35699	0.894264	0.461555	0.422451	0.892866	0.800062
145	1.4387	0.887883	0.662404	0.849416	1.02441	0.846712				145	1.35061	1.42457	0.427035	1.88504	0.871543	0.996732				145	1.35061	1.42457	0.427035	1.88504	0.871543	0.996732				145	1.50853	0.893772	0.422602	1.21579	0.614431	0.454353				145	1.28822	0.976206	0.490712	0.634997	0.842449	0.703059
146	1.50446	0.79036	0.793181	0.645702	1.02463	1.00854				146	1.40597	1.3426	0.594659	1.74423	0.961644	0.957373				146	1.40597	1.3426	0.594659	1.74423	0.961644	0.957373				146	1.50544	1.15062	0.46351	1.56597	0.881216	0.994256				146	1.2828	0.65976	0.462455	0.684729	0.838173	0.837321
147	1.54668	0.646562	0.687803	0.454019	0.983603	0.827433				147	1.55244	1.19143	0.456323	1.51473	1.08012	1.15904				147	1.55244	1.19143	0.456323	1.51473	1.08012	1.15904				147	1.61823	1.13511	0.62573	1.50191	0.772296	0.561883				147	1.28255	0.508677	0.283939	0.446473	0.86774	0.558088
148	1.51763	0.601042	0.566899	0.519804	0.937687	0.813969				148	1.55436	1.13749	0.616711	1.52269	1.18746	1.30674				148	1.55436	1.13749	0.616711	1.52269	1.18746	1.30674				148	1.59142	1.62245	0.467982	2.15808	0.71495	0.592955				148	1.26203	0.592627	0.519337	0.552742	0.762215	0.627444
149	1.50385	0.67432	0.654417	0.634771	0.972444	0.714991				149	1.52875	0.857195	0.506746	1.12668	1.06893	1.02569				149	1.52875	0.857195	0.506746	1.12668	1.06893	1.02569				149	1.56743	1.32093	0.521077	1.78041	0.680073	0.517688				149	1.35	0.497582	0.436418	0.354078	0.812867	0.656376
150	1.50421	0.642459	0.636055	0.606212	0.948911	0.908091				150	1.52869	0.552639	0.483073	0.59181	1.15922	1.15614				150	1.52869	0.552639	0.483073	0.59181	1.15922	1.15614				150	1.49329	1.48991	0.446857	2.04459	0.729913	0.746814				150	1.35368	0.884334	0.638546	0.663349	0.888786	0.803891
151	1.56456	0.662616	0.718573	0.58357	1.07588	0.980749				151	1.52876	0.479061	0.3482	0.568929	1.10496	1.09997				151	1.52876	0.479061	0.3482	0.568929	1.10496	1.09997				151	1.59549	1.44918	0.487023	1.96506	0.707379	0.488256				151	1.33166	0.645726	0.408112	0.555991	0.952869	0.804232
152	1.57999	0.774663	0.824314	0.57931	1.08806	0.831062				152	1.43856	1.0074	0.571827	1.29617	1.11058	1.1919				152	1.43856	1.0074	0.571827	1.29617	1.11058	1.1919				152	1.65446	1.15682	0.382702	1.59756	0.750717	0.409412				152	1.3176	0.861389	0.312794	0.545055	0.784269	0.688246
153	1.60765	0.881859	0.716551	0.922382	1.02099	0.651229				153	1.43437	0.671939	0.470041	0.833549	1.11072	0.88902				153	1.43437	0.671939	0.470041	0.833549	1.11072	0.88902				153	1.63329	1.13151	0.440024	1.48552	0.735283	0.594441				153	1.34377	0.660993	0.44669	0.611065	0.897923	0.836014
154	1.68087	0.775963	0.700913	0.631658	0.898247	0.525456				154	1.49763	0.612925	0.271378	0.827947	1.10374	0.770299				154	1.49763	0.612925	0.271378	0.827947	1.10374	0.770299				154	1.54825	0.988563	0.420171	1.33406	0.692966	0.563953				154	1.32376	0.684985	0.349574	0.494887	0.79668	0.624569
155	1.75749	0.650864	0.507276	0.626873	1.04369	0.754716				155	1.31013	0.370752	0.257971	0.425997	1.01394	0.872244				155	1.31013	0.370752	0.257971	0.425997	1.01394	0.872244				155	1.53151	1.1743	0.548761	1.56561	0.790743	0.63829				155	1.24514	0.576472	0.360515	0.607017	0.815033	0.64116
156	1.68431	0.673935	0.717295	0.617176	0.989589	0.755053				156	1.34818	0.624406	0.450567	0.763131	0.945462	0.916468				156	1.34818	0.624406	0.450567	0.763131	0.945462	0.916468				156	1.50454	1.18065	0.409925	1.66194	0.73104	0.614388				156	1.30436	0.898566	0.399999	0.556506	0.798546	0.572458
157	1.63525	0.640037	0.573922	0.558583	1.07107	0.901201				157	1.4736	0.604978	0.291549	0.827566	1.04997	0.821738				157	1.4736	0.604978	0.291549	0.827566	1.04997	0.821738				157	1.50021	1.36275	0.461057	1.90187	0.698935	0.544423				157	1.3176	0.646123	0.366482	0.527188	0.8265	0.57657
158	1.57788	0.867048	0.723825	0.826289	1.00341	0.922727				158	1.56431	0.685851	0.21155	0.973838	1.10686	1.08965				158	1.56431	0.685851	0.21155	0.973838	1.10686	1.08965				158	1.42956	1.50897	0.543202	2.09052	0.669389	0.522845				158	1.24545	0.70259	0.511135	0.763895	0.83228	0.636263
159	1.56374	1.06582	1.15138	0.800006	1.18244	1.07938				159	1.56914	0.494957	0.383943	0.58692	1.12694	1.02212				159	1.56914	0.494957	0.383943	0.58692	1.12694	1.02212				159	1.48507	1.28863	0.347977	1.8068	0.741869	0.828244				159	1.28279	0.600244	0.411842	0.532811	0.818515	0.632542
160	1.62981	1.06632	1.03707	0.911651	1.04675	0.883046				160	1.57739	0.973167	0.59303	1.20813	1.1809	1.14334				160	1.57739	0.973167	0.59303	1.20813	1.1809	1.14334				160	1.45078	1.13449	0.469952	1.57068	0.705014	0.653253				160	1.31595	0.743086	0.381714	0.6739	0.829617	0.739284
161	1.75655	0.742187	0.636863	0.821868	1.02684	1.00165				161	1.47876	0.969736	0.497731	1.27781	1.12396	1.10868				161	1.47876	0.969736	0.497731	1.27781	1.12396	1.10868				161	1.42348	1.13156	0.361847	1.59665	0.634179	0.411125				161	1.32678	0.731834	0.358642	0.412592	0.760099	0.550921
162	1.62775	0.870697	0.832006	0.662712	1.1068	1.13185				162	1.40249	0.980075	0.631256	1.24969	1.1584	1.12194				162	1.40249	0.980075	0.631256	1.24969	1.1584	1.12194				162	1.40917	1.08273	0.46066	1.46207	0.791044	0.657869				162	1.32926	0.62922	0.509088	0.362686	0.713433	0.683538
163	1.6963	0.729419	0.677747	0.689535	1.06081	1.16213				163	1.42564	0.735283	0.324149	1.00425	1.11141	1.09838				163	1.42564	0.735283	0.324149	1.00425	1.11141	1.09838				163	1.41631	1.08242	0.564582	1.44666	0.786036	0.628216				163	1.33216	0.751812	0.483104	0.76948	0.834888	0.849558
164	1.76221	0.696724	0.698405	0.580526	0.933299	0.707817				164	1.34998	0.666646	0.513276	0.788947	1.04928	0.72864				164	1.34998	0.666646	0.513276	0.788947	1.04928	0.72864				164	1.43782	0.978876	0.521419	1.31945	0.748509	0.608475				164	1.33246	0.746148	0.485161	0.599223	0.777564	0.561118
165	1.72653	0.741508	0.632461	0.65511	1.00351	0.676726				165	1.51617	0.653819	0.527409	0.758071	1.11338	1.03118				165	1.51617	0.653819	0.527409	0.758071	1.11338	1.03118				165	1.40467	0.930413	0.529077	1.22137	0.673366	0.529619				165	1.37463	0.577153	0.400422	0.467718	0.824647	0.551489
166	1.70381	0.668468	0.596412	0.528294	1.03123	0.773403				166	1.49693	0.555443	0.518446	0.563416	1.07737	0.851791				166	1.49693	0.555443	0.518446	0.563416	1.07737	0.851791				166	1.43479	1.03507	0.713784	1.31701	0.715101	0.649404				166	1.30381	0.570564	0.257893	0.280359	0.85347	0.75045
167	1.7614	0.633978	0.586494	0.526245	0.994978	0.620615				167	1.51253	0.67526	0.456946	0.841676	1.13321	0.979254				167	1.51253	0.67526	0.456946	0.841676	1.13321	0.979254				167	1.45999	0.889278	0.580506	1.13116	0.871273	0.78741				167	1.25163	0.719822	0.496319	0.512119	0.713264	0.469734
168	1.76502	0.585728	0.452062	0.578648	0.96747	0.689463				168	1.46562	0.765343	0.449095	0.998417	1.11574	0.860857				168	1.46562	0.765343	0.449095	0.998417	1.11574	0.860857				168	1.39677	1.07057	0.525766	1.42266	0.661858	0.46118				168	1.24848	0.778764	0.471803	0.464318	0.833121	0.580838
169	1.70166	0.712813	0.549645	0.765746	1.06754	1.14041				169	1.4941	0.738445	0.38709	0.977541	1.04358	0.870897				169	1.4941	0.738445	0.38709	0.977541	1.04358	0.870897				169	1.35558	1.09834	0.447566	1.51723	0.688853	0.505274				169	1.27256	0.496484	0.349904	0.50673	0.740348	0.648549
170	1.74411	0.711858	0.591054	0.636139	0.963258	0.656742				170	1.40412	0.47045	0.424201	0.473214	1.08252	1.1642				170	1.40412	0.47045	0.424201	0.473214	1.08252	1.1642				170	1.43449	1.03035	0.398529	1.42863	0.709029	0.51151				170	1.25845	0.580027	0.514081	0.379037	0.857955	0.508033
171	1.60718	0.709255	0.670017	0.64646	1.06394	0.991307				171	1.42158	0.774437	0.47416	0.891618	1.04374	0.919639				171	1.42158	0.774437	0.47416	0.891618	1.04374	0.919639				171	1.47265	1.15467	0.330624	1.61767	0.783785	0.81649				171	1.24372	0.807082	0.390525	0.537917	0.85979	0.600416
172	1.56374	0.741775	0.709197	0.563429	1.0014	0.591				172	1.4438	0.428187	0.346907	0.469487	1.06564	0.925153				172	1.4438	0.428187	0.346907	0.469487	1.06564	0.925153				172	1.47812	1.04126	0.348598	1.44268	0.722432	0.526318				172	1.29188	0.613348	0.396729	0.776582	0.951917	0.833839
173	1.74874	0.913265	0.615649	1.05671	1.0485	0.800504				173	1.45786	0.8828	0.500843	1.16714	1.07483	0.954666				173	1.45786	0.8828	0.500843	1.16714	1.07483	0.954666				173	1.49103	1.22762	0.272725	1.68283	0.720141	0.688383				173	1.33231	0.819288	0.529995	0.534662	0.788441	0.61136
174	1.69216	0.851468	0.679005	0.968798	1.0532	0.799632				174	1.39055	0.55868	0.320041	0.742663	1.11008	0.932949				174	1.39055	0.55868	0.320041	0.742663	1.11008	0.932949				174	1.48375	1.01905	0.294638	1.43725	0.672503	0.480217				174	1.25337	1.08645	0.417827	0.528985	0.813215	0.527601
175	1.70848	0.900569	0.796864	0.943098	1.06714	0.904214				175	1.40078	0.920028	0.468764	1.24294	1.14022	1.15066				175	1.40078	0.920028	0.468764	1.24294	1.14022	1.15066				175	1.54242	1.17247	0.400648	1.60886	0.766287	0.661464				175	1.1879	1.47144	0.484654	0.640087	0.709564	0.31528
176	1.81576	0.828002	0.749868	0.849868	1.04602	0.805263				176	1.48839	0.582461	0.448132	0.713142	1.08799	1.2513				176	1.48839	0.582461	0.448132	0.713142	1.08799	1.2513				176	1.49278	0.980582	0.408156	1.35135	0.710303	0.713918				176	1.22433	1.13342	0.354718	0.664998	0.865432	0.665747
177	1.68299	0.973004	0.767841	1.0781	1.05208	0.998102				177	1.58758	0.535912	0.420784	0.634073	1.12003	1.02917				177	1.58758	0.535912	0.420784	0.634073	1.12003	1.02917				177	1.50174	1.06498	0.43819	1.46516	0.727376	0.611055				177	1.20816	1.06309	0.469941	0.490151	0.827301	0.42528
178	1.62188	0.991157	0.761356	1.12138	1.01663	0.779974				178	1.49182	0.472208	0.343774	0.560601	1.04417	1.00554				178	1.49182	0.472208	0.343774	0.560601	1.04417	1.00554				178	1.51673	0.904288	0.396296	1.21932	0.733834	0.688993				178	1.15458	1.24117	0.347852	0.464129	0.807885	0.576696
179	1.61525	0.857463	0.748677	0.804777	1.06291	1.12384				179	1.45774	0.647531	0.341168	0.857797	1.00144	0.774445				179	1.45774	0.647531	0.341168	0.857797	1.00144	0.774445				179	1.43459	0.836496	0.413818	1.12618	0.754259	0.749815				179	1.20157	1.28469	0.435194	0.449529	0.915051	0.608741
180	1.59033	0.716738	0.693717	0.631889	0.979264	0.751146				180	1.50274	0.586545	0.322763	0.771613	1.03324	0.720289				180	1.50274	0.586545	0.322763	0.771613	1.03324	0.720289				180	1.52953	1.00083	0.34084	1.3766	0.890324	0.751909				180	1.26494	1.30267	0.587485	0.783491	0.867739	0.512317
181	1.58829	0.54249	0.602831	0.488012	0.985106	0.901513				181	1.43994	0.807165	0.334021	1.11739	1.02432	1.03984				181	1.43994	0.807165	0.334021	1.11739	1.02432	1.03984				181	1.62106	0.981044	0.292737	1.36262	0.767094	0.60139				181	1.23938	1.01662	0.336928	0.746201	0.852098	0.647761
182	1.65347	0.510908	0.444263	0.529683	0.988878	0.911953				182	1.48995	0.738691	0.380516	0.987707	1.09276	1.03564				182	1.48995	0.738691	0.380516	0.987707	1.09276	1.03564				182	1.61054	1.16773	0.337338	1.61568	0.752833	0.595351				182	1.30942	0.786982	0.45364	0.310477	0.747699	0.460802
183	1.68443	0.658965	0.541665	0.744651	0.995735	0.918532				183	1.44175	1.13213	0.691599	1.29206	1.07	1.18081				183	1.44175	1.13213	0.691599	1.29206	1.07	1.18081				183	1.56044	1.08492	0.334428	1.50832	0.681132	0.703235				183	1.16268	0.95112	0.321776	0.536671	0.686067	0.483988
184	1.78788	0.551703	0.448437	0.635927	1.01186	0.982492				184	1.51217	1.35888	0.414948	1.81996	1.05667	0.998309				184	1.51217	1.35888	0.414948	1.81996	1.05667	0.998309				184	1.50653	0.844022	0.349134	1.15721	0.683974	0.583472				184	1.24059	1.23958	0.447148	0.560841	0.752424	0.513813
185	1.7804	0.832764	0.846594	0.802926	0.980991	0.927477				185	1.47581	0.861929	0.339449	1.19962	0.971885	0.808382				185	1.47581	0.861929	0.339449	1.19962	0.971885	0.808382				185	1.47505	0.860456	0.497917	1.125	0.765099	0.625452				185	1.27787	1.19342	0.403173	0.749639	0.834943	0.569412
186	1.77902	0.765501	0.814222	0.715801	1.01738	0.582278				186	1.35806	0.876323	0.317398	1.22331	1.04133	1.09849				186	1.35806	0.876323	0.317398	1.22331	1.04133	1.09849				186	1.50498	0.802151	0.336016	1.10969	0.785398	0.543631				186	1.28553	0.887581	0.348752	0.55781	0.779583	0.561516
187	1.75449	0.775324	0.780205	0.750318	1.00885	0.87649				187	1.39258	0.922752	0.610548	1.16179	1.01541	1.01977				187	1.39258	0.922752	0.610548	1.16179	1.01541	1.01977				187	1.54147	1.14383	0.34982	1.56869	0.855198	0.700261				187	1.18812	1.11946	0.402441	0.924377	0.824496	0.583286
188	1.66556	0.5179	0.428683	0.52332	0.921564	0.80995				188	1.41409	0.818973	0.448414	1.08897	1.0344	0.801699				188	1.41409	0.818973	0.448414	1.08897	1.0344	0.801699				188	1.56358	0.818924	0.390271	1.12775	0.930903	0.732751				188	1.12268	1.26974	0.330068	0.671879	0.754567	0.484322
189	1.62438	0.552398	0.613592	0.367378	0.98558	0.89667				189	1.50552	0.77904	0.357641	1.07353	1.086	1.15113				189	1.50552	0.77904	0.357641	1.07353	1.086	1.15113				189	1.50537	0.974641	0.452226	1.30541	0.889835	0.83474				189	1.21426	0.813964	0.404206	0.700828	0.832755	0.597283
190	1.64546	0.708001	0.672434	0.698535	1.00093	0.771267				190	1.41278	0.811097	0.417131	1.09232	1.15085	1.01286				190	1.41278	0.811097	0.417131	1.09232	1.15085	1.01286				190	1.5644	1.10944	0.468932	1.53281	0.742685	0.627673				190	1.24577	0.807662	0.426151	0.756678	0.771895	0.730715
191	1.58544	1.00163	0.93967	1.03431	1.06027	0.704657				191	1.41578	0.768658	0.358625	1.05461	1.10433	1.04844				191	1.41578	0.768658	0.358625	1.05461	1.10433	1.04844				191	1.4378	0.858592	0.479797	1.10096	0.720608	0.488842				191	1.15382	1.01359	0.534203	0.828925	0.808631	0.569938
192	1.57917	0.844246	0.841468	0.842187	1.11134	0.845304				192	1.38956	0.520392	0.320688	0.678552	1.04972	0.958935				192	1.38956	0.520392	0.320688	0.678552	1.04972	0.958935				192	1.47737	0.941866	0.474245	1.26863	0.741411	0.657009				192	1.15629	1.05515	0.507838	0.964634	0.927926	0.677205
193	1.54738	0.680366	0.601214	0.730723	1.09019	0.822631				193	1.35792	0.562619	0.393073	0.706934	1.12553	1.20955				193	1.35792	0.562619	0.393073	0.706934	1.12553	1.20955				193	1.61464	0.814489	0.54489	1.04171	0.726638	0.477405				193	1.15473	1.28036	0.50078	1.24611	0.915861	0.501147
194	1.55396	0.78354	0.899837	0.550292	1.13135	0.970975				194	1.39581	0.673388	0.37074	0.891852	1.05902	0.960029				194	1.39581	0.673388	0.37074	0.891852	1.05902	0.960029				194	1.39849	0.823606	0.510426	1.08108	0.716722	0.62841				194	1.13219	0.947398	0.395384	0.552322	0.913299	0.566508
195	1.58043	0.574434	0.53231	0.547166	1.13299	1.01504				195	1.31604	0.622677	0.559621	0.681522	1.10166	0.960827				195	1.31604	0.622677	0.559621	0.681522	1.10166	0.960827				195	1.38035	0.901278	0.423408	1.23261	0.732542	0.600716				195	1.22891	1.74533	0.662962	1.03019	0.924705	0.592896
196	1.55324	0.599359	0.66521	0.463707	1.14953	0.835058				196	1.30628	0.88447	0.544171	1.13084	1.01281	0.967858				196	1.30628	0.88447	0.544171	1.13084	1.01281	0.967858				196	1.52421	0.877071	0.561479	1.13512	0.788709	0.581653				196	1.12417	1.2996	0.456058	1.22284	0.910763	0.700216
197	1.42707	0.733982	0.741108	0.660669	1.1087	0.7377				197	1.36602	0.888901	0.551102	1.12678	1.08214	1.33416				197	1.36602	0.888901	0.551102	1.12678	1.08214	1.33416				197	1.58574	1.00225	0.510743	1.3604	0.809917	0.736421				197	1.12636	1.33816	0.606601	1.50247	0.939982	0.737964
198	1.38776	0.768794	0.738687	0.799685	1.00741	0.65025				198	1.45424	0.546402	0.360104	0.695973	1.00549	0.731608				198	1.45424	0.546402	0.360104	0.695973	1.00549	0.731608				198	1.42587	1.24124	0.791695	1.59668	0.955672	0.847853				198	1.15792	1.16937	0.461229	1.00394	0.926891	0.730463
199	1.36513	0.552557	0.642365	0.418738	1.00469	0.482039				199	1.44739	0.663917	0.344997	0.895865	1.00517	0.794776				199	1.44739	0.663917	0.344997	0.895865	1.00517	0.794776				199	1.52202	1.38606	0.991271	1.73095	0.898866	0.787445				199	1.15627	1.10639	0.628891	1.14858	0.847493	0.653202
200	1.52184	0.724389	0.550247	0.773362	0.978151	0.619813				200	1.42067	0.745084	0.506761	0.928951	1.02519	1.0572				200	1.42067	0.745084	0.506761	0.928951	1.02519	1.0572				200	1.58411	1.21711	0.854853	1.51453	0.847218	0.724953				200	1.1805	1.0227	0.466187	1.09024	0.999175	0.571086
201	1.5575	0.983053	0.682903	1.18616	1.00571	0.752613				201	1.49528	0.953205	0.616613	1.18684	1.12952	1.08155				201	1.49528	0.953205	0.616613	1.18684	1.12952	1.08155				201	1.6796	1.46067	0.68364	1.96001	0.967848	0.710082				201	1.21584	1.05986	0.592636	1.02941	0.885465	0.746749
202	1.46912	0.929773	0.735311	1.02737	0.976085	0.863721				202	1.61917	0.843749	0.45418	1.11879	1.19667	1.07945				202	1.61917	0.843749	0.45418	1.11879	1.19667	1.07945				202	1.54632	1.10539	0.750838	1.40847	0.868042	0.831465				202	1.2282	1.07631	0.425767	0.908032	0.906897	0.475296
203	1.56017	1.03644	0.924345	1.04895	0.983984	0.83602				203	1.39379	0.883222	0.417945	1.20411	1.03031	0.986851				203	1.39379	0.883222	0.417945	1.20411	1.03031	0.986851				203	1.64503	1.09615	0.716199	1.38607	0.799059	0.525597				203	1.24259	1.54593	0.579709	1.38076	0.919298	0.632011
204	1.45438	0.718916	0.854931	0.519549	0.975959	0.72826				204	1.40925	0.534184	0.42986	0.597177	1.0563	1.01474				204	1.40925	0.534184	0.42986	0.597177	1.0563	1.01474				204	1.49641	1.04276	0.59941	1.37066	0.7483	0.5415				204	1.0863	1.09648	0.529694	1.02872	0.89854	0.685264
205	1.42206	0.687513	0.609799	0.720576	0.962353	0.493242				205	1.37045	0.573692	0.462831	0.684433	1.01275	1.05662				205	1.37045	0.573692	0.462831	0.684433	1.01275	1.05662				205	1.48692	1.02381	0.48035	1.38683	0.845507	0.48575				205	1.20731	1.26325	0.622378	1.44492	0.974719	0.67268
206	1.46239	0.979367	0.764203	1.11997	0.931955	0.668629				206	1.39769	0.749688	0.722268	0.760096	1.08172	1.073				206	1.39769	0.749688	0.722268	0.760096	1.08172	1.073				206	1.38548	1.02428	0.45817	1.41606	0.726363	0.628453				206	1.27021	1.59262	0.729114	1.47749	0.97803	0.938079
207	1.36921	0.967593	0.763868	1.10085	0.972241	0.771941				207	1.34432	0.596235	0.540923	0.660945	1.11522	1.05766				207	1.34432	0.596235	0.540923	0.660945	1.11522	1.05766				207	1.48708	1.15996	0.564965	1.55842	0.783566	0.667776				207	1.21397	1.19682	0.571575	1.06379	0.98613	0.646283
208	1.43363	0.919692	0.769615	1.05072	1.03133	0.728325				208	1.44648	0.413634	0.41303	0.412835	1.13343	1.11879				208	1.44648	0.413634	0.41303	0.412835	1.13343	1.11879				208	1.4726	1.04216	0.487554	1.42584	0.700206	0.694728				208	1.25489	0.839663	0.545489	0.810128	0.930048	0.570241
209	1.42123	1.29228	1.17275	1.38442	1.04417	0.805017				209	1.4562	0.631959	0.412006	0.796698	1.04624	0.965269				209	1.4562	0.631959	0.412006	0.796698	1.04624	0.965269				209	1.43887	0.937265	0.430171	1.21501	0.757636	0.65742				209	1.25397	1.01666	0.439451	0.862705	0.902293	0.603003
210	1.43749	1.26481	1.13189	1.35057	1.02189	0.997919				210	1.51964	0.934121	0.745949	1.09235	1.0845	1.0675				210	1.51964	0.934121	0.745949	1.09235	1.0845	1.0675				210	1.40368	1.04838	0.603735	1.39155	0.755436	0.571013				210	1.28223	1.07962	0.45449	0.901464	0.914193	0.68706
211	1.4166	0.932222	0.800569	1.05021	0.863559	0.553709				211	1.4942	0.943209	0.539674	1.20537	1.11377	0.932233				211	1.4942	0.943209	0.539674	1.20537	1.11377	0.932233				211	1.44658	0.859555	0.469309	1.14983	0.76631	0.496918				211	1.20825	1.09801	0.429232	1.04016	0.927155	0.637037
212	1.47605	1.1241	0.960276	1.29498	0.996421	0.825941				212	1.36474	0.828749	0.509537	1.07512	1.0497	0.967949				212	1.36474	0.828749	0.509537	1.07512	1.0497	0.967949				212	1.41755	1.03131	0.341501	1.4528	0.745513	0.561123				212	1.23705	1.30902	0.454329	1.36941	0.95814	0.566611
213	1.45898	1.0727	0.845228	1.27168	0.947249	0.719375				213	1.42655	0.661914	0.461173	0.81972	1.06074	1.06322				213	1.42655	0.661914	0.461173	0.81972	1.06074	1.06322				213	1.46807	1.19962	0.417388	1.6547	0.933558	0.65197				213	1.17725	1.36095	0.716393	1.38579	0.862229	0.484724
214	1.46534	0.852124	0.42435	1.16691	0.882994	0.616911				214	1.37401	0.858813	0.43935	1.15427	1.09642	1.02015				214	1.37401	0.858813	0.43935	1.15427	1.09642	1.02015				214	1.50886	1.00383	0.245336	1.3569	0.660384	0.451392				214	1.12471	1.6863	0.648165	1.1578	0.917385	0.542068
215	1.56411	0.928342	0.674403	1.15301	0.958299	0.814803				215	1.41454	0.506265	0.379299	0.614565	0.9821	1.03373				215	1.41454	0.506265	0.379299	0.614565	0.9821	1.03373				215	1.46193	0.990407	0.445604	1.34102	0.775611	0.553427				215	1.14627	1.47146	0.541752	1.26631	1.02744	0.812856
216	1.57339	1.01293	0.479107	1.36698	0.904754	0.763934				216	1.49069	0.425299	0.457859	0.3881	1.06671	0.7045				216	1.49069	0.425299	0.457859	0.3881	1.06671	0.7045				216	1.35018	1.03078	0.405335	1.40646	0.749372	0.550782				216	1.2578	1.25503	0.51735	1.07934	1.00112	0.591456
217	1.51788	1.0774	0.837213	1.26282	0.935919	0.844568				217	1.55051	0.645921	0.687411	0.577259	1.16031	1.09399				217	1.55051	0.645921	0.687411	0.577259	1.16031	1.09399				217	1.53228	0.955375	0.264345	1.35172	0.811474	0.452617				217	1.25774	1.53388	0.711742	1.30439	1.00134	0.741037
218	1.60344	1.16538	0.987252	1.31182	1.09454	0.920849				218	1.47973	0.656529	0.535887	0.768861	1.092	1.04674				218	1.47973	0.656529	0.535887	0.768861	1.092	1.04674				218	1.44496	1.04849	0.369664	1.45752	0.770583	0.418828				218	1.32653	1.48449	0.445805	1.06684	0.983397	0.751597
219	1.69752	1.10852	0.869255	1.24452	0.988408	0.519149				219	1.46948	0.655805	0.593656	0.71084	1.12969	1.11475				219	1.46948	0.655805	0.593656	0.71084	1.12969	1.11475				219	1.46151	1.17672	0.384798	1.6269	0.789417	0.742416				219	1.36978	1.71792	0.504182	0.725739	0.937468	0.692867
220	1.55706	1.11492	0.854693	1.28768	0.977552	0.729008				220	1.38798	0.660832	0.562369	0.737669	1.03608	0.936033				220	1.38798	0.660832	0.562369	0.737669	1.03608	0.936033				220	1.50597	1.08833	0.438349	1.50872	0.820741	0.705801				220	1.3012	1.64384	0.794377	1.24089	1.0115	0.885026
221	1.53582	1.09506	0.861444	1.25277	0.992436	0.984568				221	1.44828	0.488931	0.338665	0.609301	1.08512	0.870336				221	1.44828	0.488931	0.338665	0.609301	1.08512	0.870336				221	1.42795	1.07873	0.63178	1.42141	0.856631	0.528652				221	1.1733	1.5637	0.60472	0.973644	0.936654	0.689125
222	1.49346	1.22125	1.05093	1.34086	1.0048	1.08393				222	1.60499	0.525643	0.304764	0.690553	1.07267	1.07084				222	1.60499	0.525643	0.304764	0.690553	1.07267	1.07084				222	1.46282	0.858306	0.39535	1.17258	0.727314	0.500285				222	1.19614	1.44451	0.465393	0.912643	0.946519	0.761802
223	1.48477	1.05112	0.79953	1.21313	0.999292	1.04403				223	1.44791	0.615557	0.37943	0.795043	1.09534	1.0011				223	1.44791	0.615557	0.37943	0.795043	1.09534	1.0011				223	1.43874	0.884866	0.426449	1.19932	0.755584	0.633633				223	1.19087	1.72537	0.522466	1.11962	0.990233	0.785786
224	1.43627	1.10462	0.861687	1.28704	0.965412	0.717209				224	1.46711	0.662685	0.393712	0.86779	1.10695	0.895297				224	1.46711	0.662685	0.393712	0.86779	1.10695	0.895297				224	1.45153	1.00483	0.417576	1.37906	0.810695	0.636975				224	1.21741	1.58997	0.663056	0.980768	1.00408	0.75447
225	1.41042	1.17917	0.924871	1.33533	0.967317	0.934903				225	1.53236	0.735197	0.473446	0.940039	1.05073	0.903008				225	1.53236	0.735197	0.473446	0.940039	1.05073	0.903008				225	1.49079	1.14468	0.582654	1.54595	0.798211	0.650153				225	1.23508	1.56634	0.591231	1.23053	1.05232	0.876072
226	1.48852	1.05314	0.571103	1.36193	1.00649	1.03638				226	1.5475	0.549398	0.556253	0.527731	1.06008	1.05514				226	1.5475	0.549398	0.556253	0.527731	1.06008	1.05514				226	1.44118	0.934724	0.490883	1.24212	0.74439	0.465036				226	1.18452	1.67504	0.685438	1.47202	0.964251	0.664172
227	1.59985	1.08718	0.753958	1.30638	1.03494	1.01086				227	1.57275	0.749944	0.601466	0.884994	1.05929	0.985549				227	1.57275	0.749944	0.601466	0.884994	1.05929	0.985549				227	1.35776	0.995565	0.382167	1.36072	0.668396	0.588106				227	1.20319	1.35367	0.513059	1.11145	0.949945	0.599275
228	1.56417	0.739015	0.710063	0.661509	1.00636	1.0369				228	1.52099	0.957017	0.65537	1.19969	1.15715	1.14176				228	1.52099	0.957017	0.65537	1.19969	1.15715	1.14176				228	1.39213	0.869238	0.282527	1.23013	0.708829	0.544241				228	1.25323	1.73263	0.784788	1.35626	0.952681	0.630755
229	1.3994	0.803976	0.679008	0.822747	0.953891	0.817357				229	1.52032	0.622145	0.565075	0.669808	1.059	1.00464				229	1.52032	0.622145	0.565075	0.669808	1.059	1.00464				229	1.37502	0.935165	0.398353	1.29873	0.75416	0.63758				229	1.30121	1.64318	0.673913	1.45896	0.892647	0.771657
230	1.49047	0.658053	0.612115	0.68513	1.00669	0.752453				230	1.58915	0.775761	0.525548	0.966984	1.1463	1.16819				230	1.58915	0.775761	0.525548	0.966984	1.1463	1.16819				230	1.36644	0.520916	0.317608	0.662621	0.768972	0.568135				230	1.2382	1.73786	0.648647	1.1023	0.907801	0.645639
231	1.48693	0.843622	0.843478	0.734647	1.01875	0.953717				231	1.45192	0.913821	0.409012	1.25294	1.11855	1.35172				231	1.45192	0.913821	0.409012	1.25294	1.11855	1.35172				231	1.2673	0.494955	0.241963	0.666948	0.748194	0.620899				231	1.25716	1.74621	0.441302	1.20949	0.868306	0.67542
232	1.5425	0.921467	0.871371	0.851645	1.0183	0.882071				232	1.46363	1.05083	0.664484	1.35758	1.18144	1.22921				232	1.46363	1.05083	0.664484	1.35758	1.18144	1.22921				232	1.31927	0.540445	0.360651	0.58983	0.781052	0.553816				232	1.22307	1.54449	0.594018	0.876392	0.87965	0.494388
233	1.58732	0.752903	0.745732	0.641024	1.02346	0.899573				233	1.42728	0.744405	0.675802	0.814507	1.14628	1.3155				233	1.42728	0.744405	0.675802	0.814507	1.14628	1.3155				233	1.34205	0.774675	0.351504	1.01014	0.741618	0.575883				233	1.1787	1.53656	0.680944	1.09869	0.880745	0.6525
234	1.60906	0.858213	0.889134	0.744278	1.02267	0.859126				234	1.48323	0.78059	0.687506	0.848055	1.12636	1.36895				234	1.48323	0.78059	0.687506	0.848055	1.12636	1.36895				234	1.29268	0.587538	0.460652	0.703254	0.718115	0.50714				234	1.1623	1.28889	0.724822	1.22425	0.92894	0.597656
235	1.64039	1.38484	1.35012	1.30609	1.0844	0.767594				235	1.41757	0.897652	0.661368	1.07465	1.08032	1.15838				235	1.41757	0.897652	0.661368	1.07465	1.08032	1.15838				235	1.30642	0.46535	0.457299	0.485101	0.773814	0.543679				235	1.21817	1.44106	0.807795	0.977445	0.840467	0.638652
236	1.56274	0.737864	0.711534	0.556529	0.938078	0.977885				236	1.4215	0.699448	0.472414	0.890938	0.904942	0.746724				236	1.4215	0.699448	0.472414	0.890938	0.904942	0.746724				236	1.23285	0.810796	0.328047	1.10065	0.798032	0.61664				236	1.19914	1.05479	0.463606	1.06854	0.918488	0.513669
237	1.5285	0.667419	0.702592	0.577761	1.01219	0.784891				237	1.51325	0.651916	0.337458	0.878047	0.949578	0.8567				237	1.51325	0.651916	0.337458	0.878047	0.949578	0.8567				237	1.38174	0.780059	0.457248	1.00867	0.754491	0.661632				237	1.12387	0.939244	0.392979	0.929535	0.956352	0.504439
238	1.52409	0.77553	0.842168	0.613127	1.01983	0.915073				238	1.4567	0.751742	0.324357	1.02913	1.02796	1.2229				238	1.4567	0.751742	0.324357	1.02913	1.02796	1.2229				238	1.48411	0.790942	0.439592	1.04297	0.827826	0.804649				238	1.16114	0.900306	0.390403	0.970456	0.823246	0.468702
239	1.47064	0.817462	0.946502	0.593146	1.08884	1.13122				239	1.47198	0.811357	0.335725	1.11876	0.945356	0.945115				239	1.47198	0.811357	0.335725	1.11876	0.945356	0.945115				239	1.38559	0.881942	0.40893	1.21821	0.802601	0.686089				239	1.21063	0.877066	0.309749	0.806592	0.918465	0.490067
240	1.57663	0.750802	0.753032	0.696217	0.965645	0.693052				240	1.40255	0.97846	0.423662	1.35821	1.01386	1.25586				240	1.40255	0.97846	0.423662	1.35821	1.01386	1.25586				240	1.37103	1.2168	0.412206	1.7197	0.759679	0.501369				240	1.14649	1.00183	0.513896	0.854413	0.852851	0.56664
241	1.54539	0.621237	0.603104	0.58313	1.01516	0.948686				241	1.49969	0.510201	0.447588	0.563315	1.05064	0.9811				241	1.49969	0.510201	0.447588	0.563315	1.05064	0.9811				241	1.35877	1.08857	0.319594	1.54601	0.671938	0.572419				241	1.13472	0.933416	0.396167	1.02188	0.928153	0.68877
242	1.60355	0.787844	0.800431	0.584545	1.05393	0.903569				242	1.46264	0.642276	0.558489	0.720744	1.06552	1.09136				242	1.46264	0.642276	0.558489	0.720744	1.06552	1.09136				242	1.38374	1.0372	0.438422	1.38357	0.63809	0.471766				242	1.18389	1.41718	0.814519	1.35307	0.898244	0.8647
243	1.69395	0.751698	0.867123	0.583681	1.05779	1.05614				243	1.417	0.634146	0.414428	0.803117	1.04373	0.992305				243	1.417	0.634146	0.414428	0.803117	1.04373	0.992305				243	1.43213	0.816779	0.249934	1.15041	0.735868	0.500972				243	1.18009	0.990973	0.487536	0.753124	0.816482	0.587993
244	1.49552	0.730862	0.727005	0.631232	1.04502	1.05529				244	1.3826	0.619154	0.451947	0.752783	1.04682	1.15451				244	1.3826	0.619154	0.451947	0.752783	1.04682	1.15451				244	1.37482	0.895436	0.357995	1.24933	0.779305	0.69204				244	1.14115	1.25886	0.667092	1.05555	0.817559	0.545893
245	1.53562	0.885865	0.871993	0.749208	0.968743	0.936771				245	1.37701	0.70177	0.424946	0.893448	0.971156	1.08669				245	1.37701	0.70177	0.424946	0.893448	0.971156	1.08669				245	1.3589	0.761702	0.311319	1.06172	0.82463	0.742535				245	1.18283	1.13419	0.570823	1.05687	1.00285	0.717451
246	1.51156	1.0039	0.762613	1.07002	1.04559	1.06292				246	1.46138	0.524063	0.322876	0.686141	0.920861	0.868792				246	1.46138	0.524063	0.322876	0.686141	0.920861	0.868792				246	1.31047	0.980914	0.414188	1.33286	0.811068	0.57439				246	1.24612	1.32043	0.439197	1.03294	0.957057	0.610285
247	1.44668	0.798672	0.674149	0.787519	1.04571	1.34307				247	1.37051	0.501339	0.487216	0.512972	1.00743	0.951372				247	1.37051	0.501339	0.487216	0.512972	1.00743	0.951372				247	1.40707	0.83221	0.470968	1.10718	0.793016	0.718465				247	1.19194	1.143	0.411955	1.05477	1.06098	0.96373
248	1.47201	1.13373	0.811377	1.32886	1.09727	1.30924				248	1.4443	0.54846	0.613026	0.448763	1.00179	0.995835				248	1.4443	0.54846	0.613026	0.448763	1.00179	0.995835				248	1.42982	0.852014	0.243842	1.21521	0.760983	0.705559				248	1.14724	1.11524	0.483659	0.933191	0.899318	0.675909
249	1.46504	0.973575	0.831057	1.02266	0.99034	0.823861				249	1.42595	0.587869	0.391117	0.74848	0.944435	0.778098				249	1.42595	0.587869	0.391117	0.74848	0.944435	0.778098				249	1.35631	0.874682	0.224044	1.21121	0.856624	0.707595				249	1.16705	1.40221	0.721564	1.35568	0.958729	0.732229
250	1.59327	0.803415	0.578885	0.990225	1.04481	1.13245				250	1.31271	0.518128	0.383663	0.635758	0.938703	0.981679				250	1.31271	0.518128	0.383663	0.635758	0.938703	0.981679				250	1.46066	0.793432	0.173661	1.109	0.721066	0.585768				250	1.15534	1.42047	0.602018	1.30195	0.943657	0.749044
251	1.57215	0.763118	0.60145	0.823732	1.00949	1.09739				251	1.35681	0.888611	0.451959	1.2083	0.890476	0.984631				251	1.35681	0.888611	0.451959	1.2083	0.890476	0.984631				251	1.44053	0.784454	0.479197	1.02252	0.772386	0.816584				251	1.20103	1.01479	0.455269	0.793115	0.832973	0.515697
252	1.49122	0.952445	0.980881	0.923609	1.13322	1.41349				252	1.46934	0.776734	0.440252	1.03285	1.05824	1.18099				252	1.46934	0.776734	0.440252	1.03285	1.05824	1.18099				252	1.36632	0.826105	0.446522	1.11013	0.709543	0.637155				252	1.23122	1.2648	0.475486	1.11809	0.852298	0.588118
253	1.48608	0.896056	0.71904	0.958514	1.01301	1.00927				253	1.26649	1.09272	0.541558	1.48232	0.969046	1.11358				253	1.26649	1.09272	0.541558	1.48232	0.969046	1.11358				253	1.38674	0.946695	0.403833	1.30955	0.787124	0.975422				253	1.19091	1.5709	0.756565	1.48703	0.867187	0.715035
254	1.50743	0.702189	0.564195	0.75894	1.00691	1.02378				254	1.3061	0.747492	0.690265	0.794588	1.02319	1.24894				254	1.3061	0.747492	0.690265	0.794588	1.02319	1.24894				254	1.53613	0.874299	0.245034	1.23956	0.729919	0.658563				254	1.22877	1.05131	0.353767	0.683291	0.881807	0.694728
255	1.57755	0.959482	0.574222	1.17185	1.04876	1.07168				255	1.33985	0.975251	0.459697	1.34301	0.925252	0.896311				255	1.33985	0.975251	0.459697	1.34301	0.925252	0.896311				255	1.42111	0.860277	0.457206	1.15658	0.800026	0.839551				255	1.18086	1.01959	0.520095	0.5235	0.855195	0.650257
256	1.53963	0.611235	0.532958	0.675375	0.96678	0.727055				256	1.30214	0.945967	0.478524	1.2861	1.06395	1.34211				256	1.30214	0.945967	0.478524	1.2861	1.06395	1.34211				256	1.40914	1.3017	0.448155	1.77711	0.830618	0.570703				256	1.27329	0.990682	0.375347	1.12397	0.833856	0.496158
257	1.44394	0.471919	0.449349	0.39815	0.929784	0.615712				257	1.24087	0.772294	0.374545	1.06187	0.966609	0.957769				257	1.24087	0.772294	0.374545	1.06187	0.966609	0.957769				257	1.45011	0.978407	0.521453	1.313	0.901774	0.787358				257	1.31969	1.01413	0.470095	0.786127	0.743993	0.421452
258	1.41093	0.532019	0.305976	0.431462	0.959255	0.810382				258	1.24825	0.874804	0.36639	1.21718	0.964696	1.1156				258	1.24825	0.874804	0.36639	1.21718	0.964696	1.1156				258	1.34896	0.831491	0.263055	1.17674	0.772871	0.74057				258	1.21622	1.00627	0.47199	0.728774	0.781729	0.618184
259	1.44204	0.59733	0.573677	0.394004	1.01571	1.00733				259	1.21092	0.984021	0.463183	1.35185	0.918842	0.763807				259	1.21092	0.984021	0.463183	1.35185	0.918842	0.763807				259	1.35926	0.953998	0.323397	1.33503	0.762477	0.573344				259	1.32477	0.835968	0.505833	0.981297	0.749565	0.472105
260	1.4429	0.688586	0.753186	0.441518	0.987317	0.685538				260	1.23574	0.733515	0.440154	0.967343	1.02011	1.0335				260	1.23574	0.733515	0.440154	0.967343	1.02011	1.0335				260	1.32937	0.882204	0.330087	1.23152	0.650354	0.426166				260	1.3141	1.07141	0.339837	0.719001	0.855064	0.710793
261	1.41811	0.711616	0.684004	0.585087	0.964773	0.830637				261	1.22442	0.951472	0.444959	1.30081	1.02076	1.28485				261	1.22442	0.951472	0.444959	1.30081	1.02076	1.28485				261	1.33825	1.01954	0.374191	1.38929	0.678268	0.559947				261	1.35915	1.21852	0.516956	1.21747	0.853697	0.592213
262	1.43191	0.600771	0.414281	0.759155	1.00173	0.810353				262	1.25782	0.756739	0.344366	1.04042	1.02916	1.09034				262	1.25782	0.756739	0.344366	1.04042	1.02916	1.09034				262	1.40383	0.797108	0.238328	1.1111	0.716604	0.426978				262	1.24068	1.1637	0.577274	1.07454	0.986962	0.711672
263	1.54672	0.822035	0.876939	0.792079	0.996563	0.842486				263	1.25968	0.867765	0.52431	1.14052	0.98437	0.917982				263	1.25968	0.867765	0.52431	1.14052	0.98437	0.917982				263	1.40237	1.10726	0.255726	1.55705	0.940472	0.919285				263	1.2762	1.08341	0.359271	1.14687	0.956731	0.661587
264	1.5487	0.903974	0.845646	0.820024	0.97742	0.618677				264	1.2649	0.95238	0.584513	1.20239	1.03715	1.19411				264	1.2649	0.95238	0.584513	1.20239	1.03715	1.19411				264	1.27407	1.08271	0.374836	1.48733	0.882832	0.851593				264	1.2785	0.917854	0.428673	0.679101	1.03329	0.592816
265	1.44799	0.783467	0.81712	0.528262	0.932505	0.818748				265	1.33732	0.945864	0.743433	1.12258	1.03636	1.05552				265	1.33732	0.945864	0.743433	1.12258	1.03636	1.05552				265	1.24059	1.07847	0.458071	1.47701	0.789066	0.633056				265	1.30045	1.00719	0.35236	1.04702	1.02308	0.541846
266	1.42102	0.884018	1.00946	0.674304	1.06846	0.815655				266	1.23812	0.992536	0.600131	1.30293	1.04896	1.06222				266	1.23812	0.992536	0.600131	1.30293	1.04896	1.06222				266	1.30691	1.01904	0.270619	1.43273	0.820172	0.636747				266	1.35442	1.30446	0.449078	1.07199	1.01158	0.595213
267	1.51883	0.914407	0.912046	0.759665	0.929074	0.741497				267	1.35893	0.879531	0.429074	1.19418	0.998068	1.09437				267	1.35893	0.879531	0.429074	1.19418	0.998068	1.09437				267	1.39319	1.00533	0.380825	1.40908	0.874522	0.676853				267	1.39156	1.17087	0.505132	1.0902	1.03928	0.858532
268	1.45509	0.823021	0.972089	0.539414	0.977288	0.752714				268	1.39617	0.9128	0.586762	1.17495	1.02109	0.976959				268	1.39617	0.9128	0.586762	1.17495	1.02109	0.976959				268	1.46154	0.989504	0.348292	1.36161	0.867348	0.685409				268	1.48516	1.38247	0.508644	1.49019	1.01186	0.35598
269	1.43568	0.646305	0.756153	0.407302	1.01399	0.732321				269	1.44952	1.13221	0.534957	1.4494	1.05533	1.22236				269	1.44952	1.13221	0.534957	1.4494	1.05533	1.22236				269	1.42761	1.05692	0.443322	1.46028	1.01954	1.00784				269	1.46075	1.58308	0.503882	1.65633	1.11112	0.748378
270	1.43862	0.573377	0.495369	0.546788	0.92534	0.642867				270	1.44555	0.802074	0.461015	1.06552	1.04363	1.06015				270	1.44555	0.802074	0.461015	1.06552	1.04363	1.06015				270	1.36718	1.04685	0.392187	1.4497	0.867158	0.643487				270	1.31507	1.14154	0.48238	1.25674	1.1151	0.708965
271	1.61849	0.678076	0.841875	0.433482	0.95737	0.374713				271	1.5304	0.95509	0.441535	1.31274	1.06613	1.00532				271	1.5304	0.95509	0.441535	1.31274	1.06613	1.00532				271	1.35117	0.840645	0.395773	1.13925	0.756695	0.64907				271	1.2301	0.986566	0.413299	1.05444	1.02713	0.670083
272	1.55791	0.859664	0.905274	0.751972	1.01978	0.967332				272	1.44582	0.973505	0.547961	1.28749	1.22639	1.37183				272	1.44582	0.973505	0.547961	1.28749	1.22639	1.37183				272	1.39918	0.76444	0.377412	1.04694	0.704301	0.588512				272	1.35918	1.14367	0.572825	1.16196	1.0769	0.682185
273	1.39126	0.911907	1.02574	0.755176	0.989026	0.812268				273	1.34671	1.03485	0.586364	1.35431	1.10719	1.09207				273	1.34671	1.03485	0.586364	1.35431	1.10719	1.09207				273	1.33283	0.876915	0.39365	1.16319	0.800925	0.818541				273	1.41552	0.994022	0.56114	1.23483	1.09974	0.812631
274	1.51174	0.847236	0.858499	0.717686	1.02279	1.09087				274	1.24291	1.02973	0.53181	1.38675	1.13798	1.22693				274	1.24291	1.02973	0.53181	1.38675	1.13798	1.22693				274	1.34142	0.874713	0.454169	1.09573	0.953364	0.789604				274	1.28212	1.2996	0.48321	1.20134	1.03125	0.52161
275	1.50884	0.829898	0.986195	0.642242	1.07575	0.69323				275	1.37345	0.683954	0.365533	0.903976	1.12491	1.33145				275	1.37345	0.683954	0.365533	0.903976	1.12491	1.33145				275	1.41798	0.826236	0.338953	1.13371	0.78084	0.631957				275	1.24176	1.39343	0.41742	0.769963	1.01639	0.789163
276	1.51259	0.674083	0.704066	0.619067	0.931396	0.814224				276	1.35346	0.688469	0.401735	0.908447	0.969979	0.924781				276	1.35346	0.688469	0.401735	0.908447	0.969979	0.924781				276	1.32936	0.997401	0.528815	1.33754	0.92737	0.81985				276	1.23757	1.10009	0.480364	0.778112	1.01662	0.572159
277	1.54004	0.716106	0.647892	0.657302	0.956612	0.796672				277	1.37316	1.24885	0.398931	1.76889	0.995791	1.29429				277	1.37316	1.24885	0.398931	1.76889	0.995791	1.29429				277	1.32984	0.942315	0.482376	1.28227	0.809891	0.602513				277	1.27064	1.11302	0.654557	0.848103	1.0932	0.736918
278	1.51326	0.725834	0.629144	0.701777	0.980967	0.845414				278	1.36105	0.944918	0.479529	1.2851	1.05219	1.28735				278	1.36105	0.944918	0.479529	1.2851	1.05219	1.28735				278	1.31744	1.15982	0.431297	1.62349	0.781186	0.502309				278	1.26296	1.16609	0.543339	0.885952	0.993347	0.794108
279	1.54017	0.787937	0.755551	0.758832	1.02969	0.947798				279	1.3277	0.599084	0.490566	0.567558	1.04441	1.32467				279	1.3277	0.599084	0.490566	0.567558	1.04441	1.32467				279	1.31021	0.929249	0.307041	1.31457	0.875896	0.639265				279	1.24405	0.939755	0.308593	0.444557	1.05147	0.971179
280	1.50035	0.78882	0.873146	0.693587	0.934501	0.458039				280	1.25886	0.620075	0.4763	0.736617	1.10194	1.41969				280	1.25886	0.620075	0.4763	0.736617	1.10194	1.41969				280	1.24915	1.05578	0.286075	1.49719	0.835257	0.605774				280	1.19089	1.17679	0.485123	0.931576	1.00312	0.702748
281	1.52228	0.57119	0.514626	0.571167	1.0325	0.780067				281	1.29791	0.846023	0.554861	1.06675	0.900877	0.870553				281	1.29791	0.846023	0.554861	1.06675	0.900877	0.870553				281	1.31318	0.94527	0.280224	1.33358	0.916778	0.809915				281	1.30976	1.26652	0.448641	1.04688	1.05834	0.811444
282	1.5733	0.625596	0.632534	0.562548	0.990424	0.805823				282	1.38497	0.608543	0.358426	0.804575	1.04531	1.29642				282	1.38497	0.608543	0.358426	0.804575	1.04531	1.29642				282	1.34654	0.952699	0.254319	1.28733	0.895498	0.734668				282	1.19948	1.40049	0.496278	1.07875	0.953864	0.697254
283	1.54092	0.740125	0.865036	0.5288	0.995035	0.645887				283	1.37983	0.903272	0.541687	1.17789	0.97575	1.09392				283	1.37983	0.903272	0.541687	1.17789	0.97575	1.09392				283	1.37702	0.976559	0.30369	1.38675	0.866891	0.695753				283	1.15267	1.09664	0.502524	0.931957	0.964641	0.672168
284	1.46864	0.979585	0.962552	0.804373	1.03589	0.850434				284	1.38971	1.00593	0.796184	1.17268	0.986967	1.07256				284	1.38971	1.00593	0.796184	1.17268	0.986967	1.07256				284	1.3471	1.02827	0.31307	1.44977	0.743637	0.489149				284	1.21129	1.31628	0.337727	1.10894	0.940703	0.626048
285	1.40988	0.679996	0.695073	0.480258	1.00245	1.05732				285	1.37874	1.30261	0.76365	1.70352	1.04988	1.05653				285	1.37874	1.30261	0.76365	1.70352	1.04988	1.05653				285	1.30558	0.825502	0.326864	1.15039	0.718363	0.595723				285	1.20363	0.782629	0.425532	0.746149	0.872199	0.830942
286	1.40409	0.950794	0.719026	1.03804	0.961846	0.825348				286	1.43028	1.37893	0.59986	1.89852	1.07756	1.21002				286	1.43028	1.37893	0.59986	1.89852	1.07756	1.21002				286	1.36965	0.804438	0.284389	1.11825	0.700543	0.539461				286	1.13288	1.19351	0.537269	1.14039	0.925676	0.700034
287	1.31913	0.981061	0.785583	1.04663	0.938838	0.671668				287	1.4215	1.03129	0.552098	1.38542	0.949853	0.830646				287	1.4215	1.03129	0.552098	1.38542	0.949853	0.830646				287	1.41546	1.39298	0.295164	1.93109	0.791716	0.532787				287	1.19954	1.3322	0.672952	1.24291	0.937128	0.668349
288	1.44182	0.686155	0.653432	0.675644	1.0161	0.970274				288	1.47824	0.595392	0.318929	0.796202	0.96705	0.917579				288	1.47824	0.595392	0.318929	0.796202	0.96705	0.917579				288	1.47994	1.0485	0.285031	1.48269	0.755097	0.565825				288	1.1432	1.19327	0.440613	1.11662	0.905627	0.439444
289	1.44578	0.72572	0.550191	0.781802	0.970402	1.06808				289	1.44084	0.832603	0.682769	0.981962	1.00512	1.07586				289	1.44084	0.832603	0.682769	0.981962	1.00512	1.07586				289	1.36498	0.916692	0.35022	1.26156	0.726916	0.639518				289	1.115	1.06022	0.525219	0.936061	0.920115	0.648057
290	1.43497	0.900221	0.793313	0.897548	0.952132	0.854578				290	1.42364	0.640099	0.418597	0.811252	0.985869	1.0778				290	1.42364	0.640099	0.418597	0.811252	0.985869	1.0778				290	1.35743	1.28696	0.373148	1.7876	0.784374	0.531668				290	1.16173	1.02906	0.544933	0.808581	0.86791	0.617485
291	1.33707	0.77736	0.643773	0.755537	0.958164	0.812685				291	1.48356	0.821203	0.428559	1.107	0.903659	0.839744				291	1.48356	0.821203	0.428559	1.107	0.903659	0.839744				291	1.3717	1.40484	0.299801	1.95871	0.723851	0.578413				291	1.08698	1.12261	0.544387	0.873394	0.810887	0.553805
292	1.36921	0.940857	0.80134	1.02985	0.993147	1.11063				292	1.34053	0.890941	0.372164	1.2358	0.920153	0.893176				292	1.34053	0.890941	0.372164	1.2358	0.920153	0.893176				292	1.33582	1.15052	0.414295	1.59773	0.702346	0.552167				292	1.20044	1.21755	0.591212	1.13538	0.919869	0.61209
293	1.40267	0.839287	0.451217	1.11333	1.00134	0.997647				293	1.32192	0.688842	0.32613	0.946692	0.974599	1.06394				293	1.32192	0.688842	0.32613	0.946692	0.974599	1.06394				293	1.46603	0.890444	0.308598	1.25269	0.769987	0.541918				293	1.19919	1.27909	0.777201	1.04768	0.862207	0.440921
294	1.43907	0.627655	0.430141	0.706836	0.906113	0.750382				294	1.45579	0.545444	0.380657	0.664467	1.08599	1.27761				294	1.45579	0.545444	0.380657	0.664467	1.08599	1.27761				294	1.34656	0.983077	0.2521	1.40119	0.741454	0.675091				294	1.13985	1.10917	0.841365	1.18327	0.949949	0.692235
295	1.33695	0.679493	0.641054	0.663839	0.965676	0.87141				295	1.40286	0.699087	0.401608	0.930466	0.981136	0.875657				295	1.40286	0.699087	0.401608	0.930466	0.981136	0.875657				295	1.4159	1.16761	0.398219	1.61599	0.731336	0.596021				295	1.12366	1.18092	0.682664	1.12957	0.951626	0.725942
296	1.42418	0.874294	0.800134	0.77286	1.01813	0.890982				296	1.48544	0.969263	0.437188	1.32777	1.01292	0.930096				296	1.48544	0.969263	0.437188	1.32777	1.01292	0.930096				296	1.48772	1.07948	0.384183	1.48144	0.712919	0.530681				296	1.12932	1.3335	0.534261	1.38006	0.925115	0.605617
297	1.35764	0.76734	0.699458	0.716742	0.95623	0.664372				297	1.51674	0.695825	0.442016	0.844358	1.03157	0.977428				297	1.51674	0.695825	0.442016	0.844358	1.03157	0.977428				297	1.43785	1.05019	0.440127	1.42254	0.834543	0.777461				297	1.09056	1.34886	0.692754	1.21378	0.979991	0.668268
298	1.3338	0.711369	0.549755	0.715251	1.02919	0.916433				298	1.4861	0.756317	0.37447	1.02739	0.951494	0.998689				298	1.4861	0.756317	0.37447	1.02739	0.951494	0.998689				298	1.33671	1.03778	0.475251	1.38528	0.790098	0.604076				298	1.15107	1.58391	0.727002	1.49997	0.961909	0.82549
299	1.28728	0.837618	0.622911	0.994452	1.06064	1.24764				299	1.5001	0.73914	0.390782	0.995069	1.0142	0.800225				299	1.5001	0.73914	0.390782	0.995069	1.0142	0.800225				299	1.37445	0.990075	0.42044	1.36218	0.747532	0.685156				299	1.165	1.15745	0.476427	1.21789	0.957478	0.748887
300	1.39773	0.906292	0.793864	0.915272	1.04048	0.904808				300	1.49662	0.698042	0.42477	0.909824	0.951159	0.723857				300	1.49662	0.698042	0.42477	0.909824	0.951159	0.723857				300	1.43971	1.19566	0.512168	1.61894	0.818343	0.658139				300	1.21859	1.14692	0.571247	1.18852	0.982108	0.648705
301	1.30109	0.866098	0.98559	0.649106	1.02533	1.07613				301	1.48265	0.805297	0.392045	1.09715	1.00582	1.04932				301	1.48265	0.805297	0.392045	1.09715	1.00582	1.04932				301	1.44785	1.18215	0.479633	1.62901	0.730081	0.670193				301	1.13938	1.09751	0.690586	1.12467	0.996369	0.87015
302	1.35727	0.705309	0.719994	0.543985	1.0269	0.763928				302	1.44435	0.624977	0.524823	0.731226	1.02705	1.25608				302	1.44435	0.624977	0.524823	0.731226	1.02705	1.25608				302	1.39936	1.44141	0.514379	1.96517	0.761321	0.77778				302	1.09556	1.19183	0.675171	1.21775	0.853196	0.472771
303	1.35936	0.765669	0.777116	0.71022	1.04326	1.09605				303	1.41277	0.91956	0.624077	1.14365	1.03466	1.23256				303	1.41277	0.91956	0.624077	1.14365	1.03466	1.23256				303	1.41453	1.37327	0.579722	1.87949	0.755912	0.528194				303	1.04584	1.71845	0.492227	1.59536	0.970791	0.634492
304	1.3768	0.685771	0.602542	0.662597	1.03545	0.934898				304	1.46122	0.829254	0.545091	1.05699	0.939829	0.769715				304	1.46122	0.829254	0.545091	1.05699	0.939829	0.769715				304	1.34024	1.32579	0.77429	1.73204	0.825947	0.59762				304	1.07065	1.73923	0.582484	1.0915	1.01502	0.635994
305	1.39831	0.670899	0.497762	0.758086	1.04095	0.854603				305	1.38158	0.645796	0.379573	0.854498	0.906212	0.88882				305	1.38158	0.645796	0.379573	0.854498	0.906212	0.88882				305	1.34237	1.2394	0.613675	1.65717	0.798339	0.731759				305	1.09346	1.87174	0.386547	0.94728	0.928045	0.707498
306	1.40971	0.681522	0.441271	0.78062	1.01475	0.891326				306	1.349	0.602034	0.365145	0.755316	0.943988	0.962001				306	1.349	0.602034	0.365145	0.755316	0.943988	0.962001				306	1.30263	1.24301	0.367506	1.73046	0.752642	0.476127				306	1.09477	1.17786	0.500027	0.75865	0.889041	0.607035
307	1.4204	0.819138	0.754423	0.869842	0.872917	0.473081				307	1.37611	0.895422	0.481033	1.196	0.940754	0.860935				307	1.37611	0.895422	0.481033	1.196	0.940754	0.860935				307	1.2753	1.50551	0.388608	2.08222	0.867243	0.800657				307	1.13913	1.3159	0.355778	0.850997	0.918924	0.69527
308	1.27612	0.725561	0.726182	0.624344	0.996149	0.635346				308	1.38696	0.877717	0.476141	1.18239	0.953807	0.715008				308	1.38696	0.877717	0.476141	1.18239	0.953807	0.715008				308	1.27659	1.25548	0.470746	1.72201	0.82655	0.753954				308	1.09977	1.12377	0.387707	1.04859	0.886685	0.519508
309	1.40482	0.780638	0.457097	0.955977	1.07595	1.11239				309	1.36447	0.895733	0.708976	1.07244	1.02846	1.07129				309	1.36447	0.895733	0.708976	1.07244	1.02846	1.07129				309	1.31283	0.989179	0.443327	1.34351	0.694099	0.521012				309	1.21799	1.03714	0.739789	1.07445	0.980083	0.932954
310	1.32758	0.551338	0.370565	0.674766	0.957204	1.01433				310	1.44391	0.83163	0.489648	1.07832	0.950499	0.672292				310	1.44391	0.83163	0.489648	1.07832	0.950499	0.672292				310	1.29655	1.3571	0.437027	1.83957	0.763008	0.787811				310	1.06218	0.923808	0.578672	0.789728	0.801375	0.788137
311	1.36466	0.571877	0.44636	0.660404	0.97697	1.11849				311	1.43329	1.05905	0.545027	1.43568	1.07092	1.19356				311	1.43329	1.05905	0.545027	1.43568	1.07092	1.19356				311	1.25867	1.13429	0.414026	1.55989	0.753617	0.605724				311	1.0625	1.18105	0.585133	1.12374	0.812012	0.536567
312	1.31285	0.531384	0.461968	0.578465	0.949671	0.740627				312	1.39646	0.930274	0.525969	1.24211	1.12205	1.43937				312	1.39646	0.930274	0.525969	1.24211	1.12205	1.43937				312	1.33174	1.41284	0.586513	1.90787	0.86812	0.665166				312	1.15187	1.12301	0.498438	1.18981	0.906112	0.588039
313	1.39285	0.845969	1.02404	0.555609	1.10936	1.05797				313	1.37305	0.963221	0.534901	1.26776	1.03169	1.22047				313	1.37305	0.963221	0.534901	1.26776	1.03169	1.22047				313	1.31895	1.84319	0.616732	2.48071	0.817219	0.549712				313	1.19428	0.97861	0.521358	0.89989	0.943185	0.82686
314	1.39416	0.905553	1.01217	0.743228	0.998939	0.834484				314	1.41145	1.12735	0.383613	1.59421	1.05996	1.11859				314	1.41145	1.12735	0.383613	1.59421	1.05996	1.11859				314	1.28812	1.64867	0.520182	2.2472	0.781764	0.729238				314	1.19306	1.07129	0.526765	0.884023	0.943429	0.687052
315	1.34303	0.827163	0.787942	0.838795	0.924924	0.66351				315	1.39524	1.00424	0.648596	1.28837	1.00294	1.19696				315	1.39524	1.00424	0.648596	1.28837	1.00294	1.19696				315	1.33097	1.74969	0.738511	2.3313	0.86549	0.703173				315	1.19996	1.33657	0.629682	1.31654	0.901285	0.65814
316	1.36022	0.711103	0.714283	0.614116	0.989231	0.994705				316	1.33304	0.971171	0.406871	1.34355	1.0434	1.35241				316	1.33304	0.971171	0.406871	1.34355	1.0434	1.35241				316	1.36343	1.82313	0.721688	2.44831	0.845818	0.739974				316	1.16129	1.35695	0.714356	1.4198	1.02588	0.830716
317	1.27415	0.650759	0.701566	0.521882	1.03167	1.01994				317	1.34711	0.974067	0.452002	1.33233	0.950184	1.02066				317	1.34711	0.974067	0.452002	1.33233	0.950184	1.02066				317	1.3394	1.60332	0.628049	2.16416	0.86682	0.599876				317	1.20549	1.43471	0.528059	1.40854	1.03553	0.641491
318	1.23062	0.536855	0.594057	0.491087	1.00195	0.797552				318	1.35834	0.419376	0.277678	0.522637	0.946509	0.920746				318	1.35834	0.419376	0.277678	0.522637	0.946509	0.920746				318	1.37471	1.57904	0.680477	2.10648	0.904619	1.00047				318	1.20002	1.16828	0.619003	1.189	0.954026	0.817491
319	1.26031	0.69103	0.80175	0.541061	0.952786	1.01603				319	1.31039	1.15334	0.558783	1.5703	1.12662	1.23389				319	1.31039	1.15334	0.558783	1.5703	1.12662	1.23389				319	1.3791	1.56012	0.626727	2.08269	1.04437	0.877379				319	1.28475	1.42321	0.672841	1.15661	0.987544	0.74118
320	1.22325	0.623933	0.597526	0.589849	0.991583	1.0645				320	1.29003	0.785719	0.516082	1.00771	1.04864	1.09996				320	1.29003	0.785719	0.516082	1.00771	1.04864	1.09996				320	1.36811	1.49897	0.657592	1.99847	0.981539	0.609456				320	1.26418	1.3866	0.690198	1.33433	0.891295	0.724226
321	1.2087	0.543571	0.574026	0.381356	0.915386	0.935974				321	1.31597	0.687772	0.316332	0.945397	1.11597	1.27224				321	1.31597	0.687772	0.316332	0.945397	1.11597	1.27224				321	1.37576	1.03118	0.472853	1.39052	0.972077	0.791779				321	1.33254	1.39325	0.655113	1.31098	0.966241	0.801624
322	1.19015	0.670752	0.629345	0.585798	1.01508	1.00302				322	1.24193	0.835268	0.368839	1.13841	0.950212	1.02674				322	1.24193	0.835268	0.368839	1.13841	0.950212	1.02674				322	1.30856	1.40835	0.42444	1.91764	0.943309	0.862838				322	1.34006	1.10526	0.479499	0.910169	0.902954	0.63038
323	1.14469	0.722743	0.765109	0.618622	0.993078	0.968461				323	1.30255	0.600599	0.367241	0.777347	1.0412	1.0659				323	1.30255	0.600599	0.367241	0.777347	1.0412	1.0659				323	1.39512	1.58421	0.489181	2.16049	0.917896	0.585167				323	1.3449	1.28089	0.331618	1.11569	1.01212	0.707692
324	1.09612	0.662256	0.737997	0.526861	0.987525	0.923842				324	1.31597	0.989498	0.377557	1.3749	0.983515	1.10953				324	1.31597	0.989498	0.377557	1.3749	0.983515	1.10953				324	1.39999	1.4088	0.428956	1.89781	0.905143	0.682718				324	1.2975	1.04685	0.469373	1.16949	0.855041	0.570862
325	1.03463	0.685539	0.822917	0.425941	0.930171	0.921822				325	1.4403	1.04165	0.306979	1.48848	1.03638	1.02305				325	1.4403	1.04165	0.306979	1.48848	1.03638	1.02305				325	1.37462	1.43726	0.482244	1.9739	0.927545	0.797421				325	1.24623	0.914192	0.452321	1.09985	1.0579	0.728247
326	1.15342	0.678717	0.836145	0.393263	0.891302	0.596303				326	1.43742	1.32507	0.242085	1.86423	1.10938	1.23209				326	1.43742	1.32507	0.242085	1.86423	1.10938	1.23209				326	1.34358	1.44298	0.531247	1.95874	0.88039	0.616519				326	1.20973	1.51987	0.598172	1.23845	1.12179	0.746659
327	1.10184	0.828619	0.93326	0.553898	0.942131	0.584912				327	1.36802	0.795906	0.338054	1.10333	1.15509	1.56139				327	1.36802	0.795906	0.338054	1.10333	1.15509	1.56139				327	1.31325	1.40456	0.40686	1.91453	1.01021	0.796098				327	1.27361	1.35693	0.633645	1.34578	1.18553	1.03385
328	1.13538	0.855786	1.01466	0.436167	0.964284	0.878295				328	1.51958	0.809891	0.321178	1.13269	1.15453	1.26059				328	1.51958	0.809891	0.321178	1.13269	1.15453	1.26059				328	1.37377	1.47099	0.440916	1.99382	0.957581	0.709995				328	1.32973	1.11696	0.669553	1.30617	1.10302	0.61696
329	1.10355	0.830452	0.870261	0.805374	1.05074	0.982674				329	1.46822	0.76107	0.429405	0.987791	1.05917	1.03014				329	1.46822	0.76107	0.429405	0.987791	1.05917	1.03014				329	1.34843	1.48027	0.445337	2.01487	0.894449	0.649001				329	1.2655	1.08597	0.648325	1.06542	1.13449	0.861382
330	1.11206	0.817888	0.743309	0.835387	0.97811	0.839948				330	1.36353	0.534457	0.433186	0.629317	0.996307	1.11557				330	1.36353	0.534457	0.433186	0.629317	0.996307	1.11557				330	1.40148	1.65251	0.528921	2.26757	1.03868	0.859733				330	1.39249	0.942761	0.687595	0.96196	1.21232	0.970401
331	1.15847	0.800069	0.777259	0.798156	0.953101	1.04482				331	1.38091	0.625408	0.238912	0.862901	1.0143	0.992903				331	1.38091	0.625408	0.238912	0.862901	1.0143	0.992903				331	1.4218	1.45956	0.493711	2.0166	1.00426	0.674511				331	1.38711	0.792315	0.412883	0.698057	1.06869	0.900138
332	1.07822	0.845284	0.428979	1.13222	0.945636	0.955794				332	1.50005	0.789358	0.336021	1.09473	1.06298	1.18972				332	1.50005	0.789358	0.336021	1.09473	1.06298	1.18972				332	1.34284	1.82643	0.594869	2.48143	0.952832	0.843399				332	1.30953	1.24632	0.516426	1.08259	1.01478	0.834197
333	1.1862	0.567697	0.5034	0.610152	0.917703	0.823911				333	1.42713	0.791553	0.478835	1.02777	1.02804	1.1103				333	1.42713	0.791553	0.478835	1.02777	1.02804	1.1103				333	1.34924	1.61843	0.788028	2.14015	1.07232	1.07879				333	1.32539	1.24438	0.330531	1.0271	0.955607	0.637263
334	1.16841	0.634275	0.454886	0.775568	1.00117	1.10653				334	1.43566	1.11573	0.421084	1.56517	1.04374	1.24747				334	1.43566	1.11573	0.421084	1.56517	1.04374	1.24747				334	1.40522	1.63834	0.846058	2.13415	0.946936	0.723754				334	1.33746	1.17958	0.408763	1.19789	1.00227	0.788412
335	1.14631	0.60945	0.640127	0.513644	0.947569	0.941294				335	1.43537	0.926799	0.349653	1.29312	1.07839	1.25777				335	1.43537	0.926799	0.349653	1.29312	1.07839	1.25777				335	1.37359	1.53154	0.583833	2.08331	1.0058	0.86135				335	1.34435	1.28651	0.385743	1.19152	1.06721	0.592884
336	1.21585	0.855304	0.748478	0.857752	0.956424	0.931454				336	1.49275	0.604603	0.308982	0.79724	1.20186	1.52121				336	1.49275	0.604603	0.308982	0.79724	1.20186	1.52121				336	1.35096	1.40047	0.533276	1.90214	0.960603	0.717595				336	1.36418	1.25323	0.636343	1.21783	0.941452	0.683409
337	1.16803	0.814722	0.971325	0.614494	0.945041	0.803671				337	1.33868	0.69762	0.298303	0.968074	1.04191	1.17613				337	1.33868	0.69762	0.298303	0.968074	1.04191	1.17613				337	1.39337	1.28312	0.60192	1.69427	0.941951	0.662432				337	1.32777	0.94441	0.406384	0.933466	0.942364	0.703694
338	1.13566	0.699721	0.705613	0.649844	0.956637	0.961177				338	1.34386	0.531106	0.330992	0.683505	1.01207	1.13269				338	1.34386	0.531106	0.330992	0.683505	1.01207	1.13269				338	1.42437	1.45345	0.443087	1.99452	0.932778	0.796751				338	1.41108	1.07055	0.281184	0.879493	0.998615	0.81336
339	1.12183	1.23987	0.667656	1.59527	0.915222	0.705089				339	1.28294	0.830968	0.32324	1.14143	0.994587	0.928562				339	1.28294	0.830968	0.32324	1.14143	0.994587	0.928562				339	1.40464	1.90754	0.588643	2.59818	1.05322	0.999197				339	1.36694	1.09873	0.418961	1.04801	0.966344	0.747737
340	1.04806	0.870312	0.961882	0.754925	0.981736	0.97427				340	1.40556	0.654998	0.296313	0.885606	1.14202	1.46383				340	1.40556	0.654998	0.296313	0.885606	1.14202	1.46383				340	1.51497	1.64491	0.595955	2.23951	1.05593	0.80065				340	1.44108	1.15065	0.535837	1.05094	0.991465	0.718958
341	1.15542	0.983912	1.05666	0.822583	1.02879	1.13299				341	1.4051	0.825394	0.448151	1.111	1.07335	1.02953				341	1.4051	0.825394	0.448151	1.111	1.07335	1.02953				341	1.40411	1.13271	0.537894	1.53788	0.957629	0.687965				341	1.3469	1.30013	0.542553	1.11625	0.993458	0.834055
342	1.12551	1.10441	0.865138	1.24235	0.961442	0.909348				342	1.29997	0.768165	0.475446	1.01088	1.0734	1.13673				342	1.29997	0.768165	0.475446	1.01088	1.0734	1.13673				342	1.45545	1.37177	0.532153	1.87089	0.92489	0.674686				342	1.4097	1.1437	0.497978	0.939432	0.954336	0.738217
343	1.12048	1.13109	0.773929	1.3476	0.907175	0.839499				343	1.38091	1.21775	0.523732	1.68698	1.13344	1.38158				343	1.38091	1.21775	0.523732	1.68698	1.13344	1.38158				343	1.36688	1.56691	0.416573	2.12779	0.935112	0.597962				343	1.53933	0.939589	0.395073	0.814837	1.07444	0.763254
344	1.16005	0.814891	0.920248	0.599479	0.930589	0.912849				344	1.29285	0.826962	0.338689	1.15336	0.986084	1.04604				344	1.29285	0.826962	0.338689	1.15336	0.986084	1.04604				344	1.38454	1.45027	0.419517	1.98907	0.953203	0.727442				344	1.42391	1.05631	0.475594	0.759771	0.875883	0.559908
345	1.16396	0.856557	0.733004	0.91277	0.94338	0.991732				345	1.40995	0.45628	0.40208	0.493933	0.998153	0.776802				345	1.40995	0.45628	0.40208	0.493933	0.998153	0.776802				345	1.46712	1.43443	0.613011	1.9207	1.03306	0.815851				345	1.33291	1.09752	0.515192	1.0031	0.901417	0.61251
346	1.19024	0.97043	1.0527	0.770293	0.966618	0.849539				346	1.45956	0.824913	0.501977	1.0807	1.10195	1.27476				346	1.45956	0.824913	0.501977	1.0807	1.10195	1.27476				346	1.43829	1.39795	0.641654	1.88486	0.998202	1.0035				346	1.37472	1.22452	0.510206	0.879586	0.95586	0.76761
347	1.19455	1.08539	1.25782	0.802893	1.0036	1.08052				347	1.50596	0.905022	0.662152	1.13009	1.07819	1.2204				347	1.50596	0.905022	0.662152	1.13009	1.07819	1.2204				347	1.43522	1.68864	0.573367	2.31913	0.989777	0.672736				347	1.35446	1.4306	0.865084	1.41173	1.08907	1.0384
348	1.25112	0.834542	0.897944	0.726533	1.09055	1.28752				348	1.36074	0.9899	0.580524	1.31124	1.07785	1.21234				348	1.36074	0.9899	0.580524	1.31124	1.07785	1.21234				348	1.41619	1.44467	0.498528	1.97335	0.95147	0.865253				348	1.40752	1.09979	0.610648	0.988386	0.93983	0.555065
349	1.14724	1.03712	0.901622	1.11717	0.974021	0.924849				349	1.47387	0.776813	0.483628	1.01208	1.30964	1.53599				349	1.47387	0.776813	0.483628	1.01208	1.30964	1.53599				349	1.40474	1.4066	0.648701	1.8938	0.924144	0.691715				349	1.27497	1.07206	0.452589	0.909371	0.969304	0.655006
350	1.17469	0.983956	0.766345	1.1367	1.03501	1.2783				350	1.47488	0.88935	0.503261	1.19047	1.10023	0.9027				350	1.47488	0.88935	0.503261	1.19047	1.10023	0.9027				350	1.38733	1.1455	0.468441	1.55401	0.92094	0.485756				350	1.30965	1.30108	0.522192	1.16222	1.07274	0.928382
351	1.18313	0.964904	0.64049	1.17617	1.06204	1.03595				351	1.41812	0.707526	0.427645	0.92975	1.09215	1.22599				351	1.41812	0.707526	0.427645	0.92975	1.09215	1.22599				351	1.32747	1.21176	0.542347	1.62786	0.965131	0.509003				351	1.29522	1.14303	0.410998	1.00401	0.905299	0.648541
352	1.13229	0.749835	0.775302	0.69985	1.06907	0.785552				352	1.52627	0.846532	0.426789	1.11948	1.21675	1.57858				352	1.52627	0.846532	0.426789	1.11948	1.21675	1.57858				352	1.42054	1.30414	0.530259	1.76439	0.875716	0.633569				352	1.2674	1.38183	0.52751	0.965615	0.917922	0.540105
353	1.14688	0.742881	0.665246	0.768219	1.17083	0.907627				353	1.43753	0.674005	0.461786	0.847771	1.16956	1.37229				353	1.43753	0.674005	0.461786	0.847771	1.16956	1.37229				353	1.41658	0.996722	0.445949	1.31358	0.945844	0.913847				353	1.26423	1.41191	0.814544	1.39241	0.97685	0.610531
354	1.2047	0.776529	0.70405	0.822496	0.90573	0.762546				354	1.37285	0.787189	0.489947	1.02545	1.05276	1.08817				354	1.37285	0.787189	0.489947	1.02545	1.05276	1.08817				354	1.39496	1.14127	0.68278	1.49071	0.915936	0.724239				354	1.32788	1.27226	0.624294	1.18838	1.01121	0.79973
355	1.13127	0.664716	0.602584	0.667003	0.870573	0.779344				355	1.39994	0.88248	0.438905	1.19697	1.2423	1.51276				355	1.39994	0.88248	0.438905	1.19697	1.2423	1.51276				355	1.35516	1.25896	0.506525	1.72	0.894333	0.684485				355	1.33612	1.11305	0.510128	0.940367	0.865375	0.564449
356	1.20379	0.530375	0.559476	0.427166	0.86324	0.676715				356	1.48492	1.41435	0.482577	1.99549	1.23147	1.54106				356	1.48492	1.41435	0.482577	1.99549	1.23147	1.54106				356	1.4134	0.946734	0.385254	1.31243	0.848518	0.669859				356	1.36544	1.22224	0.353536	0.954862	0.98614	0.701475
357	1.26346	0.616607	0.500215	0.664777	0.958694	0.925286				357	1.41161	1.01628	0.481233	1.39938	1.10729	1.28822				357	1.41161	1.01628	0.481233	1.39938	1.10729	1.28822				357	1.40537	1.23132	0.515371	1.67629	0.875085	0.56814				357	1.39519	1.05886	0.642798	0.866867	0.994508	0.968356
358	1.29879	0.772467	0.790387	0.705291	0.96229	0.969391				358	1.29229	0.724964	0.508721	0.905588	1.09956	1.17462				358	1.29229	0.724964	0.508721	0.905588	1.09956	1.17462				358	1.45384	1.38331	0.56579	1.8782	0.937113	0.811492				358	1.35556	1.0265	0.376421	0.951013	0.983858	0.747308
359	1.29508	0.664914	0.71423	0.551386	0.991336	0.854904				359	1.41311	0.796579	0.440754	1.07093	1.25866	1.47994				359	1.41311	0.796579	0.440754	1.07093	1.25866	1.47994				359	1.29681	1.21263	0.516931	1.6483	0.909816	0.705313				359	1.38211	1.26235	0.655024	1.26194	0.940684	0.704004
360	1.26505	0.641506	0.696503	0.434983	0.988235	0.612385				360	1.44538	1.08726	0.473106	1.50591	0.993463	0.974071				360	1.44538	1.08726	0.473106	1.50591	0.993463	0.974071				360	1.31314	1.20182	0.511539	1.63413	0.926704	0.801005				360	1.3764	1.16258	0.535887	0.961034	0.903863	0.612483
361	1.15705	0.806123	0.736609	0.727353	0.932013	0.823079				361	1.5068	0.874169	0.466293	1.18276	1.20812	1.39351				361	1.5068	0.874169	0.466293	1.18276	1.20812	1.39351				361	1.34341	0.954427	0.391552	1.3173	0.869178	0.744017				361	1.29141	0.945118	0.442337	0.755726	0.89028	0.603193
362	1.21763	0.777229	0.695825	0.775201	0.946244	0.739223				362	1.48958	1.07056	0.517393	1.4504	1.28302	1.59402				362	1.48958	1.07056	0.517393	1.4504	1.28302	1.59402				362	1.37018	1.17981	0.449172	1.62366	0.918357	0.846742				362	1.30985	1.22028	0.763454	1.20232	1.0331	0.697208
363	1.20106	0.696165	0.565766	0.782304	1.13717	1.14962				363	1.57109	1.13871	0.481305	1.5408	1.15797	1.35788				363	1.57109	1.13871	0.481305	1.5408	1.15797	1.35788				363	1.32037	1.15678	0.679469	1.5183	0.995035	0.874397				363	1.31065	1.30163	0.484208	1.07249	1.01362	0.764964
364	1.13296	0.74666	0.588182	0.736593	0.939884	0.767177				364	1.43317	1.31165	0.55915	1.81409	1.15659	1.24947				364	1.43317	1.31165	0.55915	1.81409	1.15659	1.24947				364	1.30755	1.16394	0.465747	1.58113	0.883672	0.565488				364	1.15203	1.40143	0.770495	1.04172	1.07029	1.00208
365	1.14649	0.663809	0.763109	0.510828	0.934531	0.703002				365	1.41499	1.0256	0.509705	1.40026	1.05371	1.17745				365	1.41499	1.0256	0.509705	1.40026	1.05371	1.17745				365	1.29864	0.930158	0.431281	1.24096	0.970526	0.810223				365	1.17687	1.13507	0.511951	0.977272	0.973614	0.744951
366	1.19246	0.818954	0.950779	0.558663	1.01696	0.828473				366	1.42159	1.11034	0.371032	1.54894	1.09055	1.20249				366	1.42159	1.11034	0.371032	1.54894	1.09055	1.20249				366	1.26509	1.38795	0.512698	1.89878	0.89125	0.552935				366	1.22163	1.43888	0.580477	1.52317	1.06784	0.791619
367	1.16255	0.76986	0.863712	0.596583	0.99425	0.727854				367	1.45564	1.14328	0.450736	1.60108	1.11503	1.06584				367	1.45564	1.14328	0.450736	1.60108	1.11503	1.06584				367	1.30553	1.15981	0.475	1.5732	0.982466	0.626797				367	1.18295	1.39662	0.771255	1.22119	1.15381	1.06713
368	1.15971	0.929748	1.0863	0.647342	1.04624	0.972462				368	1.3311	1.04189	0.407902	1.45513	1.14313	1.14806				368	1.3311	1.04189	0.407902	1.45513	1.14313	1.14806				368	1.24686	1.44955	0.497967	1.97709	0.904721	0.872121				368	1.10251	1.36143	0.552457	0.961021	0.909948	0.736841
369	1.18526	0.913436	0.966595	0.686284	0.970769	0.984372				369	1.40822	1.21744	0.410972	1.71448	1.17583	1.22813				369	1.40822	1.21744	0.410972	1.71448	1.17583	1.22813				369	1.32308	1.21317	0.473536	1.65441	0.939602	0.678778				369	1.09208	1.65327	0.820314	1.07355	1.00497	0.96503
370	1.16454	0.724527	0.722557	0.703602	0.940212	1.06972				370	1.46036	1.05753	0.438079	1.47394	1.07515	1.12973				370	1.46036	1.05753	0.438079	1.47394	1.07515	1.12973				370	1.49316	1.22785	0.538388	1.64854	0.943057	0.783963				370	1.21154	1.76941	0.821026	1.15658	0.977552	0.886989
371	1.15756	0.800504	0.913986	0.597252	1.00337	1.03829				371	1.37068	1.17357	0.44461	1.63869	1.02587	0.989284				371	1.37068	1.17357	0.44461	1.63869	1.02587	0.989284				371	1.44742	1.12694	0.410983	1.52733	0.875014	0.547828				371	1.22528	1.3255	0.501862	1.13744	1.06638	1.05167
372	1.14846	0.794522	0.801011	0.739254	1.06069	1.22379				372	1.41189	1.08966	0.628168	1.45367	1.1229	1.32642				372	1.41189	1.08966	0.628168	1.45367	1.1229	1.32642				372	1.38143	1.0695	0.443195	1.43258	0.91161	0.66023				372	1.15086	1.4999	0.508284	1.04769	0.975808	0.906188
373	1.09827	0.901209	1.06098	0.636533	1.07313	1.09471				373	1.46075	1.02237	0.497502	1.40234	1.06717	1.14357				373	1.46075	1.02237	0.497502	1.40234	1.06717	1.14357				373	1.43481	1.12094	0.451587	1.51231	0.925817	0.818012				373	1.14123	1.73762	0.66538	1.05338	0.953577	0.834836
374	1.22633	0.839463	0.974149	0.6202	1.03684	0.949533				374	1.4195	0.715652	0.584123	0.834743	1.15518	1.22709				374	1.4195	0.715652	0.584123	0.834743	1.15518	1.22709				374	1.44448	1.25188	0.461632	1.7125	0.953534	0.81548				374	1.17327	1.53806	0.48412	1.30335	1.08655	0.894062
375	1.16886	0.863381	0.961416	0.677611	1.01391	0.961904				375	1.3822	0.939185	0.505187	1.25639	1.03792	1.02477				375	1.3822	0.939185	0.505187	1.25639	1.03792	1.02477				375	1.3289	1.29145	0.427743	1.74993	0.901006	0.623122				375	1.23168	1.56893	0.731037	1.28941	1.06178	0.925576
376	1.12368	0.744718	0.804982	0.69232	1.02508	1.04118				376	1.35747	0.503826	0.354015	0.629733	0.980294	0.879956				376	1.35747	0.503826	0.354015	0.629733	0.980294	0.879956				376	1.33232	1.5725	0.540532	2.11878	0.880328	0.561098				376	1.23923	1.81157	0.630062	0.917675	0.972214	0.766585
377	1.16067	0.856463	0.895561	0.804254	1.07694	1.06933				377	1.36725	0.494989	0.399336	0.585292	1.06095	1.14746				377	1.36725	0.494989	0.399336	0.585292	1.06095	1.14746				377	1.32027	1.62596	0.586399	2.1851	0.874411	0.687475				377	1.29546	1.73714	0.497328	0.833376	1.00248	0.808511
378	1.14431	0.672502	0.741932	0.588247	1.00782	0.672785				378	1.36544	0.788733	0.573778	0.984948	1.0587	1.2027				378	1.36544	0.788733	0.573778	0.984948	1.0587	1.2027				378	1.25552	1.82132	0.762574	2.48539	0.951048	0.786515				378	1.16248	1.29472	0.396261	0.997517	1.04028	0.860457
379	1.12948	0.863137	0.992468	0.689391	1.02679	1.1636				379	1.37365	0.847875	0.428432	1.14966	1.07739	1.2872				379	1.37365	0.847875	0.428432	1.14966	1.07739	1.2872				379	1.25379	1.53941	0.472197	2.13781	1.06131	1.05209				379	1.21725	1.88356	0.444345	1.40513	1.24037	1.26731
380	1.21984	0.737981	0.69852	0.772743	0.962535	0.987831				380	1.45823	0.828305	0.649418	1.00347	1.02863	1.09159				380	1.45823	0.828305	0.649418	1.00347	1.02863	1.09159				380	1.24465	1.34162	0.429925	1.86976	0.922804	0.783029				380	1.22477	1.85359	0.551299	1.06168	1.1027	0.940788
381	1.16814	0.571068	0.508548	0.540072	0.975366	0.994296				381	1.37362	0.515248	0.434578	0.57274	1.00275	0.893523				381	1.37362	0.515248	0.434578	0.57274	1.00275	0.893523				381	1.27097	1.10682	0.44719	1.51785	0.889431	0.612916				381	1.28363	1.79046	0.348369	0.967138	1.03509	0.909862
382	1.15242	0.600457	0.629764	0.518723	1.01456	1.05265				382	1.47605	0.475204	0.363164	0.578009	1.06576	1.03891				382	1.47605	0.475204	0.363164	0.578009	1.06576	1.03891				382	1.37981	1.02183	0.491084	1.37833	0.905791	0.640673				382	1.24311	0.952667	0.527963	0.840348	0.990319	0.65154
383	1.12894	0.714719	0.731662	0.657903	1.02943	0.854638				383	1.45357	0.413487	0.384504	0.454453	1.08467	1.36642				383	1.45357	0.413487	0.384504	0.454453	1.08467	1.36642				383	1.35714	1.18493	0.430169	1.59692	0.839543	0.482458				383	1.22289	1.14771	0.600393	1.12836	0.982497	0.735448
384	1.2175	0.848558	0.687654	0.959124	1.03327	1.04512				384	1.38076	0.613379	0.478391	0.746146	1.06872	1.00983				384	1.38076	0.613379	0.478391	0.746146	1.06872	1.00983				384	1.40244	1.59777	0.638659	2.17203	0.969167	0.713738				384	1.21728	1.27258	0.789345	1.26521	0.964332	0.693493
385	1.13143	0.911074	0.955996	0.789938	1.04345	1.17994				385	1.44783	0.606547	0.452813	0.752809	1.07789	1.10937				385	1.44783	0.606547	0.452813	0.752809	1.07789	1.10937				385	1.46361	1.91418	0.625853	2.6243	0.934763	0.808316				385	1.15055	1.06378	0.490509	1.1846	0.856804	0.493844
386	1.2026	0.722103	0.762958	0.584035	1.01046	0.938171				386	1.52146	0.531114	0.458199	0.598592	1.1776	1.24462				386	1.52146	0.531114	0.458199	0.598592	1.1776	1.24462				386	1.3447	1.85237	0.65113	2.51543	0.877784	0.708836				386	1.2197	1.12599	0.459017	0.914488	0.906049	0.693049
387	1.18722	0.684211	0.779829	0.542532	0.994753	0.786095				387	1.47691	0.55022	0.384793	0.693824	1.02866	1.09045				387	1.47691	0.55022	0.384793	0.693824	1.02866	1.09045				387	1.34327	1.87913	0.651435	2.54829	0.881021	0.770133				387	1.28992	1.13992	0.512419	1.21905	1.03556	0.743818
388	1.26058	0.85339	0.954261	0.65335	1.00319	0.793292				388	1.48941	0.803769	0.635524	0.975744	1.09593	1.08502				388	1.48941	0.803769	0.635524	0.975744	1.09593	1.08502				388	1.37887	2.12737	0.973646	2.8222	1.12493	1.1495				388	1.20449	1.22192	0.459794	1.25408	0.889073	0.501747
389	1.0805	0.906229	0.845031	0.92895	0.956486	0.824736				389	1.50279	1.05399	0.47384	1.44638	1.1356	1.44375				389	1.50279	1.05399	0.47384	1.44638	1.1356	1.44375				389	1.27164	1.7508	0.740734	2.31079	0.784002	0.81533				389	1.38328	1.23823	0.377943	1.11092	0.951947	0.703907
390	1.13693	0.870476	0.948609	0.693281	1.00292	1.05386				390	1.57246	0.705658	0.432958	0.888151	1.11882	1.27655				390	1.57246	0.705658	0.432958	0.888151	1.11882	1.27655				390	1.38316	1.79296	0.617397	2.41529	0.900891	0.971836				390	1.3893	1.09379	0.512425	1.07263	0.92921	0.618095
391	1.1576	0.766441	0.883609	0.401161	0.963191	0.653048				391	1.5516	0.897489	0.385184	1.24269	1.18338	1.36289				391	1.5516	0.897489	0.385184	1.24269	1.18338	1.36289				391	1.32651	1.82354	0.696974	2.44173	0.763132	0.82533				391	1.36488	0.840326	0.376667	0.890825	0.918598	0.613347
392	1.13022	0.647518	0.758982	0.439825	0.982086	0.855664				392	1.46179	0.568258	0.317371	0.756781	1.06225	1.22931				392	1.46179	0.568258	0.317371	0.756781	1.06225	1.22931				392	1.3175	1.58337	0.666009	2.11841	0.719825	0.827727				392	1.38797	1.02038	0.483612	0.819122	0.985079	0.72823
393	1.08941	0.814504	0.962795	0.584333	1.00394	0.859579				393	1.43519	0.814307	0.649867	0.981159	1.11735	1.26309				393	1.43519	0.814307	0.649867	0.981159	1.11735	1.26309				393	1.33261	1.52905	0.658567	2.05037	0.799458	0.912212				393	1.36227	1.22395	0.742052	1.20798	0.940326	0.781785
394	1.12145	0.806835	0.921118	0.585472	0.979856	0.983485				394	1.61433	0.774205	0.395902	1.05464	1.17558	1.40574				394	1.61433	0.774205	0.395902	1.05464	1.17558	1.40574				394	1.32553	1.31217	0.461393	1.80366	0.89295	0.767458				394	1.32568	1.11296	0.510189	1.16916	0.994263	0.478341
395	1.12951	0.810608	0.816076	0.580334	0.989921	1.05204				395	1.481	1.09883	0.536605	1.50588	1.14909	1.38403				395	1.481	1.09883	0.536605	1.50588	1.14909	1.38403				395	1.35523	1.18492	0.473479	1.6183	0.79823	0.556703				395	1.36613	1.29244	0.521021	1.09055	0.924332	0.774054
396	1.17227	0.785544	0.784824	0.697322	0.944412	0.820847				396	1.47895	1.1363	0.742834	1.46039	1.24195	1.71958				396	1.47895	1.1363	0.742834	1.46039	1.24195	1.71958				396	1.30387	1.5096	0.706538	2.00015	0.881366	0.657371				396	1.37027	1.23705	0.614649	1.26706	1.02108	0.694198
397	1.16769	0.952213	0.972633	0.865931	0.96917	0.797943				397	1.47201	1.4174	0.590769	1.97872	1.28221	1.55585				397	1.47201	1.4174	0.590769	1.97872	1.28221	1.55585				397	1.41256	1.23551	0.655485	1.64626	0.997873	0.793449				397	1.37985	1.06975	0.838269	1.15825	1.04873	0.790378
398	1.1746	0.712681	0.688636	0.572493	0.935895	0.925715				398	1.45976	0.963185	0.507122	1.2989	1.24095	1.6109				398	1.45976	0.963185	0.507122	1.2989	1.24095	1.6109				398	1.47963	1.45977	0.561191	1.97564	0.973476	0.723042				398	1.3632	0.980565	0.497677	1.08804	0.895592	0.608674
399	1.21305	0.613057	0.645013	0.475004	0.953983	0.830145				399	1.44874	1.06033	0.509363	1.45706	1.13357	1.16779				399	1.44874	1.06033	0.509363	1.45706	1.13357	1.16779				399	1.53637	1.13522	0.609897	1.51594	1.02125	0.561734				399	1.27445	1.30314	0.555015	1.40255	0.922896	0.741837
400	1.17668	0.718969	0.718432	0.645124	0.959318	0.905263				400	1.4665	1.02161	0.349348	1.44975	1.22937	1.56074				400	1.4665	1.02161	0.349348	1.44975	1.22937	1.56074				400	1.50808	1.1092	0.645388	1.44043	1.01587	1.05419				400	1.34345	1.37902	0.839223	1.36654	1.0084	0.623503
401	1.16125	0.686091	0.638394	0.707206	0.910116	0.814448				401	1.45046	1.2242	0.445552	1.73105	1.15271	1.43415				401	1.45046	1.2242	0.445552	1.73105	1.15271	1.43415				401	1.52499	1.27264	0.673781	1.68726	1.02581	1.02421				401	1.23909	1.33508	0.619866	1.12358	0.919788	0.551004
402	1.30748	0.554441	0.486668	0.531572	0.93753	0.904778				402	1.44066	1.19523	0.513479	1.65937	1.20236	1.20082				402	1.44066	1.19523	0.513479	1.65937	1.20236	1.20082				402	1.60364	1.48855	0.52504	2.02639	1.02996	0.919735				402	1.34215	1.16983	0.591274	1.35328	1.00874	0.66915
403	1.26691	0.967553	0.790315	1.06042	1.003	1.02809				403	1.45273	1.25636	0.522283	1.7547	1.14157	1.00239				403	1.45273	1.25636	0.522283	1.7547	1.14157	1.00239				403	1.54312	1.33482	0.528403	1.80642	0.864021	0.545355				403	1.30482	1.18985	0.525233	1.10645	1.05478	0.768879
404	1.22305	0.881361	0.807084	0.871331	0.977187	0.989871				404	1.43146	0.71604	0.42824	0.943851	1.10731	1.199				404	1.43146	0.71604	0.42824	0.943851	1.10731	1.199				404	1.4819	1.6281	0.565615	2.21653	0.969867	0.739795				404	1.29087	0.801521	0.39823	0.849279	0.896387	0.759708
405	1.22225	1.02464	0.797491	1.11729	0.878245	0.669873				405	1.45636	0.8765	0.341311	1.22735	1.08302	1.21193				405	1.45636	0.8765	0.341311	1.22735	1.08302	1.21193				405	1.46011	1.07815	0.450381	1.4796	0.923131	0.869256				405	1.31843	0.989436	0.45698	1.07491	0.999802	0.725538
406	1.15978	0.935555	0.836076	0.952341	0.914912	0.736648				406	1.49678	0.769362	0.311746	0.982434	1.08643	1.16347				406	1.49678	0.769362	0.311746	0.982434	1.08643	1.16347				406	1.46811	1.462	0.554665	1.94212	0.981841	0.658754				406	1.33256	1.2768	0.547112	1.31922	0.959168	0.763256
407	1.19357	0.951719	0.740919	1.05342	0.937783	0.963118				407	1.43382	0.916989	0.268345	1.20616	1.13623	1.24748				407	1.43382	0.916989	0.268345	1.20616	1.13623	1.24748				407	1.47976	1.50239	0.488918	2.03345	0.953107	0.785984				407	1.35271	1.60795	0.583207	1.66184	1.03297	0.785399
408	1.21327	1.03261	0.89118	1.04042	0.945738	0.865898				408	1.37155	0.814112	0.450833	1.0955	1.1201	1.36929				408	1.37155	0.814112	0.450833	1.0955	1.1201	1.36929				408	1.49496	1.37553	0.419305	1.86278	0.947987	0.87732				408	1.37898	1.48498	0.34259	1.09793	1.08915	0.897141
409	1.11886	0.830257	0.856365	0.707079	1.00064	1.02884				409	1.38979	0.364716	0.312648	0.410515	1.15179	1.54742				409	1.38979	0.364716	0.312648	0.410515	1.15179	1.54742				409	1.47763	1.51485	0.613499	2.01433	0.994301	0.79601				409	1.3979	1.62582	0.539026	1.17075	1.00272	0.826327
410	1.17399	0.956169	0.926971	0.89819	0.953491	0.923187				410	1.42351	0.789929	0.396983	1.01517	1.1599	1.33187				410	1.42351	0.789929	0.396983	1.01517	1.1599	1.33187				410	1.37157	1.42174	0.459072	1.95945	0.889737	0.783161				410	1.47793	1.70463	0.422265	1.24852	0.922436	0.551686
411	1.15298	0.622321	0.672719	0.535212	0.960326	1.02935				411	1.37406	0.702178	0.545082	0.856236	1.1807	1.36614				411	1.37406	0.702178	0.545082	0.856236	1.1807	1.36614				411	1.40298	1.05637	0.536901	1.39725	0.882953	0.519069				411	1.47888	1.35377	0.534544	0.863766	0.992689	0.793781
412	1.19265	0.746445	0.710944	0.738298	0.924488	0.785788				412	1.43949	0.792233	0.498403	1.03096	1.20415	1.45059				412	1.43949	0.792233	0.498403	1.03096	1.20415	1.45059				412	1.32634	1.39422	0.537697	1.84885	0.896179	0.748997				412	1.47404	1.46586	0.460176	1.11913	0.95125	0.827929
413	1.20231	0.670194	0.70062	0.488597	0.965095	0.948368				413	1.3937	0.607047	0.471735	0.744585	1.11886	1.12068				413	1.3937	0.607047	0.471735	0.744585	1.11886	1.12068				413	1.37743	1.10442	0.622122	1.44658	0.90093	0.641229				413	1.52375	1.17398	0.596756	1.19177	1.00277	1.1343
414	1.22333	0.540065	0.643746	0.35205	0.946102	0.953705				414	1.38282	0.707492	0.572675	0.852233	1.13415	1.34431				414	1.38282	0.707492	0.572675	0.852233	1.13415	1.34431				414	1.32249	1.27894	0.581472	1.71517	0.927938	0.80261				414	1.51118	0.848775	0.299779	0.802719	0.915305	0.67496
415	1.19484	0.548231	0.620395	0.36088	0.940067	0.84537				415	1.33827	0.594461	0.277966	0.817597	1.11248	1.289				415	1.33827	0.594461	0.277966	0.817597	1.11248	1.289				415	1.39392	1.77733	0.73227	2.37229	0.976563	0.828255				415	1.60694	1.07537	0.60357	1.20619	0.970566	0.735138
416	1.15014	0.681235	0.622985	0.703096	0.910705	0.838677				416	1.40051	0.738644	0.462037	0.955312	1.07053	0.834085				416	1.40051	0.738644	0.462037	0.955312	1.07053	0.834085				416	1.2757	1.54748	0.559298	2.10131	0.960607	0.760204				416	1.58416	1.21039	0.477453	1.13889	0.895203	0.659791
417	1.18101	0.529075	0.575396	0.378031	0.90758	0.580259				417	1.54279	0.72679	0.533814	0.903885	1.08475	1.003				417	1.54279	0.72679	0.533814	0.903885	1.08475	1.003				417	1.35051	1.7314	0.801397	2.30499	0.956915	0.628117				417	1.43863	1.31518	0.387943	1.32068	0.821148	0.724111
418	1.10175	0.675607	0.611346	0.615441	0.971956	0.684038				418	1.47681	0.587634	0.491624	0.676805	1.20468	1.39607				418	1.47681	0.587634	0.491624	0.676805	1.20468	1.39607				418	1.4711	1.73348	0.756225	2.28601	0.993872	0.868161				418	1.41745	0.981086	0.385911	1.01889	0.899127	0.715529
419	1.13097	0.634931	0.444094	0.698123	0.867942	0.565777				419	1.41771	0.659067	0.357494	0.866295	1.15658	1.45913				419	1.41771	0.659067	0.357494	0.866295	1.15658	1.45913				419	1.40026	1.66521	0.657614	2.22224	0.979976	0.931052				419	1.34864	1.24482	0.575615	1.33331	0.944109	0.628951
420	1.15798	0.627	0.562272	0.604013	0.945252	0.900652				420	1.49426	0.666167	0.48442	0.833134	1.17042	1.45598				420	1.49426	0.666167	0.48442	0.833134	1.17042	1.45598				420	1.45467	1.35169	0.556988	1.80879	0.937269	0.734817				420	1.3774	1.06822	0.592352	1.12785	0.89731	0.518571
421	1.13715	0.649409	0.509742	0.725314	0.983523	0.558906				421	1.49846	0.63418	0.589604	0.667614	1.11757	1.28256				421	1.49846	0.63418	0.589604	0.667614	1.11757	1.28256				421	1.4471	1.50098	0.619336	1.99898	0.951522	0.716805				421	1.40228	1.14995	0.501249	1.10688	0.919534	0.85812
422	1.31704	0.606548	0.664718	0.540125	1.0247	0.69506				422	1.44471	0.803232	0.740367	0.86113	1.12407	1.03933				422	1.44471	0.803232	0.740367	0.86113	1.12407	1.03933				422	1.4349	1.41016	0.656024	1.88384	0.864526	0.497315				422	1.55526	1.17135	0.637534	1.21693	0.931152	0.626504
423	1.16683	0.589835	0.577628	0.594149	0.93371	0.773511				423	1.41877	0.877973	0.63574	1.01229	1.14811	1.43583				423	1.41877	0.877973	0.63574	1.01229	1.14811	1.43583				423	1.35522	1.60655	0.642979	2.13423	0.889513	0.468989				423	1.47055	1.32535	0.536587	1.27843	1.00885	0.827875
424	1.12082	0.667377	0.617447	0.663187	0.910976	0.838474				424	1.31837	0.799422	0.59958	0.851687	1.09055	1.32409				424	1.31837	0.799422	0.59958	0.851687	1.09055	1.32409				424	1.39833	1.45195	0.630077	1.93573	0.991487	0.807138				424	1.39036	1.20492	0.63877	1.27445	0.946184	0.579452
425	1.15453	0.790574	0.873075	0.667676	0.913661	0.420035				425	1.39937	0.673479	0.506945	0.8149	1.07326	1.0666				425	1.39937	0.673479	0.506945	0.8149	1.07326	1.0666				425	1.48843	1.68671	0.538873	2.26996	0.862462	0.548112				425	1.56072	1.28317	0.677771	1.15232	1.04183	0.84296
426	1.14812	0.650491	0.63337	0.548644	0.883002	0.762335				426	1.42012	0.652194	0.448212	0.826875	1.02998	0.986585				426	1.42012	0.652194	0.448212	0.826875	1.02998	0.986585				426	1.42997	1.70071	0.533152	2.32925	0.901032	0.672565				426	1.40409	1.24311	0.447444	1.12077	0.908373	0.463376
427	1.14438	0.606033	0.318079	0.67443	0.906639	0.831185				427	1.39295	0.537917	0.294389	0.717755	1.10091	1.21624				427	1.39295	0.537917	0.294389	0.717755	1.10091	1.21624				427	1.46776	1.54864	0.709785	2.08035	0.907626	0.638376				427	1.33258	1.24876	0.580075	1.15625	0.932494	0.792088
428	1.16894	0.645044	0.563468	0.653287	0.919839	0.731209				428	1.33854	1.194	0.594748	1.5838	1.17439	1.47836				428	1.33854	1.194	0.594748	1.5838	1.17439	1.47836				428	1.43857	1.48636	0.774095	1.97819	0.910102	0.507749				428	1.41822	1.45639	0.562539	0.930289	0.974722	0.61675
429	1.16012	0.80517	0.749344	0.739776	0.930097	0.620509				429	1.36516	0.480909	0.27148	0.627247	1.04594	1.1011				429	1.36516	0.480909	0.27148	0.627247	1.04594	1.1011				429	1.40491	1.59596	0.682063	2.14727	0.978835	0.74578				429	1.43177	0.907044	0.43134	0.88837	1.00888	0.899218
430	1.23803	0.647872	0.455792	0.677132	1.05887	0.801658				430	1.36791	0.906217	0.260619	1.17414	1.03709	1.13116				430	1.36791	0.906217	0.260619	1.17414	1.03709	1.13116				430	1.29163	1.82107	0.694327	2.45018	0.934773	0.868642				430	1.39988	1.28461	0.66972	1.13237	1.01187	1.14584
431	1.25116	0.890584	0.6484	0.959766	0.930194	0.950329				431	1.41854	0.667351	0.30418	0.86768	1.07702	1.18755				431	1.41854	0.667351	0.30418	0.86768	1.07702	1.18755				431	1.40525	1.49947	0.606234	2.03065	0.944551	0.834462				431	1.50945	1.03689	0.336332	1.0702	0.989555	0.785295
432	1.19822	0.795206	0.503599	0.897501	0.953752	0.923143				432	1.34519	0.50118	0.30762	0.649161	1.01694	1.17622				432	1.34519	0.50118	0.30762	0.649161	1.01694	1.17622				432	1.34844	1.60698	0.701521	2.13355	0.989401	1.01369				432	1.39047	0.925063	0.456929	0.863026	0.865528	0.670548
433	1.14252	0.697408	0.486159	0.750416	0.87321	0.969692				433	1.53423	0.836789	0.467739	0.972058	1.0608	1.08313				433	1.53423	0.836789	0.467739	0.972058	1.0608	1.08313				433	1.52315	1.89874	0.870882	2.49825	1.04191	0.903554				433	1.439	1.03436	0.412556	1.20502	0.932028	0.845051
434	1.16977	0.869124	0.621962	0.960196	0.94048	0.898115				434	1.49357	0.737871	0.466032	0.942181	1.16403	1.49317				434	1.49357	0.737871	0.466032	0.942181	1.16403	1.49317				434	1.50205	1.58343	0.726232	2.11742	0.920692	0.784263				434	1.41953	1.34606	0.466246	1.46502	0.975457	0.876596
435	1.16387	0.597689	0.485656	0.617728	0.884908	0.722305				435	1.57022	0.976137	0.606236	1.23561	1.20078	1.1932				435	1.57022	0.976137	0.606236	1.23561	1.20078	1.1932				435	1.4303	1.60015	0.521206	2.16319	0.906667	0.826327				435	1.44543	0.938564	0.334732	0.903142	0.881139	0.540591
436	1.18285	0.680312	0.58905	0.64611	0.915669	0.640207				436	1.51942	0.810319	0.553838	0.954537	1.33726	1.45944				436	1.51942	0.810319	0.553838	0.954537	1.33726	1.45944				436	1.37994	1.57814	0.534557	2.11679	0.981705	0.716055				436	1.48744	1.10107	0.622862	1.04742	0.986111	0.845291
437	1.19709	0.9355	0.491304	1.21853	0.944289	0.902742				437	1.43927	0.452632	0.231491	0.612816	1.05669	1.01405				437	1.43927	0.452632	0.231491	0.612816	1.05669	1.01405				437	1.41208	1.17414	0.492917	1.59765	0.95557	0.692935				437	1.47575	0.977286	0.466322	0.630896	0.947143	0.772986
438	1.19706	0.713485	0.469977	0.844603	0.965011	0.898943				438	1.31576	0.733911	0.346031	0.852556	1.14961	1.31269				438	1.31576	0.733911	0.346031	0.852556	1.14961	1.31269				438	1.34631	1.24063	0.407898	1.70843	0.948643	0.691856				438	1.47804	1.50192	0.680631	1.18043	1.10596	0.828726
439	1.20285	0.630902	0.496508	0.693279	0.914052	0.629709				439	1.38532	0.679042	0.33594	0.771764	1.14301	1.49417				439	1.38532	0.679042	0.33594	0.771764	1.14301	1.49417				439	1.42823	1.2323	0.460252	1.69772	1.00354	0.661898				439	1.38678	1.17439	0.626765	1.15296	1.00879	0.900335
440	1.20119	0.485117	0.447885	0.404341	0.880924	0.588891				440	1.60008	0.909327	0.646235	1.05837	1.21993	1.32293				440	1.60008	0.909327	0.646235	1.05837	1.21993	1.32293				440	1.45103	1.10131	0.518796	1.47968	0.92173	0.522781				440	1.53208	1.02816	0.345572	0.966124	0.998783	0.844656
441	1.17074	0.570966	0.483584	0.549007	0.926795	0.681175				441	1.55556	0.88113	0.388429	1.19488	1.05042	1.11778				441	1.55556	0.88113	0.388429	1.19488	1.05042	1.11778				441	1.39247	1.17107	0.614172	1.54948	0.98627	0.916063				441	1.33718	1.07712	0.44692	1.20051	1.00112	0.843057
442	1.22406	0.655005	0.543077	0.670203	0.852934	0.774672				442	1.44844	0.77666	0.353401	1.07089	1.05623	1.16989				442	1.44844	0.77666	0.353401	1.07089	1.05623	1.16989				442	1.47897	1.33525	0.616737	1.78959	1.05431	0.926811				442	1.3443	1.08344	0.473819	1.09988	0.99243	0.92007
443	1.1931	0.859408	0.508875	1.08207	1.01412	0.741489				443	1.47795	0.479248	0.216246	0.646385	1.10287	1.25949				443	1.47795	0.479248	0.216246	0.646385	1.10287	1.25949				443	1.3937	1.08738	0.623475	1.43779	0.875036	0.577547				443	1.49296	1.17197	0.490786	1.2751	1.0142	0.655448
444	1.19261	0.602647	0.526201	0.57302	0.967741	0.889603				444	1.52281	0.62538	0.198985	0.884413	1.25157	1.55898				444	1.52281	0.62538	0.198985	0.884413	1.25157	1.55898				444	1.39921	1.52654	0.607251	2.04569	0.948479	0.877692				444	1.51584	1.13297	0.636706	1.11714	1.00605	0.897435
445	1.18393	0.769096	0.605093	0.807742	0.956788	0.790823				445	1.53643	0.85583	0.371782	1.18385	1.2233	1.54537				445	1.53643	0.85583	0.371782	1.18385	1.2233	1.54537				445	1.42269	1.21412	0.667448	1.59319	0.941118	0.719004				445	1.57017	1.41494	0.698075	1.31878	0.921655	0.717555
446	1.16267	0.588076	0.631667	0.552479	0.957273	0.681668				446	1.50497	1.12133	0.244085	1.55257	1.17909	1.44504				446	1.50497	1.12133	0.244085	1.55257	1.17909	1.44504				446	1.38628	1.57052	0.587298	2.09749	0.916139	0.618886				446	1.47888	1.12073	0.602721	0.938409	0.919104	0.808095
447	1.19264	0.736814	0.704926	0.713846	0.905311	0.477116				447	1.5058	1.24248	0.200055	1.80435	1.11135	1.22528				447	1.5058	1.24248	0.200055	1.80435	1.11135	1.22528				447	1.31823	1.64572	0.597674	2.25669	0.980659	0.926298				447	1.49526	1.09168	0.354585	0.974842	0.913361	0.800188
448	1.2588	0.624984	0.56716	0.649232	1.01181	0.664031				448	1.46308	0.92193	0.229824	1.32442	1.04489	0.96098				448	1.46308	0.92193	0.229824	1.32442	1.04489	0.96098				448	1.30163	1.35899	0.536218	1.85335	0.88122	0.580845				448	1.44633	1.36263	0.552142	1.09057	1.04452	0.935586
449	1.26739	0.563738	0.55401	0.473141	0.966405	0.756747				449	1.45937	0.64451	0.384244	0.853737	1.10062	1.17156				449	1.45937	0.64451	0.384244	0.853737	1.10062	1.17156				449	1.42971	1.2712	0.549482	1.71087	0.938184	0.560935				449	1.41109	1.53501	0.799833	1.54131	1.14828	1.10331
450	1.21019	0.835251	0.853898	0.753662	0.967573	0.722996				450	1.56267	0.814089	0.515724	1.06173	1.2013	1.38785				450	1.56267	0.814089	0.515724	1.06173	1.2013	1.38785				450	1.45047	1.31148	0.556118	1.74499	1.09462	1.1239				450	1.49325	1.28937	0.40192	0.915834	1.1686	1.23689
451	1.25979	0.8375	0.990869	0.566189	0.941195	0.63082				451	1.45122	0.794676	0.374806	1.092	1.12795	1.33326				451	1.45122	0.794676	0.374806	1.092	1.12795	1.33326				451	1.44291	1.30244	0.572332	1.72377	0.931791	0.533856				451	1.38091	1.63866	0.597838	1.18132	1.13161	1.04689
452	1.13347	0.979254	1.11349	0.686308	0.943737	0.716876				452	1.48236	0.697164	0.213621	0.982276	1.18906	1.45877				452	1.48236	0.697164	0.213621	0.982276	1.18906	1.45877				452	1.3224	1.48801	0.600427	1.94828	0.940768	0.713871				452	1.26672	1.68567	0.61386	1.4805	1.0437	0.810214
453	1.09987	0.669935	0.729494	0.540596	0.998459	0.742192				453	1.3775	0.533836	0.196855	0.750207	1.19229	1.50654				453	1.3775	0.533836	0.196855	0.750207	1.19229	1.50654				453	1.39439	1.57857	0.662644	2.12653	1.15531	1.50963				453	1.33356	1.74546	0.758036	1.05811	1.05087	0.870936
454	1.16719	0.886007	0.790462	0.94047	0.990799	0.787151				454	1.4775	0.593629	0.230375	0.830703	1.20965	1.42534				454	1.4775	0.593629	0.230375	0.830703	1.20965	1.42534				454	1.3615	1.48953	0.653977	2.00357	0.989402	0.999101				454	1.23358	1.47132	0.539326	1.18569	0.968669	0.753779
455	1.16978	0.586513	0.620025	0.409855	0.992078	0.915395				455	1.4845	0.520905	0.281562	0.694487	1.23981	1.42238				455	1.4845	0.520905	0.281562	0.694487	1.23981	1.42238				455	1.31417	1.35739	0.546516	1.84415	1.01027	0.814201				455	1.33013	1.54486	0.512508	1.18982	1.10103	0.684518
456	1.12569	0.785646	0.59057	0.862662	0.959916	0.737175				456	1.48427	0.603365	0.37008	0.791706	1.20263	1.45217				456	1.48427	0.603365	0.37008	0.791706	1.20263	1.45217				456	1.41295	1.54279	0.558208	2.08244	1.02473	1.06852				456	1.28468	1.43058	0.564004	1.22591	1.17961	1.22787
457	1.22041	1.0331	0.546829	1.25876	1.02173	0.880245				457	1.51058	0.993029	0.378923	1.37814	1.27516	1.64992				457	1.51058	0.993029	0.378923	1.37814	1.27516	1.64992				457	1.33833	1.80123	0.666415	2.40773	0.978899	0.933455				457	1.24283	1.4485	0.551323	1.26973	1.04415	0.90119
458	1.22011	0.556866	0.468443	0.545533	0.94317	0.84537				458	1.53315	0.93685	0.307774	1.32085	1.18432	1.45412				458	1.53315	0.93685	0.307774	1.32085	1.18432	1.45412				458	1.36882	1.37795	0.532651	1.82879	0.955479	0.934493				458	1.23582	1.62923	0.521601	1.25185	1.01458	0.850679
459	1.18232	0.766729	0.681761	0.791116	0.989165	0.906537				459	1.50594	0.709563	0.458947	0.916887	1.28062	1.54658				459	1.50594	0.709563	0.458947	0.916887	1.28062	1.54658				459	1.45624	1.47258	0.609737	1.97441	0.929182	0.664081				459	1.1984	1.30738	0.413438	1.09033	0.953631	0.604871
460	1.2428	0.837813	0.79993	0.798206	1.05676	1.13474				460	1.58268	0.725161	0.492898	0.905239	1.24261	1.31278				460	1.58268	0.725161	0.492898	0.905239	1.24261	1.31278				460	1.37369	1.76187	0.975968	2.28437	1.13281	1.20085				460	1.21726	1.29456	0.539562	1.13095	0.888722	0.577485
461	1.25393	0.573891	0.599788	0.503622	0.940646	0.805513				461	1.56964	0.564054	0.352974	0.717526	1.21685	1.36313				461	1.56964	0.564054	0.352974	0.717526	1.21685	1.36313				461	1.40235	1.52504	0.853269	2.01641	1.00194	0.756502				461	1.2724	1.33937	0.574368	1.20636	0.906183	0.730991
462	1.27231	0.686714	0.487995	0.657711	0.954989	1.02041				462	1.49515	0.869197	0.350998	1.17849	1.21321	1.48953				462	1.49515	0.869197	0.350998	1.17849	1.21321	1.48953				462	1.40489	1.67824	0.622267	2.26618	0.9525	0.806316				462	1.26256	1.46303	0.596919	1.13136	0.997846	0.771359
463	1.30202	0.742754	0.40687	0.946527	0.941349	0.878749				463	1.63647	0.680488	0.287341	0.950006	1.1754	1.41703				463	1.63647	0.680488	0.287341	0.950006	1.1754	1.41703				463	1.43845	1.50608	0.748291	1.97021	1.00169	0.750654				463	1.26196	1.64508	0.732264	1.49241	0.987062	0.910273
464	1.27836	0.665075	0.607582	0.556401	0.963233	0.927475				464	1.5301	0.735563	0.297607	1.02136	1.13833	1.07565				464	1.5301	0.735563	0.297607	1.02136	1.13833	1.07565				464	1.41866	1.84015	0.7349	2.45845	0.994309	0.915956				464	1.2495	1.41201	0.586432	1.25245	0.957515	0.899336
465	1.24785	0.607347	0.387713	0.655429	0.964719	0.784987				465	1.53416	0.53586	0.189811	0.749597	1.15748	1.40153				465	1.53416	0.53586	0.189811	0.749597	1.15748	1.40153				465	1.43041	1.66021	0.782567	2.19299	0.908298	0.700012				465	1.23456	1.37356	0.615367	1.28716	0.955848	0.822911
466	1.25245	0.569682	0.5273	0.601543	0.942303	1.03142				466	1.47644	0.958518	0.307971	1.35817	1.18683	1.57714				466	1.47644	0.958518	0.307971	1.35817	1.18683	1.57714				466	1.42303	1.74877	0.632165	2.36425	0.936668	0.755495				466	1.27528	1.15265	0.420973	1.10744	1.02946	1.02996
467	1.26311	0.63759	0.521266	0.661184	0.906204	0.826218				467	1.53223	1.03963	0.493263	1.41291	1.28	1.74055				467	1.53223	1.03963	0.493263	1.41291	1.28	1.74055				467	1.38407	1.33075	0.53867	1.81095	0.901041	0.526929				467	1.23164	1.29198	0.369388	0.713477	0.859154	0.687704
468	1.17719	0.603577	0.606732	0.57509	1.01503	0.798919				468	1.56082	0.69588	0.43154	0.904328	1.26784	1.63726				468	1.56082	0.69588	0.43154	0.904328	1.26784	1.63726				468	1.35867	1.72179	0.844336	2.2355	0.917236	0.633653				468	1.24444	1.23884	0.369232	0.884732	0.92914	0.767263
469	1.27885	0.939877	0.588915	1.14418	1.10457	1.08868				469	1.52074	0.820298	0.342508	1.14214	1.17346	1.25901				469	1.52074	0.820298	0.342508	1.14214	1.17346	1.25901				469	1.35486	1.62028	0.766026	2.16752	0.935007	0.732319				469	1.22875	1.28128	0.330937	0.527341	0.964739	0.87766
470	1.24711	0.70181	0.615818	0.703405	1.03085	0.942663				470	1.45273	0.624328	0.407893	0.807922	1.2607	1.48121				470	1.45273	0.624328	0.407893	0.807922	1.2607	1.48121				470	1.31986	1.6727	0.790733	2.25198	0.969651	0.642291				470	1.24374	1.23852	0.367742	0.936294	0.921138	0.799312
471	1.2996	0.651693	0.746261	0.526209	1.02856	0.986786				471	1.46341	0.674044	0.414301	0.885948	1.24512	1.49046				471	1.46341	0.674044	0.414301	0.885948	1.24512	1.49046				471	1.3786	1.42173	0.540652	1.92454	0.864984	0.590768				471	1.27739	1.28942	0.517645	1.13569	0.935283	0.595735
472	1.29537	0.718896	0.606835	0.829964	0.961989	0.771137				472	1.46511	0.652573	0.457808	0.823071	1.28349	1.74443				472	1.46511	0.652573	0.457808	0.823071	1.28349	1.74443				472	1.40138	1.69406	0.549673	2.2542	0.969602	0.704094				472	1.27007	1.30614	0.317084	0.871808	0.967094	0.875903
473	1.29734	0.804902	0.603201	0.932351	1.00373	0.898736				473	1.6255	0.930112	0.577165	1.20742	1.28873	1.41736				473	1.6255	0.930112	0.577165	1.20742	1.28873	1.41736				473	1.42736	1.49602	0.567931	2.02224	0.944264	0.730031				473	1.22352	1.23631	0.364777	0.851946	0.949286	0.721563
474	1.30764	0.726694	0.537062	0.855324	1.06731	0.998079				474	1.5063	0.720117	0.466613	0.927031	1.28462	1.58711				474	1.5063	0.720117	0.466613	0.927031	1.28462	1.58711				474	1.32266	1.43664	0.579154	1.93046	0.936867	0.673024				474	1.26549	1.34608	0.659412	1.27715	0.968395	0.73837
475	1.2613	0.678726	0.665959	0.518298	0.961793	0.909197				475	1.54561	0.852334	0.493084	1.13951	1.22605	1.43197				475	1.54561	0.852334	0.493084	1.13951	1.22605	1.43197				475	1.33857	1.45805	0.741037	1.93577	0.928613	0.678698				475	1.17121	1.30977	0.474877	0.915627	0.922972	0.752625
476	1.32419	0.691934	0.525951	0.756607	0.97118	0.997771				476	1.49981	0.649918	0.36668	0.869371	1.27151	1.60011				476	1.49981	0.649918	0.36668	0.869371	1.27151	1.60011				476	1.33782	1.62596	0.617855	2.20136	1.02352	0.929854				476	1.22553	1.13107	0.477407	0.723864	0.904225	0.563493
477	1.28251	0.818817	0.661611	0.875125	0.974299	0.729206				477	1.53435	0.649103	0.313074	0.871815	1.18746	1.5242				477	1.53435	0.649103	0.313074	0.871815	1.18746	1.5242				477	1.39436	1.6133	0.811168	2.13041	0.957355	0.780898				477	1.19178	1.31442	0.517266	1.12193	0.988942	0.690639
478	1.29667	0.677344	0.531153	0.70973	0.992295	0.985557				478	1.5181	1.31392	0.392555	1.77033	1.25577	1.68244				478	1.5181	1.31392	0.392555	1.77033	1.25577	1.68244				478	1.29288	1.47042	0.779018	1.92732	0.935312	0.865933				478	1.2018	1.21425	0.456149	0.937804	0.98379	0.739225
479	1.28033	0.633235	0.558463	0.662492	0.942411	0.827751				479	1.41747	0.675597	0.281845	0.943893	1.15289	1.20206				479	1.41747	0.675597	0.281845	0.943893	1.15289	1.20206				479	1.34692	1.76918	0.748207	2.37215	0.93203	0.788565				479	1.10418	1.1518	0.439424	0.834477	0.983048	0.927974
480	1.33693	0.597824	0.466474	0.603689	1.0473	0.950188				480	1.53384	0.799817	0.251919	1.14013	1.27788	1.54024				480	1.53384	0.799817	0.251919	1.14013	1.27788	1.54024				480	1.29124	1.46008	0.752991	1.91225	0.902656	0.611897				480	1.14689	1.25753	0.567345	0.971008	0.986132	0.814775
481	1.23404	0.53449	0.674947	0.264015	0.901111	0.719964				481	1.49961	1.02217	0.275913	1.37682	1.18309	1.47405				481	1.49961	1.02217	0.275913	1.37682	1.18309	1.47405				481	1.27789	1.70739	0.71517	2.27515	0.991176	0.869364				481	1.13079	1.55687	0.633699	1.4773	1.03081	0.78237
482	1.33458	0.634501	0.697688	0.500433	0.937216	0.736355				482	1.52397	0.578884	0.381212	0.742651	1.18128	1.51447				482	1.52397	0.578884	0.381212	0.742651	1.18128	1.51447				482	1.30481	1.81016	0.747132	2.41323	0.949085	0.800942				482	1.08718	1.25698	0.46002	1.12296	0.95415	0.671439
483	1.17046	0.492599	0.520123	0.443928	0.978814	0.622842				483	1.40716	0.720447	0.291381	1.00594	1.09649	1.26565				483	1.40716	0.720447	0.291381	1.00594	1.09649	1.26565				483	1.31952	1.49907	0.71881	1.96766	0.907341	0.733167				483	1.09394	1.47546	0.727102	1.08927	1.03807	0.7755
484	1.25081	0.904884	0.661406	1.0805	0.963118	0.89646				484	1.38501	0.756662	0.325577	1.049	1.18665	1.44999				484	1.38501	0.756662	0.325577	1.049	1.18665	1.44999				484	1.28393	1.63585	0.482512	2.23113	1.03605	1.00302				484	1.19444	1.56468	0.613162	1.22099	1.06791	0.827198
485	1.23739	0.97184	0.704327	1.1538	0.941585	0.912726				485	1.36788	0.586466	0.378298	0.764078	1.21184	1.67242				485	1.36788	0.586466	0.378298	0.764078	1.21184	1.67242				485	1.29038	1.68135	0.604133	2.28037	0.92354	0.831645				485	1.14381	1.49312	0.62241	1.18734	0.935477	0.684787
486	1.30977	0.85611	0.568556	1.0404	0.958971	0.890684				486	1.55727	0.884277	0.489136	1.19059	1.27738	1.73779				486	1.55727	0.884277	0.489136	1.19059	1.27738	1.73779				486	1.27709	1.55201	0.537872	2.12227	0.942863	0.705716				486	1.17006	1.60196	0.752629	1.45175	1.02492	0.550628
487	1.3248	0.869912	0.470078	1.17328	1.04005	0.904761				487	1.41483	0.629907	0.366121	0.824791	1.26498	1.74506				487	1.41483	0.629907	0.366121	0.824791	1.26498	1.74506				487	1.26552	1.62594	0.623947	2.19994	0.820419	0.508553				487	1.0981	1.23149	0.420433	0.899454	0.941407	0.649731
488	1.30397	1.07542	0.688852	1.29173	0.945963	0.895493				488	1.49829	0.708049	0.513305	0.874492	1.36906	1.80113				488	1.49829	0.708049	0.513305	0.874492	1.36906	1.80113				488	1.28894	1.57546	0.566481	2.12669	0.919906	0.689501				488	1.1482	1.19338	0.616734	1.04567	0.961698	0.683202
489	1.29035	0.596594	0.627083	0.441592	1.03068	0.822252				489	1.52073	0.832718	0.395797	1.14611	1.24678	1.44645				489	1.52073	0.832718	0.395797	1.14611	1.24678	1.44645				489	1.2734	1.56051	0.709979	2.09376	0.923278	0.672153				489	1.11355	1.40841	0.476022	0.911554	0.890718	0.684952
490	1.3678	0.767839	0.692356	0.746545	1.0086	1.05119				490	1.47612	0.936527	0.218819	1.34921	1.25891	1.59063				490	1.47612	0.936527	0.218819	1.34921	1.25891	1.59063				490	1.28676	1.7334	0.535104	2.34202	0.900939	0.768589				490	1.20621	1.22602	0.451254	0.902717	0.942313	0.77405
491	1.27877	0.612558	0.612657	0.507071	0.977809	0.984213				491	1.42975	0.881328	0.445992	1.19079	1.35091	1.55869				491	1.42975	0.881328	0.445992	1.19079	1.35091	1.55869				491	1.26846	1.44246	0.618264	1.89479	0.814826	0.537836				491	1.22336	1.4576	0.486711	0.998877	0.980928	0.962112
492	1.31723	0.67874	0.579363	0.68722	0.975846	0.852109				492	1.45224	1.05166	0.585543	1.40225	1.15509	1.12638				492	1.45224	1.05166	0.585543	1.40225	1.15509	1.12638				492	1.2021	1.39457	0.530147	1.90566	0.868935	0.528336				492	1.16348	1.41048	0.401475	1.11978	1.03828	0.730119
493	1.30346	0.773499	0.608239	0.711605	0.96014	0.743383				493	1.417	1.00977	0.341488	1.42903	1.18361	1.27384				493	1.417	1.00977	0.341488	1.42903	1.18361	1.27384				493	1.27744	1.43951	0.490468	2.02197	0.941636	0.738622				493	1.21498	1.56772	0.742288	1.27098	0.956829	0.747212
494	1.23933	0.767723	0.697193	0.771612	1.02836	0.985969				494	1.34455	0.90634	0.330273	1.27931	1.1082	1.31064				494	1.34455	0.90634	0.330273	1.27931	1.1082	1.31064				494	1.23915	1.42276	0.58307	1.92347	0.881122	0.675412				494	1.15474	1.27426	0.458725	0.836841	0.935117	0.770283
495	1.30173	1.10663	1.00337	1.06979	1.01429	1.05572				495	1.44476	1.07464	0.274928	1.54044	1.25626	1.61364				495	1.44476	1.07464	0.274928	1.54044	1.25626	1.61364				495	1.28469	1.58319	0.644495	2.12431	0.976006	0.891129				495	1.15355	1.2546	0.572521	1.04147	0.954424	0.815022
496	1.29598	0.975446	1.05905	0.70051	1.08182	1.0001				496	1.42224	1.06838	0.438259	1.48175	1.15913	1.40331				496	1.42224	1.06838	0.438259	1.48175	1.15913	1.40331				496	1.33178	1.26435	0.602343	1.70686	0.885345	0.693133				496	1.21929	1.58673	0.743428	1.42348	0.984629	0.89959
497	1.23792	0.821088	0.886067	0.620168	1.08335	1.10567				497	1.37847	0.764452	0.263214	1.05616	1.14161	1.30594				497	1.37847	0.764452	0.263214	1.05616	1.14161	1.30594				497	1.29846	1.26229	0.580838	1.70896	0.929861	0.581812				497	1.17506	1.53593	0.723536	1.31022	1.08422	1.04047
498	1.27232	1.071	0.79763	1.18059	1.11666	1.02682				498	1.45317	0.959879	0.2604	1.37091	1.22492	1.40252				498	1.45317	0.959879	0.2604	1.37091	1.22492	1.40252				498	1.27818	1.22793	0.506001	1.6473	0.774728	0.583164				498	1.20502	1.07602	0.381925	0.808689	1.03104	1.07303
499	1.26658	1.1986	0.971223	1.21548	1.19017	1.21928				499	1.28373	0.763748	0.200512	1.08057	1.18818	1.3762				499	1.28373	0.763748	0.200512	1.08057	1.18818	1.3762				499	1.26624	1.19948	0.471291	1.62823	0.920728	0.678837				499	1.16202	1.21484	0.421665	0.904558	1.03849	0.986654
500	1.28191	1.45807	1.21019	1.60554	1.27988	1.10965				500	1.36189	0.922619	0.332724	1.30055	1.21475	1.50853				500	1.36189	0.922619	0.332724	1.30055	1.21475	1.50853				500	1.3498	1.07198	0.538558	1.44898	0.919712	0.695072				500	1.16011	1.28601	0.37783	0.631715	0.964874	0.791919
501	1.26553	1.33156	1.27013	1.21426	1.09461	1.07712				501	1.43775	0.990719	0.399565	1.37584	1.24558	1.4369				501	1.43775	0.990719	0.399565	1.37584	1.24558	1.4369				501	1.322	1.54875	0.567743	2.09867	1.01139	0.945062				501	1.17989	1.35902	0.531918	1.02558	1.07407	0.891702
502	1.2762	1.13587	0.959945	1.19213	1.06817	1.1579				502	1.42588	0.875835	0.182106	1.26667	1.10162	1.25457				502	1.42588	0.875835	0.182106	1.26667	1.10162	1.25457				502	1.35715	1.13126	0.602244	1.48705	0.98528	0.960542				502	1.07413	1.27017	0.305478	0.652282	0.934179	0.719997
503	1.21426	0.727811	0.723981	0.718242	1.07747	1.07477				503	1.46331	1.10099	0.477295	1.53284	1.22259	1.48761				503	1.46331	1.10099	0.477295	1.53284	1.22259	1.48761				503	1.29857	1.2471	0.593995	1.66424	0.875096	0.590182				503	1.21942	1.38495	0.498049	0.905801	0.882567	0.514687
504	1.14033	0.891243	0.808474	0.91965	1.07727	0.935884				504	1.43976	1.08184	0.476456	1.49968	1.19616	1.4477				504	1.43976	1.08184	0.476456	1.49968	1.19616	1.4477				504	1.24967	1.70595	0.806322	2.22937	0.911297	0.653914				504	1.0824	1.29708	0.518888	0.717405	0.925835	0.967447
505	1.25585	0.870622	0.757572	0.920318	1.09741	1.1223				505	1.43866	0.824379	0.488787	1.06947	1.1962	1.46713				505	1.43866	0.824379	0.488787	1.06947	1.1962	1.46713				505	1.16953	1.59551	0.543635	2.14609	0.977636	0.58796				505	1.09264	1.17557	0.491862	0.794699	0.900838	0.868769
506	1.33539	0.817039	0.663051	0.91162	0.942096	0.711757				506	1.48915	1.12192	0.401718	1.58327	1.24336	1.51089				506	1.48915	1.12192	0.401718	1.58327	1.24336	1.51089				506	1.21699	1.70051	0.764937	2.26535	0.967757	0.766808				506	1.191	1.23737	0.390382	0.821254	0.930451	0.635589
507	1.35123	0.725399	0.633955	0.708239	0.983615	0.688891				507	1.53131	0.958473	0.455461	1.31317	1.16545	1.41466				507	1.53131	0.958473	0.455461	1.31317	1.16545	1.41466				507	1.34625	1.56291	0.567205	2.11841	0.915755	0.546005				507	1.3007	1.50268	0.485636	1.18529	1.09631	1.12249
508	1.37678	0.734797	0.769195	0.650714	1.03899	0.86757				508	1.54606	1.02537	0.527936	1.39845	1.2306	1.26023				508	1.54606	1.02537	0.527936	1.39845	1.2306	1.26023				508	1.3454	1.61238	0.570707	2.1746	0.971759	0.677318				508	1.16542	1.15647	0.352373	0.578133	0.877801	0.699047
509	1.36676	1.07746	0.890993	1.11914	1.00801	0.79645				509	1.51653	1.21031	0.557737	1.66318	1.2606	1.48176				509	1.51653	1.21031	0.557737	1.66318	1.2606	1.48176				509	1.3837	1.50108	0.616891	2.01453	0.933242	0.838905				509	1.19217	1.32462	0.399709	0.912494	0.8369	0.675391
510	1.4885	1.03606	0.594136	1.33254	1.10696	1.08131				510	1.55519	1.12494	0.231167	1.62165	1.23372	1.38035				510	1.55519	1.12494	0.231167	1.62165	1.23372	1.38035				510	1.31849	1.43843	0.629676	1.91865	1.01839	0.948134				510	1.19092	1.36591	0.608643	0.551451	0.878604	0.584918
511	1.4825	0.756343	0.790808	0.605285	0.949562	0.800656				511	1.55902	1.32336	0.430209	1.87998	1.26946	1.72928				511	1.55902	1.32336	0.430209	1.87998	1.26946	1.72928				511	1.23284	1.3182	0.609619	1.76458	0.95517	0.577662				511	1.41823	1.13394	0.522025	0.747961	1.08379	1.01536
512	1.50559	0.8215	0.61238	0.971969	1.02592	0.962513				512	1.5702	1.26334	0.335359	1.76203	1.253	1.50302				512	1.5702	1.26334	0.335359	1.76203	1.253	1.50302				512	1.20773	1.41296	0.484337	1.92713	0.922674	0.769107				512	1.2305	1.20023	0.559367	0.940761	0.881199	0.568156
513	1.45184	0.814485	0.785023	0.835484	0.978613	0.821657				513	1.61635	1.20258	0.513603	1.67208	1.20871	1.38748				513	1.61635	1.20258	0.513603	1.67208	1.20871	1.38748				513	1.29075	1.32959	0.594253	1.79089	0.950763	0.620965				513	1.37784	1.18402	0.312661	0.848272	1.01692	0.891039
514	1.48009	0.839143	0.737961	0.895825	1.03757	1.03424				514	1.58343	0.902551	0.208096	1.30146	1.17991	1.39929				514	1.58343	0.902551	0.208096	1.30146	1.17991	1.39929				514	1.34935	1.40166	0.657503	1.86767	1.04395	0.813005				514	1.15553	1.40651	0.468825	0.926798	1.07359	0.651617
515	1.46697	0.855674	0.844306	0.837462	0.986694	0.709824				515	1.66261	0.957539	0.342134	1.35365	1.22705	1.44543				515	1.66261	0.957539	0.342134	1.35365	1.22705	1.44543				515	1.30633	1.5419	0.58413	2.05322	1.02543	0.793824				515	1.10134	1.32339	0.582273	0.96405	0.966968	0.756225
516	1.39426	0.913455	0.837758	0.900351	1.01399	0.850355				516	1.63594	1.22349	0.298907	1.76286	1.39613	1.77593				516	1.63594	1.22349	0.298907	1.76286	1.39613	1.77593				516	1.23142	1.64038	0.471769	2.25216	0.908691	0.615357				516	1.14562	1.28279	0.325422	0.791574	1.00345	0.814719
517	1.42901	0.976593	0.695866	1.15824	0.987708	0.876567				517	1.53672	0.89712	0.215875	1.28803	1.20774	1.3297				517	1.53672	0.89712	0.215875	1.28803	1.20774	1.3297				517	1.28013	1.38535	0.56764	1.87232	0.947194	0.820688				517	1.14589	1.27697	0.514862	0.817993	0.935237	0.819368
518	1.45955	1.13465	0.931218	1.28211	1.09488	0.944879				518	1.61073	0.75091	0.355193	1.02329	1.23556	1.42601				518	1.61073	0.75091	0.355193	1.02329	1.23556	1.42601				518	1.29252	1.19146	0.484572	1.62051	0.955409	0.785672				518	1.11084	1.34072	0.535971	0.98299	0.991096	0.758434
519	1.44355	0.805702	0.772847	0.760074	0.99738	0.93238				519	1.66628	0.764992	0.36281	1.04816	1.28972	1.7714				519	1.66628	0.764992	0.36281	1.04816	1.28972	1.7714				519	1.31702	1.52302	0.516054	2.05774	0.898497	0.527833				519	1.20934	1.41499	0.594074	1.02552	1.03956	0.854183
520	1.49103	0.88318	0.967601	0.647671	0.948046	0.823936				520	1.58328	0.787428	0.382671	1.07774	1.26612	1.61794				520	1.58328	0.787428	0.382671	1.07774	1.26612	1.61794				520	1.29729	1.725	0.59263	2.31344	0.938389	0.802738				520	1.18193	1.49932	0.568194	1.04192	0.999553	0.855614
521	1.37735	0.665712	0.626533	0.591217	0.965666	0.780611				521	1.50073	0.655355	0.430478	0.850513	1.22717	1.41861				521	1.50073	0.655355	0.430478	0.850513	1.22717	1.41861				521	1.24277	1.67074	0.594024	2.25964	0.849519	0.547954				521	1.22378	1.31888	0.631562	0.971484	0.940677	0.620845
522	1.28362	0.733154	0.764824	0.544437	0.914009	0.6877				522	1.47892	1.06106	0.546174	1.44151	1.22102	1.53518				522	1.47892	1.06106	0.546174	1.44151	1.22102	1.53518				522	1.28043	1.67748	0.612176	2.2662	0.958611	0.988624				522	1.14988	1.42499	0.784207	1.06884	0.989702	0.90345
523	1.27374	0.935419	0.738258	1.07383	0.995112	0.561437				523	1.53223	0.821486	0.484776	1.08595	1.18169	1.56079				523	1.53223	0.821486	0.484776	1.08595	1.18169	1.56079				523	1.32913	1.81527	0.84365	2.40467	1.02716	0.984755				523	1.19149	1.24881	0.496041	0.998895	0.952555	0.850447
524	1.40137	0.860072	0.749018	0.896647	1.01724	0.83039				524	1.59969	0.744581	0.349417	0.891414	1.14483	1.17972				524	1.59969	0.744581	0.349417	0.891414	1.14483	1.17972				524	1.31193	1.4903	0.487142	2.02782	0.923761	0.688563				524	1.1231	1.43617	0.51066	0.936273	0.94571	0.913748
525	1.334	0.907023	0.705451	1.04444	0.944438	0.702427				525	1.63306	1.00793	0.442799	1.29109	1.16566	1.38315				525	1.63306	1.00793	0.442799	1.29109	1.16566	1.38315				525	1.40259	1.66552	0.380083	2.31966	0.986136	0.820863				525	1.18032	1.32286	0.726121	1.02601	1.03395	0.850974
526	1.3964	0.832018	0.557143	0.891602	0.984442	0.666885				526	1.58192	0.791393	0.45687	0.839862	1.32072	1.74504				526	1.58192	0.791393	0.45687	0.839862	1.32072	1.74504				526	1.38348	1.52863	0.491023	2.10964	0.910611	0.774662				526	1.13794	1.36656	0.587075	1.01224	0.976021	0.924896
527	1.44942	0.867913	0.585958	1.07328	1.16244	1.03518				527	1.60486	1.04088	0.412504	1.34397	1.17456	1.37107				527	1.60486	1.04088	0.412504	1.34397	1.17456	1.37107				527	1.33525	1.11808	0.40965	1.53901	0.811943	0.470951				527	1.11379	1.3445	0.568332	1.19557	1.02337	0.824929
528	1.39106	0.573378	0.493541	0.454953	1.01996	0.700152				528	1.60235	1.01116	0.529952	1.25995	1.1807	1.43642				528	1.60235	1.01116	0.529952	1.25995	1.1807	1.43642				528	1.31577	0.994523	0.37765	1.39014	0.867392	0.440036				528	1.22806	1.35695	0.634596	1.04041	1.11571	1.11824
529	1.33536	0.628865	0.571426	0.554654	0.996044	0.739086				529	1.62492	0.905617	0.482883	1.20884	1.21496	1.52232				529	1.62492	0.905617	0.482883	1.20884	1.21496	1.52232				529	1.35831	1.49063	0.418709	2.02235	0.907008	0.752736				529	1.24868	1.4467	0.614037	1.30026	1.0188	0.972339
530	1.34475	0.845767	0.863078	0.748449	1.04538	0.836555				530	1.57692	0.924572	0.480264	1.24711	1.21936	1.34992				530	1.57692	0.924572	0.480264	1.24711	1.21936	1.34992				530	1.21933	0.97163	0.484615	1.2991	0.885343	0.563238				530	1.21767	1.35557	0.367357	0.904336	1.06122	0.960083
531	1.30105	0.60578	0.698492	0.376362	0.983723	0.817175				531	1.52385	1.03137	0.422916	1.4394	1.25848	1.72417				531	1.52385	1.03137	0.422916	1.4394	1.25848	1.72417				531	1.27446	1.30776	0.373429	1.81831	0.82793	0.682529				531	1.16231	1.19469	0.431113	0.850497	0.837167	0.768165
532	1.44414	0.710386	0.890021	0.422432	0.975626	0.912176				532	1.53259	1.06046	0.39666	1.49405	1.19971	1.08008				532	1.53259	1.06046	0.39666	1.49405	1.19971	1.08008				532	1.30638	1.55864	0.595604	2.11809	0.957336	0.726101				532	1.2007	1.38595	0.499355	0.668284	0.875546	0.859556
533	1.4599	0.843676	0.79789	0.794731	1.01781	0.929023				533	1.56346	0.727602	0.291167	0.986752	1.15418	1.04552				533	1.56346	0.727602	0.291167	0.986752	1.15418	1.04552				533	1.27884	1.26637	0.443331	1.69791	0.927572	0.647478				533	1.07237	1.30383	0.516994	0.637067	0.922572	1.02471
534	1.48574	0.969795	0.708376	1.02026	1.07353	0.913817				534	1.59904	1.17589	0.332899	1.59774	1.22063	1.40432				534	1.59904	1.17589	0.332899	1.59774	1.22063	1.40432				534	1.25722	1.37807	0.376905	1.87902	0.99945	0.923764				534	1.17516	1.63701	0.554915	0.822345	0.942089	0.797874
535	1.56545	1.20217	0.782421	1.45917	1.03958	1.002				535	1.57904	1.02583	0.534144	1.39156	1.29991	1.49319				535	1.57904	1.02583	0.534144	1.39156	1.29991	1.49319				535	1.30244	1.14393	0.448858	1.57147	1.00267	0.854692				535	1.2566	1.4611	0.606861	0.958807	0.992635	0.87847
536	1.56845	1.33497	1.11342	1.39636	1.12918	1.07441				536	1.58454	0.915972	0.546644	1.20303	1.2178	1.22128				536	1.58454	0.915972	0.546644	1.20303	1.2178	1.22128				536	1.3179	1.01885	0.399944	1.41175	0.920222	0.821724				536	1.36274	1.52723	0.681406	1.13066	1.09791	0.982222
537	1.59852	1.26742	1.03323	1.37404	1.19309	1.01057				537	1.64558	0.880344	0.53264	1.1513	1.33901	1.51647				537	1.64558	0.880344	0.53264	1.1513	1.33901	1.51647				537	1.2928	1.13221	0.485278	1.54462	0.99339	0.932078				537	1.22461	1.43339	0.549484	1.08345	1.04748	0.837173
538	1.42788	1.08043	1.08688	0.980519	1.05108	0.939285				538	1.63798	1.03048	0.401021	1.44409	1.25273	1.45442				538	1.63798	1.03048	0.401021	1.44409	1.25273	1.45442				538	1.24899	1.61908	0.609281	2.18893	1.06142	0.812662				538	1.2499	1.29051	0.444888	0.668819	0.949682	0.763132
539	1.49282	1.03269	1.04914	0.986422	1.12482	1.08815				539	1.60009	0.942106	0.327576	1.32494	1.27916	1.41596				539	1.60009	0.942106	0.327576	1.32494	1.27916	1.41596				539	1.30167	1.44737	0.519306	1.98588	0.866629	0.534909				539	1.2179	1.48276	0.73948	0.845083	0.877587	0.728813
540	1.56685	1.15327	1.22594	1.0664	1.12194	1.10652				540	1.49998	1.0312	0.371372	1.45759	1.25965	1.51463				540	1.49998	1.0312	0.371372	1.45759	1.25965	1.51463				540	1.31505	1.3816	0.53446	1.88416	0.980583	0.619841				540	1.21409	1.74301	0.656226	0.907589	1.06903	1.09058
541	1.55502	1.14889	0.94258	1.22534	1.0955	0.883893				541	1.37409	0.839699	0.288061	1.19009	1.16267	1.41671				541	1.37409	0.839699	0.288061	1.19009	1.16267	1.41671				541	1.28796	1.41781	0.457176	1.88648	0.905249	0.825481				541	1.13386	1.27985	0.54335	0.853332	0.925889	0.79008
542	1.53253	0.819815	0.802177	0.660498	1.06873	1.01123				542	1.55458	0.753823	0.331219	1.03615	1.26007	1.58947				542	1.55458	0.753823	0.331219	1.03615	1.26007	1.58947				542	1.27844	1.51623	0.407197	2.05655	0.844447	0.574467				542	1.20554	1.51513	0.623215	1.26843	1.03276	0.862173
543	1.52855	1.1155	0.594945	1.37747	1.05195	1.04858				543	1.54569	1.11224	0.31107	1.58754	1.16343	1.34777				543	1.54569	1.11224	0.31107	1.58754	1.16343	1.34777				543	1.23871	0.909768	0.385295	1.251	0.833953	0.555364				543	1.19026	1.4794	0.550999	0.851289	1.02376	1.10323
544	1.64101	1.02907	0.517585	1.23619	1.04132	0.993857				544	1.56248	1.20208	0.343936	1.64471	1.29434	1.47683				544	1.56248	1.20208	0.343936	1.64471	1.29434	1.47683				544	1.30502	1.20051	0.44031	1.64965	0.880288	0.532694				544	1.15954	1.24852	0.569454	0.945958	0.998568	1.09297
545	1.69992	1.30982	0.828412	1.60811	1.15483	1.06201				545	1.54083	1.03853	0.348431	1.40301	1.26538	1.53691				545	1.54083	1.03853	0.348431	1.40301	1.26538	1.53691				545	1.27341	1.29519	0.364245	1.77103	0.899016	0.578085				545	1.2041	1.29572	0.480462	1.20289	1.10754	1.02811
546	1.56084	0.981797	0.775582	1.11075	1.13198	0.839579				546	1.5838	0.877783	0.412538	1.19093	1.29121	1.70268				546	1.5838	0.877783	0.412538	1.19093	1.29121	1.70268				546	1.25419	1.13672	0.283547	1.60416	0.831633	0.561317				546	1.1153	1.55118	0.76138	1.31868	1.09662	1.13037
547	1.56858	1.27234	0.890502	1.45642	1.10224	0.94272				547	1.55466	1.0346	0.421892	1.4485	1.21102	1.26703				547	1.55466	1.0346	0.421892	1.4485	1.21102	1.26703				547	1.30666	1.00598	0.368204	1.40009	0.968163	0.686681				547	1.12076	1.39812	0.502023	1.14204	1.05774	1.04044
548	1.6371	1.02142	0.831053	1.01382	1.02888	0.791721				548	1.5228	1.06422	0.599719	1.42957	1.32393	1.6282				548	1.5228	1.06422	0.599719	1.42957	1.32393	1.6282				548	1.29385	0.966122	0.633626	1.20571	0.974969	0.766682				548	1.17431	1.561	0.646314	1.3594	1.09737	1.10283
549	1.6441	1.325	0.888145	1.50134	0.997548	0.918231				549	1.47025	0.972242	0.467383	1.3153	1.35877	1.78642				549	1.47025	0.972242	0.467383	1.3153	1.35877	1.78642				549	1.28892	0.813743	0.325125	1.1395	0.837918	0.612935				549	1.12833	1.4395	0.683493	1.10076	1.05726	1.10251
550	1.59256	1.19383	0.787442	1.40618	1.07028	0.96246				550	1.43158	1.02344	0.365045	1.39987	1.33222	1.86965				550	1.43158	1.02344	0.365045	1.39987	1.33222	1.86965				550	1.35506	0.854279	0.283695	1.20996	0.835108	0.457856				550	1.15109	1.3246	0.671249	1.0719	1.0557	1.09066
551	1.53172	1.34561	1.05726	1.47491	1.05907	0.905497				551	1.45995	1.16236	0.414765	1.56919	1.26318	1.59331				551	1.45995	1.16236	0.414765	1.56919	1.26318	1.59331				551	1.36943	1.17325	0.211063	1.64803	0.892112	0.899664				551	1.12157	1.83536	0.803535	1.0245	1.00228	1.05561
552	1.48412	0.952066	0.761984	1.01396	1.06644	0.848161				552	1.50434	1.29429	0.351053	1.76532	1.28918	1.52665				552	1.50434	1.29429	0.351053	1.76532	1.28918	1.52665				552	1.33831	1.05076	0.221076	1.49847	0.965936	0.574715				552	1.22535	1.90789	0.854331	1.53816	1.08418	1.11233
553	1.44275	0.953849	0.892222	0.878818	0.977691	0.731534				553	1.56373	1.09049	0.470204	1.45294	1.48088	1.98512				553	1.56373	1.09049	0.470204	1.45294	1.48088	1.98512				553	1.28923	0.947659	0.333495	1.33326	0.950657	0.571298				553	1.21658	1.29787	0.615237	0.94043	0.897603	0.678028
554	1.49776	0.914857	0.685196	1.03563	1.03892	0.972003				554	1.51983	1.54742	0.298776	2.19757	1.44437	1.91249				554	1.51983	1.54742	0.298776	2.19757	1.44437	1.91249				554	1.2298	0.876412	0.406763	1.17425	0.831647	0.422291				554	1.10091	1.32196	0.344009	0.89763	0.996937	1.03161
555	1.43093	0.85341	0.529251	0.985679	1.01542	1.08005				555	1.60213	1.00319	0.431116	1.34454	1.44269	1.95992				555	1.60213	1.00319	0.431116	1.34454	1.44269	1.95992				555	1.27135	0.890682	0.318861	1.24499	0.870738	0.484932				555	1.19391	1.33088	0.708985	1.1515	0.885507	0.619657
556	1.4686	0.803371	0.586947	0.924067	0.984152	0.819794				556	1.49237	1.20077	0.63598	1.57198	1.2118	1.39665				556	1.49237	1.20077	0.63598	1.57198	1.2118	1.39665				556	1.23708	0.710283	0.33318	0.979356	0.875782	0.496841				556	1.25338	1.29775	0.663561	1.13063	1.03746	1.08437
557	1.40812	0.735964	0.760641	0.557773	0.936627	0.674595				557	1.47702	1.0338	0.375272	1.3889	1.34264	1.88278				557	1.47702	1.0338	0.375272	1.3889	1.34264	1.88278				557	1.26235	0.888359	0.435236	1.16069	0.874034	0.584707				557	1.12496	1.20116	0.393999	0.951036	0.965047	0.638166
558	1.48096	0.930669	0.784526	0.934315	0.946395	0.850463				558	1.52395	1.17046	0.39353	1.59385	1.27117	1.59221				558	1.52395	1.17046	0.39353	1.59385	1.27117	1.59221				558	1.30661	0.917345	0.368374	1.23996	0.863369	0.447265				558	1.16294	1.49603	0.64149	1.22068	1.1956	1.27945
559	1.4711	0.734093	0.604337	0.776624	0.961494	0.846439				559	1.49968	1.19728	0.43854	1.56196	1.3651	1.58279				559	1.49968	1.19728	0.43854	1.56196	1.3651	1.58279				559	1.23607	0.770584	0.211834	1.09119	0.962365	0.765204				559	1.20453	1.43118	0.431119	1.0408	1.18622	1.32244
560	1.46827	0.642611	0.524034	0.730232	0.93817	0.763234				560	1.57126	1.11394	0.376593	1.47584	1.44047	1.98663				560	1.57126	1.11394	0.376593	1.47584	1.44047	1.98663				560	1.35671	0.788196	0.38162	1.08042	1.01321	1.01854				560	1.21026	1.28112	0.593897	0.914038	1.20743	1.30041
561	1.40666	0.808	0.722886	0.70441	0.901528	0.580651				561	1.52104	1.04092	0.461633	1.43113	1.25128	1.48901				561	1.52104	1.04092	0.461633	1.43113	1.25128	1.48901				561	1.36214	1.0018	0.574457	1.32327	0.895768	0.58578				561	1.12559	1.49455	0.639288	1.09726	1.02165	1.06159
562	1.47525	0.768593	0.658178	0.743105	0.989362	0.719376				562	1.424	1.25028	0.484236	1.63673	1.19296	1.50615				562	1.424	1.25028	0.484236	1.63673	1.19296	1.50615				562	1.26409	0.979964	0.623288	1.25174	0.910353	0.884936				562	1.20351	1.8093	0.573972	1.1314	1.04218	0.965683
563	1.46214	0.982022	0.701462	1.081	0.936136	0.644457				563	1.56387	1.09178	0.337563	1.44566	1.24134	1.65855				563	1.56387	1.09178	0.337563	1.44566	1.24134	1.65855				563	1.30578	0.790251	0.437521	1.06008	0.929252	0.748139				563	1.19495	1.2716	0.485828	0.52655	1.11369	1.11938
564	1.3413	1.73988	1.08589	2.23599	0.979072	0.64656				564	1.51889	1.02784	0.348318	1.39048	1.25627	1.52362				564	1.51889	1.02784	0.348318	1.39048	1.25627	1.52362				564	1.33945	0.886314	0.427752	1.21621	0.803235	0.713799				564	1.13754	1.1848	0.461845	1.01229	0.992469	0.939789
565	1.42875	1.43059	0.697819	1.92151	0.97316	0.844522				565	1.53288	1.11577	0.410521	1.49704	1.24817	1.62856				565	1.53288	1.11577	0.410521	1.49704	1.24817	1.62856				565	1.35086	1.03648	0.421372	1.43541	0.896705	0.705403				565	1.1537	1.27361	0.443195	0.878573	0.977214	0.708283
566	1.4137	1.5574	0.727589	2.12127	1.06143	0.876219				566	1.55184	0.534455	0.371982	0.680343	1.19723	1.48915				566	1.55184	0.534455	0.371982	0.680343	1.19723	1.48915				566	1.27257	1.11965	0.692547	1.39292	0.934456	0.869229				566	1.24277	1.70737	0.536189	1.00992	1.03316	1.10094
567	1.40695	1.35706	0.861754	1.70896	1.13897	0.935554				567	1.47805	0.583423	0.381578	0.75218	1.16827	1.40454				567	1.47805	0.583423	0.381578	0.75218	1.16827	1.40454				567	1.32131	0.777712	0.372623	1.06908	0.847045	0.744884				567	1.15592	1.50866	0.571872	1.00844	1.09036	1.12336
568	1.26442	1.60256	1.28776	1.86015	0.995793	0.927004				568	1.55715	0.744569	0.489209	0.945308	1.2617	1.6696				568	1.55715	0.744569	0.489209	0.945308	1.2617	1.6696				568	1.38388	0.945001	0.501952	1.28088	0.984891	0.862508				568	1.1356	1.06751	0.447449	0.746501	1.02038	0.790725
569	1.29965	1.51324	1.26984	1.7369	0.953729	0.63929				569	1.56887	0.877848	0.494769	1.16734	1.32903	1.76163				569	1.56887	0.877848	0.494769	1.16734	1.32903	1.76163				569	1.45319	0.866981	0.391186	1.16021	0.986669	0.794391				569	1.1676	1.23446	0.748106	0.854848	1.06233	0.817339
570	1.3321	1.30979	0.992045	1.51257	1.04519	0.882274				570	1.44966	0.689496	0.472437	0.883151	1.20552	1.54267				570	1.44966	0.689496	0.472437	0.883151	1.20552	1.54267				570	1.32225	0.830879	0.490034	1.09804	0.872081	0.720004				570	1.14059	1.28582	0.529537	0.994673	1.05108	0.811969
571	1.34033	1.16848	1.08718	1.23998	0.962613	0.851162				571	1.40282	0.696348	0.292142	0.949027	1.20119	1.52147				571	1.40282	0.696348	0.292142	0.949027	1.20119	1.52147				571	1.38727	0.91389	0.534711	1.21217	0.946674	0.635121				571	1.16881	1.59599	0.653953	0.929124	1.12291	1.08327
572	1.22562	1.40528	0.926812	1.71429	0.963457	0.990067				572	1.3978	0.985327	0.376789	1.35624	1.14331	1.45241				572	1.3978	0.985327	0.376789	1.35624	1.14331	1.45241				572	1.35783	0.869281	0.33558	1.17338	0.851556	0.509394				572	1.14146	1.86243	0.716173	1.27364	1.11468	0.996179
573	1.25071	1.19007	0.728596	1.47049	1.02524	0.831175				573	1.546	0.826174	0.331018	1.15579	1.19321	1.32023				573	1.546	0.826174	0.331018	1.15579	1.19321	1.32023				573	1.34502	0.820492	0.349346	1.12363	0.886835	0.651189				573	1.21945	1.85366	0.521058	1.16933	1.18486	1.16936
574	1.18233	1.49146	0.823092	1.9192	0.947461	0.687057				574	1.48323	1.16087	0.436704	1.63157	1.26695	1.66176				574	1.48323	1.16087	0.436704	1.63157	1.26695	1.66176				574	1.31187	0.873089	0.306001	1.17382	0.853395	0.67644				574	1.21502	1.99301	0.508738	1.06152	1.18844	1.19612
575	1.18376	1.59321	0.917323	2.06775	1.09047	0.953235				575	1.48166	0.808672	0.414458	1.09426	1.18642	1.50041				575	1.48166	0.808672	0.414458	1.09426	1.18642	1.50041				575	1.29686	0.85796	0.295928	1.16466	0.910365	0.761989				575	1.18239	1.22454	0.615996	0.831235	1.06707	0.91276
576	1.23515	1.77035	0.936605	2.3327	0.934095	0.794709				576	1.43579	0.958395	0.516895	1.28477	1.30108	1.78127				576	1.43579	0.958395	0.516895	1.28477	1.30108	1.78127				576	1.36761	0.956441	0.401659	1.30338	0.912968	0.770187				576	1.20125	1.45277	0.566115	1.03619	1.17298	1.17592
577	1.25904	1.91552	1.09045	2.51209	0.980552	1.04559				577	1.53318	1.04093	0.538435	1.40534	1.24367	1.47203				577	1.53318	1.04093	0.538435	1.40534	1.24367	1.47203				577	1.40983	0.84305	0.307496	1.17371	0.912377	0.523458				577	1.23767	1.33661	0.528638	1.06521	1.04968	0.962819
578	1.27958	2.1332	1.02087	2.86999	0.967463	0.914632				578	1.49995	0.960911	0.376854	1.34882	1.20744	1.43853				578	1.49995	0.960911	0.376854	1.34882	1.20744	1.43853				578	1.47911	0.871526	0.307221	1.15117	0.944825	0.424052				578	1.2166	1.62828	0.497281	1.18742	1.20436	1.39678
579	1.26118	1.72105	0.874396	2.29977	0.965205	0.9374				579	1.50137	0.994105	0.420944	1.3857	1.19477	1.47548				579	1.50137	0.994105	0.420944	1.3857	1.19477	1.47548				579	1.45495	1.01418	0.40827	1.394	0.940469	0.867241				579	1.20714	1.43019	0.542552	0.940846	1.11604	1.11239
580	1.28221	1.87847	0.788201	2.58688	1.0753	1.26206				580	1.35352	0.988189	0.363122	1.38246	1.07857	1.27066				580	1.35352	0.988189	0.363122	1.38246	1.07857	1.27066				580	1.45313	0.862606	0.393562	1.17545	0.946953	0.800157				580	1.18717	1.56557	0.914872	1.33187	1.04247	1.00909
581	1.28741	2.17231	1.00736	2.97058	0.987021	0.904615				581	1.45357	1.0517	0.38953	1.48292	1.21119	1.61901				581	1.45357	1.0517	0.38953	1.48292	1.21119	1.61901				581	1.4943	0.722006	0.258048	1.00196	0.888142	0.706122				581	1.21368	1.68429	0.695422	1.20347	1.09127	1.03047
582	1.29037	1.98245	1.08885	2.63549	1.15349	1.19213				582	1.39436	0.819078	0.296915	1.15365	1.20022	1.58985				582	1.39436	0.819078	0.296915	1.15365	1.20022	1.58985				582	1.48588	0.896341	0.302957	1.26204	0.864392	0.608301				582	1.14924	1.35392	0.805414	0.998065	1.09175	1.03664
583	1.29443	2.12201	1.226	2.79649	1.03647	0.940601				583	1.42623	0.793179	0.410263	1.08016	1.22524	1.54361				583	1.42623	0.793179	0.410263	1.08016	1.22524	1.54361				583	1.46236	0.843426	0.299574	1.17189	0.881174	0.703006				583	1.15177	1.44997	0.676347	0.918406	1.01573	0.958155
584	1.27081	2.24905	1.1971	3.02023	1.02932	0.909074				584	1.45441	0.894903	0.399791	1.23927	1.2573	1.56802				584	1.45441	0.894903	0.399791	1.23927	1.2573	1.56802				584	1.41648	0.797936	0.256516	1.12677	0.877121	0.659475				584	1.31805	1.6197	0.842124	1.02974	1.114	1.04311
585	1.22046	2.00199	1.11049	2.67159	1.03619	0.746951				585	1.30072	0.841157	0.3635	1.1666	1.14123	1.19128				585	1.30072	0.841157	0.3635	1.1666	1.14123	1.19128				585	1.42647	1.06884	0.29192	1.42486	0.965034	0.77788				585	1.32065	1.48712	0.805115	0.989771	1.14587	0.867979
586	1.14625	2.20467	1.08782	2.98103	0.98681	0.831227				586	1.38242	0.952478	0.446868	1.31337	1.17992	1.49296				586	1.38242	0.952478	0.446868	1.31337	1.17992	1.49296				586	1.45998	1.37593	0.762583	1.79583	0.87315	0.722979				586	1.16699	1.47913	0.751531	0.86527	1.14042	0.869566
587	1.22945	1.69054	1.08852	2.16303	0.994328	0.831902				587	1.49524	0.946818	0.525631	1.27302	1.16699	1.28546				587	1.49524	0.946818	0.525631	1.27302	1.16699	1.28546				587	1.42209	1.05314	0.597035	1.40076	0.918665	0.801349				587	1.2136	1.54981	0.573837	1.14776	1.17378	0.855955
588	1.23029	1.98018	1.09498	2.61214	1.04497	0.789731				588	1.41236	0.932903	0.451421	1.27696	1.27721	1.73983				588	1.41236	0.932903	0.451421	1.27696	1.27721	1.73983				588	1.37002	0.800874	0.512073	1.03093	0.942349	0.786191				588	1.17765	1.39046	0.722384	1.08863	1.19478	0.98573
589	1.24695	1.49215	0.845083	1.95357	0.999088	0.715557				589	1.42827	0.853602	0.279619	1.21475	1.10972	1.33731				589	1.42827	0.853602	0.279619	1.21475	1.10972	1.33731				589	1.29807	1.03955	0.306389	1.44153	0.837739	0.647693				589	1.2044	1.29179	0.47551	1.04351	1.13181	0.887046
590	1.1927	1.73412	0.828215	2.33496	1.05962	0.95623				590	1.46887	0.961916	0.304987	1.36683	1.17858	1.57198				590	1.46887	0.961916	0.304987	1.36683	1.17858	1.57198				590	1.35204	1.07717	0.475978	1.46744	0.890333	0.777642				590	1.22747	1.39495	0.513287	1.04644	1.18471	1.00693
591	1.23106	1.41819	0.662154	1.90173	1.037	0.760928				591	1.45414	1.27607	0.727716	1.67078	1.20632	1.24833				591	1.45414	1.27607	0.727716	1.67078	1.20632	1.24833				591	1.3747	1.34616	0.508801	1.84774	1.06306	0.813465				591	1.18113	1.44511	0.988443	1.24484	1.10353	0.985166
592	1.33479	1.54852	0.89707	2.00789	1.03969	1.00166				592	1.39881	1.01162	0.579147	1.33202	1.27328	1.58333				592	1.39881	1.01162	0.579147	1.33202	1.27328	1.58333				592	1.34884	1.52382	0.578356	2.06652	1.0372	0.898375				592	1.20272	1.30653	0.424021	1.20865	0.940689	0.814629
593	1.34763	1.43913	0.820121	1.8397	1.10356	0.798078				593	1.51572	1.10931	0.512904	1.53301	1.18134	1.35484				593	1.51572	1.10931	0.512904	1.53301	1.18134	1.35484				593	1.31526	0.6925	0.455636	0.866691	0.899767	0.528083				593	1.20862	1.25046	0.561513	0.907459	1.00533	0.937306
594	1.30683	1.18144	0.578329	1.55457	0.996427	0.937342				594	1.45883	0.848471	0.356902	1.18543	1.16241	1.23779				594	1.45883	0.848471	0.356902	1.18543	1.16241	1.23779				594	1.29361	0.934012	0.52212	1.191	0.858461	0.769165				594	1.14928	1.44827	0.857923	0.925864	1.07955	1.02431
595	1.34205	1.21202	0.606663	1.5919	1.08808	0.870158				595	1.52461	1.06918	0.228199	1.53583	1.3712	2.12001				595	1.52461	1.06918	0.228199	1.53583	1.3712	2.12001				595	1.41972	0.669715	0.452718	0.833205	0.80364	0.829993				595	1.14186	1.1919	0.628985	0.965614	1.05567	0.891654
596	1.30291	1.12595	0.651527	1.42483	1.03924	0.927141				596	1.41055	0.781494	0.383558	1.07258	1.233	1.70365				596	1.41055	0.781494	0.383558	1.07258	1.233	1.70365				596	1.38795	0.695809	0.355832	0.919656	0.752554	0.637722				596	1.2166	1.29178	0.62887	1.15118	1.01779	0.947331
597	1.27505	0.943237	0.615666	1.11917	0.993433	0.755291				597	1.51266	0.785343	0.283115	1.1104	1.20329	1.56434				597	1.51266	0.785343	0.283115	1.1104	1.20329	1.56434				597	1.43783	0.772943	0.63572	0.873428	0.844455	0.662544				597	1.14285	1.75169	0.601364	1.51367	0.983036	0.688671
598	1.36049	1.17419	0.740385	1.46063	0.992943	0.742596				598	1.37237	0.693458	0.354844	0.945779	1.22506	1.60259				598	1.37237	0.693458	0.354844	0.945779	1.22506	1.60259				598	1.30674	0.815338	0.687807	0.945763	0.95267	0.846707				598	1.22408	1.43762	0.793881	1.16212	1.02002	0.828526
599	1.31069	1.21779	0.803855	1.48677	0.997477	0.702718				599	1.44858	0.890305	0.306198	1.254	1.08224	1.40743				599	1.44858	0.890305	0.306198	1.254	1.08224	1.40743				599	1.36666	0.929751	0.605374	1.18147	0.895605	0.672769				599	1.24657	1.67459	0.737549	1.37506	1.06388	0.920288
600	1.3189	0.749038	0.448722	0.945274	0.952623	0.673598				600	1.42594	0.799566	0.310235	1.1207	1.14435	1.41166				600	1.42594	0.799566	0.310235	1.1207	1.14435	1.41166				600	1.41	0.773345	0.621639	0.87839	0.915989	0.826506				600	1.25574	1.72981	0.830414	1.47838	1.0593	1.05971
601	1.28359	1.11889	0.653713	1.45614	0.948718	0.806425				601	1.55383	1.05158	0.621463	1.39055	1.2364	1.61375				601	1.55383	1.05158	0.621463	1.39055	1.2364	1.61375				601	1.37577	0.547115	0.420263	0.651821	0.87055	0.774708				601	1.24474	1.74821	0.661522	1.51072	1.00663	0.820197
602	1.22189	1.20272	1.02834	1.37215	1.02701	0.805404				602	1.5874	0.866374	0.337654	1.20929	1.2636	1.58402				602	1.5874	0.866374	0.337654	1.20929	1.2636	1.58402				602	1.38428	0.78261	0.25308	1.02363	0.886945	0.522531				602	1.27103	1.64806	0.748173	1.18811	1.13035	1.16706
603	1.22742	1.20725	0.947736	1.43235	0.983268	0.839635				603	1.52444	0.902023	0.458969	1.22902	1.1665	1.34349				603	1.52444	0.902023	0.458969	1.22902	1.1665	1.34349				603	1.35624	0.462209	0.272475	0.588396	0.824835	0.538668				603	1.28733	1.5621	0.71559	1.12489	1.02096	0.813752
604	1.27475	0.948533	0.797641	1.05238	0.976323	0.757853				604	1.45073	0.889496	0.535864	1.17616	1.2361	1.7115				604	1.45073	0.889496	0.535864	1.17616	1.2361	1.7115				604	1.41507	0.57296	0.460666	0.658343	0.971833	0.744017				604	1.25191	1.54915	0.697131	1.31477	1.07822	1.06117
605	1.16116	1.05372	0.874937	1.14522	1.00967	0.781664				605	1.49078	1.03299	0.477237	1.41995	1.21426	1.53454				605	1.49078	1.03299	0.477237	1.41995	1.21426	1.53454				605	1.42438	0.578533	0.427823	0.692605	0.90634	0.760447				605	1.29995	1.60709	0.768129	1.2001	1.11877	1.09248
606	1.28595	1.32487	1.11145	1.44926	1.07183	0.863953				606	1.54571	1.0257	0.257666	1.4729	1.25105	1.63937				606	1.54571	1.0257	0.257666	1.4729	1.25105	1.63937				606	1.42016	0.544129	0.462702	0.614685	0.946972	0.753314				606	1.28375	1.58772	0.669824	0.943302	1.10637	1.04219
607	1.28937	1.15893	0.975927	1.33462	1.02271	0.787945				607	1.52681	0.996719	0.374297	1.39034	1.18003	1.47486				607	1.52681	0.996719	0.374297	1.39034	1.18003	1.47486				607	1.3631	0.781971	0.397756	1.02579	0.931494	0.650032				607	1.22255	1.59831	0.740016	1.04557	1.01458	0.837628
608	1.36218	1.56845	1.2687	1.8308	1.07064	0.875629				608	1.49448	0.898895	0.3272	1.2651	1.26946	1.756				608	1.49448	0.898895	0.3272	1.2651	1.26946	1.756				608	1.37044	0.775042	0.446746	0.994505	0.967134	0.815866				608	1.31985	1.60592	0.652659	1.2995	1.04668	0.793976
609	1.27068	1.46212	1.26043	1.65702	1.04361	0.721038				609	1.45391	1.15808	0.333081	1.62894	1.28413	1.68385				609	1.45391	1.15808	0.333081	1.62894	1.28413	1.68385				609	1.42955	0.575033	0.365671	0.743153	1.04034	1.03798				609	1.17755	1.57558	0.723765	1.16258	1.04318	0.930791
610	1.30888	1.15301	1.14898	1.06845	1.00258	0.747734				610	1.51736	0.833956	0.371543	1.13137	1.14125	1.26957				610	1.51736	0.833956	0.371543	1.13137	1.14125	1.26957				610	1.38869	0.88013	0.44444	1.14615	0.948007	0.663824				610	1.18694	1.84105	0.689525	1.17397	0.983996	0.748806
611	1.31149	1.14546	1.18555	1.04667	1.00856	0.6793				611	1.4583	1.10496	0.370098	1.52097	1.26874	1.72622				611	1.4583	1.10496	0.370098	1.52097	1.26874	1.72622				611	1.40361	0.870079	0.43717	1.14532	1.01343	0.843407				611	1.18231	1.56148	0.557169	0.825334	1.13446	1.20664
612	1.28761	1.69359	1.29873	2.03355	1.08907	0.936227				612	1.48208	0.979046	0.399896	1.35881	1.18414	1.50745				612	1.48208	0.979046	0.399896	1.35881	1.18414	1.50745				612	1.4997	0.651956	0.399193	0.839184	0.880754	0.755391				612	1.19516	1.40507	0.442584	0.997899	0.925059	0.918281
613	1.19149	1.05154	1.04624	1.05204	0.985519	0.531747				613	1.58836	1.19147	0.437712	1.67833	1.18896	1.37506				613	1.58836	1.19147	0.437712	1.67833	1.18896	1.37506				613	1.47062	0.896882	0.589321	1.13517	1.08242	1.25566				613	1.16181	1.51813	0.600166	0.979557	1.01975	1.05923
614	1.29745	1.27284	1.15355	1.37691	1.01622	0.87512				614	1.53874	0.917434	0.343254	1.26666	1.17608	1.4428				614	1.53874	0.917434	0.343254	1.26666	1.17608	1.4428				614	1.48086	0.998079	0.710241	1.2467	0.998579	0.847871				614	1.24296	1.74352	0.856695	1.31024	1.12754	1.1135
615	1.33356	0.962608	0.925681	0.963953	0.998355	0.70655				615	1.54093	1.11385	0.242918	1.60515	1.16577	1.53563				615	1.54093	1.11385	0.242918	1.60515	1.16577	1.53563				615	1.41986	0.992176	0.55053	1.29812	0.939728	0.728728				615	1.12452	1.51169	0.657794	1.24892	1.04056	1.05156
616	1.23855	1.16181	1.14856	1.14632	0.996966	0.642457				616	1.50339	0.998369	0.394515	1.38788	1.14391	1.50597				616	1.50339	0.998369	0.394515	1.38788	1.14391	1.50597				616	1.39304	1.09886	0.701225	1.38679	0.899348	0.685787				616	1.08722	1.13752	0.434333	0.950228	0.901109	0.798071
617	1.29163	1.27213	1.04096	1.48717	0.997094	0.917301				617	1.56092	1.10836	0.472016	1.4319	1.18248	1.44901				617	1.56092	1.10836	0.472016	1.4319	1.18248	1.44901				617	1.37454	1.02648	0.610975	1.33882	0.950886	0.813828				617	1.11719	1.40775	0.714633	1.22418	1.02428	0.774422
618	1.26084	1.2752	1.00236	1.49225	0.941943	0.87993				618	1.59494	1.06431	0.24905	1.52384	1.2262	1.59101				618	1.59494	1.06431	0.24905	1.52384	1.2262	1.59101				618	1.37606	1.10069	0.373088	1.51554	0.811018	0.461952				618	1.10027	1.55023	0.757016	1.23033	1.04898	0.865897
619	1.29125	1.08864	0.782197	1.33865	1.06871	0.884072				619	1.5507	0.976318	0.434946	1.34762	1.19346	1.29422				619	1.5507	0.976318	0.434946	1.34762	1.19346	1.29422				619	1.39949	0.947125	0.576373	1.1949	0.807323	0.651225				619	1.02982	1.46645	0.69664	0.892795	0.983777	0.868987
620	1.23833	1.22972	1.04948	1.3794	0.97509	0.951027				620	1.4798	1.03583	0.318583	1.47371	1.13927	1.30976				620	1.4798	1.03583	0.318583	1.47371	1.13927	1.30976				620	1.36881	0.874201	0.369216	1.16695	0.842453	0.55282				620	1.1204	1.56437	0.691673	1.02803	0.992384	0.783111
621	1.21464	1.22123	0.928553	1.47209	1.02171	0.827889				621	1.35096	0.943507	0.403422	1.28294	1.12392	1.52429				621	1.35096	0.943507	0.403422	1.28294	1.12392	1.52429				621	1.37136	0.87581	0.348066	1.19027	0.794543	0.364745				621	1.17015	1.55755	0.514098	1.06843	1.01057	1.05972
622	1.2356	1.01541	0.545073	1.34245	0.972153	0.799565				622	1.34209	1.0657	0.343222	1.50766	1.16515	1.45045				622	1.34209	1.0657	0.343222	1.50766	1.16515	1.45045				622	1.46209	0.810227	0.228887	1.10664	0.900857	0.734				622	1.10375	1.81011	0.573441	0.981624	0.910618	0.592122
623	1.29841	1.0394	0.692687	1.31265	0.972448	0.809932				623	1.49722	1.18986	0.402886	1.68044	1.10456	1.30766				623	1.49722	1.18986	0.402886	1.68044	1.10456	1.30766				623	1.39176	0.862994	0.32164	1.21098	0.939533	0.79476				623	1.19982	1.52293	0.411133	1.09867	1.01122	0.895357
624	1.31041	1.11854	0.606482	1.49264	1.14558	0.906099				624	1.48285	0.90644	0.360809	1.24585	1.14324	1.44232				624	1.48285	0.90644	0.360809	1.24585	1.14324	1.44232				624	1.33249	0.923617	0.242367	1.28827	0.871416	0.695123				624	1.17736	1.53079	0.719162	1.34679	1.09044	0.962632
625	1.27328	0.937577	0.602652	1.19682	1.10695	1.03702				625	1.67158	1.00844	0.434386	1.40402	1.18838	1.52203				625	1.67158	1.00844	0.434386	1.40402	1.18838	1.52203				625	1.39999	0.880657	0.331834	1.20269	0.848022	0.690571				625	1.14036	1.78896	0.589849	1.14999	1.04655	1.1014
626	1.26438	0.962654	0.705276	1.1844	1.10289	1.08318				626	1.46654	1.04887	0.442662	1.45373	1.14691	1.36173				626	1.46654	1.04887	0.442662	1.45373	1.14691	1.36173				626	1.47674	1.23178	0.253954	1.74292	0.986102	0.895212				626	1.11669	1.29645	0.517477	0.906567	1.00961	1.00402
627	1.3267	0.970706	0.711911	1.19094	1.07864	1.06376				627	1.49526	0.720088	0.543865	0.885264	1.09222	1.33707				627	1.49526	0.720088	0.543865	0.885264	1.09222	1.33707				627	1.42122	1.6226	0.256005	2.31955	0.932304	0.70356				627	1.17598	1.92641	0.607115	0.674721	1.08483	1.12943
628	1.36961	0.978195	0.757604	1.16972	1.09558	1.04199				628	1.57686	0.815333	0.470625	1.08772	1.28526	1.53789				628	1.57686	0.815333	0.470625	1.08772	1.28526	1.53789				628	1.39637	1.57857	0.211396	2.24157	0.861244	0.522481				628	1.18477	2.10751	0.511002	0.91159	1.05378	1.07073
629	1.39407	0.967333	0.748887	1.16179	1.14074	1.0644				629	1.53757	0.812136	0.506506	1.05721	1.11258	1.18907				629	1.53757	0.812136	0.506506	1.05721	1.11258	1.18907				629	1.45455	1.46268	0.342061	2.04744	0.933841	0.640704				629	1.08531	1.75394	0.495443	1.10313	1.01831	0.945849
630	1.32239	0.908935	0.808235	0.990121	1.05782	1.02605				630	1.62587	0.546263	0.280564	0.7345	1.11125	1.57092				630	1.62587	0.546263	0.280564	0.7345	1.11125	1.57092				630	1.45101	1.03265	0.367457	1.43382	0.959883	0.963312				630	1.24762	1.87353	0.816226	1.00399	0.966863	0.68135
631	1.34458	0.752205	0.500486	0.936159	1.05267	0.974422				631	1.54939	1.00274	0.414659	1.2703	1.26788	1.75847				631	1.54939	1.00274	0.414659	1.2703	1.26788	1.75847				631	1.41397	1.05678	0.3263	1.47529	0.904605	0.758716				631	1.19945	1.52006	0.612472	1.14899	1.06468	0.930044
632	1.24842	0.939538	0.579229	1.17607	0.99103	1.03594				632	1.60566	0.616271	0.399071	0.790281	1.1779	1.72433				632	1.60566	0.616271	0.399071	0.790281	1.1779	1.72433				632	1.48416	0.898178	0.38717	1.20931	0.913954	0.742045				632	1.13379	1.53114	0.650361	1.06461	0.909534	0.832936
633	1.34465	0.67455	0.521974	0.812193	1.0763	1.00179				633	1.62636	0.674423	0.421135	0.881979	1.246	1.76065				633	1.62636	0.674423	0.421135	0.881979	1.246	1.76065				633	1.45331	1.10875	0.524713	1.50057	0.934493	0.747482				633	1.10166	1.00784	0.394399	1.18203	0.997504	0.929042
634	1.4259	0.871454	0.551685	1.12841	1.1428	1.05428				634	1.65416	0.773458	0.498863	1.00213	1.29285	1.60484				634	1.65416	0.773458	0.498863	1.00213	1.29285	1.60484				634	1.46546	1.00274	0.398644	1.38389	0.922861	0.595322				634	1.12854	1.11529	0.431536	0.906936	1.00801	1.29678
635	1.29957	1.05951	0.626477	1.3885	0.981505	0.842051				635	1.62467	1.05004	0.437089	1.39402	1.31817	1.86572				635	1.62467	1.05004	0.437089	1.39402	1.31817	1.86572				635	1.45222	0.955869	0.525242	1.27418	0.879429	0.672221				635	1.04233	1.04517	0.407055	0.834141	0.968935	0.859082
636	1.29236	1.0786	0.747667	1.35613	1.05136	0.898895				636	1.57299	0.710706	0.58765	0.821355	1.30706	1.6449				636	1.57299	0.710706	0.58765	0.821355	1.30706	1.6449				636	1.44566	0.84179	0.359335	1.17274	0.901561	0.711663				636	1.27753	1.7357	0.458476	0.938929	1.04142	1.0053
637	1.33857	1.09764	0.752845	1.38976	1.08708	1.1496				637	1.56699	1.2968	0.384758	1.7737	1.14302	1.3205				637	1.56699	1.2968	0.384758	1.7737	1.14302	1.3205				637	1.49917	1.14502	0.474837	1.55487	0.899072	0.84962				637	1.1391	1.58758	0.435936	0.949639	1.02638	1.11818
638	1.22568	1.07594	0.903873	1.23526	0.958726	0.716336				638	1.74605	0.629398	0.304301	0.857284	1.22209	1.52089				638	1.74605	0.629398	0.304301	0.857284	1.22209	1.52089				638	1.48894	0.987137	0.335097	1.37902	0.781843	0.600601				638	1.16188	1.02226	0.490728	0.750108	0.984963	1.01681
639	1.32876	1.47966	1.08609	1.82219	1.00319	0.953345				639	1.82382	0.852626	0.469577	1.13545	1.27248	1.49451				639	1.82382	0.852626	0.469577	1.13545	1.27248	1.49451				639	1.43819	0.994531	0.441651	1.34352	0.889524	0.514072				639	1.29358	1.10619	0.728592	1.02691	1.25376	1.48154
640	1.36552	1.56224	1.16866	1.90975	0.971278	0.886951				640	1.52964	0.721289	0.42983	0.951643	1.19155	1.57372				640	1.52964	0.721289	0.42983	0.951643	1.19155	1.57372				640	1.4596	1.16775	0.268954	1.6153	0.850616	0.578153				640	1.20619	0.985178	0.686059	1.0563	1.1512	0.95288
641	1.29847	1.65919	1.20515	2.04164	1.09414	1.01592				641	1.5607	0.644368	0.454543	0.816691	1.27081	1.52598				641	1.5607	0.644368	0.454543	0.816691	1.27081	1.52598				641	1.49171	0.918935	0.358442	1.27242	0.886456	0.685068				641	1.19006	0.945989	0.56534	0.962025	1.04809	0.975715
642	1.33359	1.75235	1.15584	2.23379	1.10511	0.904981				642	1.51095	0.622251	0.401123	0.804881	1.20928	1.62978				642	1.51095	0.622251	0.401123	0.804881	1.20928	1.62978				642	1.39083	0.887186	0.282466	1.25228	0.904104	0.652776				642	1.19136	1.06912	0.576944	1.02482	1.14435	1.25463
643	1.29235	1.63073	0.925491	2.13502	1.02547	0.909521				643	1.49021	0.855647	0.586181	1.0907	1.17958	1.3356				643	1.49021	0.855647	0.586181	1.0907	1.17958	1.3356				643	1.47259	0.8424	0.306345	1.18179	0.831728	0.551698				643	1.13979	1.24365	0.583538	1.24235	1.06312	1.08097
644	1.38834	1.79662	1.08769	2.31619	1.14385	0.943162				644	1.44557	0.537914	0.331613	0.701505	1.25466	1.56572				644	1.44557	0.537914	0.331613	0.701505	1.25466	1.56572				644	1.42616	0.881842	0.361307	1.21854	0.878734	0.571142				644	1.21063	1.19899	0.666296	1.2165	1.08876	0.930589
645	1.37615	1.41889	0.917346	1.79155	1.10857	1.01427				645	1.45862	0.593202	0.533109	0.654609	1.20392	1.51393				645	1.45862	0.593202	0.533109	0.654609	1.20392	1.51393				645	1.35115	0.930656	0.361094	1.30162	0.923973	0.553554				645	1.17889	1.18524	0.543057	1.0979	0.982425	0.954978
646	1.30213	1.11052	0.912783	1.27628	1.00394	0.907782				646	1.5562	0.461886	0.480676	0.455807	1.28999	1.80429				646	1.5562	0.461886	0.480676	0.455807	1.28999	1.80429				646	1.37611	0.908393	0.287027	1.2818	0.860011	0.819746				646	1.2081	1.15081	0.619931	0.86019	0.982825	1.16459
647	1.27221	1.03894	0.887797	1.1785	1.01383	0.867031				647	1.55523	0.686155	0.520948	0.844524	1.35193	1.8573				647	1.55523	0.686155	0.520948	0.844524	1.35193	1.8573				647	1.45104	0.831551	0.309252	1.17191	0.855267	0.613825				647	1.24707	1.26351	0.714201	1.09672	1.059	1.01649
648	1.33111	1.87792	1.15702	2.4332	1.05269	0.71862				648	1.37544	0.525271	0.35307	0.663	1.22536	1.62062				648	1.37544	0.525271	0.35307	0.663	1.22536	1.62062				648	1.46718	0.753881	0.38981	1.01294	0.843527	0.664389				648	1.35857	1.04011	0.597569	1.21603	1.16503	1.25571
649	1.33225	1.9339	1.08399	2.53577	1.07144	0.898639				649	1.51752	0.913353	0.384051	1.26371	1.30613	1.79663				649	1.51752	0.913353	0.384051	1.26371	1.30613	1.79663				649	1.34888	0.82103	0.268227	1.15716	0.819551	0.43466				649	1.28867	0.931636	0.470907	0.806781	1.16097	1.22478
650	1.30958	2.05145	1.39856	2.58097	1.05762	0.800092				650	1.4868	0.742143	0.533766	0.913684	1.20614	1.6952				650	1.4868	0.742143	0.533766	0.913684	1.20614	1.6952				650	1.44685	1.01191	0.498474	1.37638	0.815296	0.719435				650	1.27348	0.930683	0.518974	0.930665	0.988928	0.933907
651	1.25748	2.18992	1.14076	2.93667	0.997523	0.800487				651	1.39986	0.726429	0.299471	1.01124	1.17749	1.46663				651	1.39986	0.726429	0.299471	1.01124	1.17749	1.46663				651	1.46892	1.14228	0.263503	1.55527	0.737146	0.857039				651	1.32228	1.17886	0.510813	1.19368	1.04341	0.973023
652	1.28444	2.21195	1.02061	3.00799	0.993856	1.00934				652	1.46855	0.729576	0.610841	0.851831	1.24633	1.50491				652	1.46855	0.729576	0.610841	0.851831	1.24633	1.50491				652	1.37999	0.706147	0.266948	0.982719	0.668084	0.589856				652	1.25253	1.07818	0.379713	0.891583	1.05633	1.12446
653	1.25069	2.21624	1.12744	2.97874	0.996584	0.917702				653	1.52894	0.820095	0.682231	0.961174	1.16789	1.34019				653	1.52894	0.820095	0.682231	0.961174	1.16789	1.34019				653	1.3754	0.887651	0.478257	1.19386	0.695656	0.37019				653	1.20789	1.40517	0.510735	0.91583	0.977691	0.908852
654	1.1778	2.49937	1.50157	3.24337	1.04737	0.80444				654	1.57362	0.81887	0.564064	1.04284	1.35028	1.75725				654	1.57362	0.81887	0.564064	1.04284	1.35028	1.75725				654	1.37126	0.891599	0.328614	1.25693	0.723367	0.481977				654	1.26892	1.19063	0.484285	1.03817	1.06672	1.17808
655	1.31004	2.47877	1.60106	3.16788	1.07119	0.826681				655	1.44113	0.774121	0.392987	1.0554	1.27351	1.68875				655	1.44113	0.774121	0.392987	1.0554	1.27351	1.68875				655	1.49265	0.78047	0.243778	1.10928	0.775458	0.744444				655	1.31669	1.16535	0.679835	0.873634	1.09867	1.04976
656	1.30823	2.01031	1.13539	2.64891	1.2229	1.31853				656	1.53712	0.966118	0.271229	1.37855	1.16275	1.37986				656	1.53712	0.966118	0.271229	1.37855	1.16275	1.37986				656	1.50572	0.934548	0.305623	1.31656	0.803004	0.648025				656	1.23745	1.12934	0.584931	0.827618	0.982733	0.880151
657	1.26644	2.37495	1.37254	3.12353	1.09628	0.979544				657	1.5315	0.929431	0.361479	1.30715	1.15331	1.59912				657	1.5315	0.929431	0.361479	1.30715	1.15331	1.59912				657	1.52134	0.936321	0.355249	1.20744	0.758405	0.809508				657	1.2924	1.12896	0.628531	0.942367	1.02796	1.06639
658	1.40573	2.3521	1.43726	3.05169	1.16635	1.05489				658	1.65699	0.755782	0.501257	0.970563	1.32111	1.81179				658	1.65699	0.755782	0.501257	0.970563	1.32111	1.81179				658	1.55656	1.00887	0.483728	1.36582	0.76336	0.901537				658	1.20544	1.12215	0.599808	0.928608	1.04016	0.975003
659	1.25014	2.3636	1.54829	3.01041	1.14533	1.04687				659	1.49762	1.05603	0.458443	1.45576	1.2726	1.60482				659	1.49762	1.05603	0.458443	1.45576	1.2726	1.60482				659	1.4888	0.81233	0.426799	1.09503	0.832355	0.749617				659	1.30023	1.27014	0.57121	1.22106	0.971796	0.758667
660	1.21364	2.55288	1.50102	3.34207	1.13378	1.10136				660	1.47181	0.881063	0.650557	1.0858	1.2293	1.45797				660	1.47181	0.881063	0.650557	1.0858	1.2293	1.45797				660	1.5068	0.743096	0.353774	0.955246	0.697577	0.645512				660	1.23911	1.03469	0.478657	0.804981	1.04561	0.873677
661	1.21654	2.42604	1.41002	3.19041	1.07328	0.905196				661	1.62362	0.995488	0.565988	1.29394	1.34952	1.83581				661	1.62362	0.995488	0.565988	1.29394	1.34952	1.83581				661	1.46323	0.813334	0.282078	1.14622	0.723824	0.61096				661	1.24311	1.34158	0.636266	1.27914	1.06976	0.958447
662	1.31342	2.35639	1.30958	3.11274	1.0958	0.757008				662	1.59667	0.822093	0.633116	0.997205	1.18764	1.34286				662	1.59667	0.822093	0.633116	0.997205	1.18764	1.34286				662	1.44292	0.992306	0.493039	1.33477	0.806609	0.808727				662	1.33903	1.13533	0.503544	0.957776	0.993763	0.749639
663	1.27709	2.07883	1.19921	2.71163	1.05922	0.84096				663	1.56921	0.90656	0.53906	1.18544	1.26425	1.5316				663	1.56921	0.90656	0.53906	1.18544	1.26425	1.5316				663	1.47752	0.837484	0.23553	1.12072	0.78848	0.627566				663	1.23096	1.08946	0.759905	1.17516	1.03571	0.974735
664	1.28642	2.30646	1.15885	3.09834	1.11573	0.882452				664	1.61083	0.619879	0.63577	0.616603	1.13623	1.28835				664	1.61083	0.619879	0.63577	0.616603	1.13623	1.28835				664	1.46372	0.944178	0.257612	1.33631	0.709143	0.754476				664	1.38359	1.34221	0.589951	1.38339	0.951866	0.807209
665	1.39826	2.26911	1.07422	3.0944	1.03511	1.00569				665	1.60091	0.985817	0.9045	1.09723	1.3626	1.80956				665	1.60091	0.985817	0.9045	1.09723	1.3626	1.80956				665	1.42461	0.973019	0.464045	1.32202	0.80299	0.587383				665	1.3061	1.11523	0.705327	1.20155	1.03308	0.90345
666	1.31869	1.88535	1.19171	2.41899	1.06724	0.790272				666	1.49939	0.94055	0.795238	1.07603	1.16371	1.32286				666	1.49939	0.94055	0.795238	1.07603	1.16371	1.32286				666	1.4324	0.929248	0.359355	1.2975	0.854431	0.875527				666	1.36748	1.17612	0.404498	0.724564	0.982962	0.681988
667	1.32424	2.4691	1.35954	3.27859	1.10353	0.932632				667	1.52245	0.758882	0.470945	0.977173	1.24151	1.53956				667	1.52245	0.758882	0.470945	0.977173	1.24151	1.53956				667	1.43764	1.20589	0.588024	1.60717	0.927728	0.974807				667	1.34305	0.93776	0.353452	0.723994	1.05091	1.21399
668	1.24638	2.12687	1.17663	2.80907	1.11799	0.874275				668	1.4099	0.990349	0.667035	1.24406	1.24389	1.57812				668	1.4099	0.990349	0.667035	1.24406	1.24389	1.57812				668	1.40367	1.03316	0.39224	1.43837	0.751958	0.663602				668	1.23297	1.19989	0.405617	1.03835	0.98665	1.02363
669	1.21339	1.93239	1.12549	2.53818	1.02673	0.850649				669	1.58472	1.12391	0.681291	1.4396	1.19907	1.3542				669	1.58472	1.12391	0.681291	1.4396	1.19907	1.3542				669	1.37431	1.06581	0.390564	1.47669	0.78247	0.623664				669	1.19715	1.02318	0.715954	0.945493	1.02387	0.856141
670	1.27239	1.75579	1.06888	2.28763	1.08029	0.968029				670	1.41937	0.729246	0.61109	0.844543	1.20048	1.29582				670	1.41937	0.729246	0.61109	0.844543	1.20048	1.29582				670	1.37658	1.24414	0.399764	1.65817	0.812138	0.552601				670	1.29329	1.05019	0.621631	0.967267	1.03155	0.876698
671	1.25924	1.85348	1.04772	2.44939	1.05978	0.938681				671	1.50176	0.732009	0.69089	0.79558	1.29646	1.59352				671	1.50176	0.732009	0.69089	0.79558	1.29646	1.59352				671	1.36034	0.900085	0.356411	1.25556	0.819218	0.793787				671	1.28932	1.20936	0.543535	1.11215	1.05165	1.01696
672	1.32195	2.04083	1.13989	2.701	1.06451	0.819202				672	1.448	0.869675	0.583609	1.11693	1.20371	1.59457				672	1.448	0.869675	0.583609	1.11693	1.20371	1.59457				672	1.31214	0.997881	0.454393	1.36961	0.866151	0.563028				672	1.32109	1.33456	0.7943	1.27996	1.08848	0.981405
673	1.40568	1.93014	1.09288	2.54118	1.10915	0.727236				673	1.55775	0.581097	0.581297	0.598921	1.23574	1.57696				673	1.55775	0.581097	0.581297	0.598921	1.23574	1.57696				673	1.32638	1.18715	0.411342	1.60906	0.972218	0.850974				673	1.43695	1.28757	0.639355	1.18154	1.00677	0.881743
674	1.3435	1.85422	1.15921	2.40395	1.03096	0.776622				674	1.41064	0.687512	0.615072	0.77108	1.18587	1.59071				674	1.41064	0.687512	0.615072	0.77108	1.18587	1.59071				674	1.3719	1.19922	0.426943	1.65818	0.832534	0.712593				674	1.39987	1.14075	0.614475	1.1544	1.03583	0.951549
675	1.32418	1.86266	1.24683	2.37596	1.09635	0.951418				675	1.48421	0.580068	0.548503	0.613102	1.15016	1.22396				675	1.48421	0.580068	0.548503	0.613102	1.15016	1.22396				675	1.36575	1.14943	0.607321	1.5364	0.914647	0.589445				675	1.2929	1.81449	0.574102	1.59033	1.16502	1.20633
676	1.25843	1.96556	1.50162	2.3817	1.19543	0.952341				676	1.46411	0.742978	0.650494	0.85452	1.23136	1.40077				676	1.46411	0.742978	0.650494	0.85452	1.23136	1.40077				676	1.37453	1.07755	0.593355	1.39521	0.936159	0.543112				676	1.2765	1.02557	0.731234	1.08864	1.09238	1.0165
677	1.25185	2.10626	1.64573	2.52678	1.23788	1.1242				677	1.37111	0.853885	0.707283	0.983943	1.19693	1.26491				677	1.37111	0.853885	0.707283	0.983943	1.19693	1.26491				677	1.3014	1.29689	0.658524	1.75068	0.979502	0.791445				677	1.14221	1.06062	0.745159	0.970191	0.869642	0.719089
678	1.25787	1.86401	1.32653	2.31647	1.13425	0.807819				678	1.42607	1.01596	0.88157	1.16699	1.28209	1.46345				678	1.42607	1.01596	0.88157	1.16699	1.28209	1.46345				678	1.26039	1.1045	0.600073	1.47858	0.970566	0.797579				678	1.12737	1.10825	0.394039	1.05075	0.940821	0.80123
679	1.26265	1.9811	1.47186	2.41483	1.16653	0.993668				679	1.40815	1.11576	1.01487	1.20707	1.31008	1.34789				679	1.40815	1.11576	1.01487	1.20707	1.31008	1.34789				679	1.24935	0.996278	0.379109	1.38688	0.915193	0.750858				679	1.14275	1.20968	0.705094	1.05017	1.04501	1.03082
680	1.22254	1.8764	1.16783	2.42017	1.14927	1.02991				680	1.40772	1.02509	0.596878	1.34125	1.30386	1.73904				680	1.40772	1.02509	0.596878	1.34125	1.30386	1.73904				680	1.21712	0.715292	0.387973	0.950249	0.932417	0.702155				680	1.12423	0.97994	0.472323	0.939424	0.915321	0.659346
681	1.35042	1.64892	1.03382	2.12311	1.15226	1.00531				681	1.3337	0.736593	0.474613	0.950267	1.20431	1.3788				681	1.3337	0.736593	0.474613	0.950267	1.20431	1.3788				681	1.23193	1.11367	0.374123	1.56603	0.928364	0.711129				681	1.18147	1.39885	0.814459	1.45016	0.905638	0.728365
682	1.29238	1.61362	1.13397	1.98382	1.09212	0.865402				682	1.40139	0.910169	0.761661	1.02783	1.33624	1.47096				682	1.40139	0.910169	0.761661	1.02783	1.33624	1.47096				682	1.32127	0.879915	0.427406	1.19686	0.894714	0.638586				682	1.173	1.18635	0.427882	1.13474	0.974512	0.88889
683	1.38256	1.48091	1.21818	1.72909	1.16051	0.888943				683	1.43795	1.32422	0.50625	1.85135	1.32399	1.73599				683	1.43795	1.32422	0.50625	1.85135	1.32399	1.73599				683	1.28818	0.916038	0.238626	1.28845	0.946334	0.78904				683	1.29845	1.12202	0.735909	1.05862	1.07976	1.01233
684	1.27667	1.27093	0.963159	1.53364	1.04282	0.910527				684	1.32819	1.09043	0.682186	1.41208	1.26703	1.48185				684	1.32819	1.09043	0.682186	1.41208	1.26703	1.48185				684	1.32468	1.02437	0.185292	1.45611	0.907267	0.539385				684	1.22277	1.42975	0.344672	1.12791	1.01614	0.956358
685	1.22513	1.37535	1.21908	1.51037	1.02608	0.807397				685	1.35591	0.943407	0.456219	1.27819	1.26832	1.59692				685	1.35591	0.943407	0.456219	1.27819	1.26832	1.59692				685	1.34136	1.02592	0.28078	1.44804	0.977939	0.784006				685	1.25801	1.12964	0.467492	0.854034	1.01559	1.05463
686	1.25769	1.37734	1.34598	1.41516	1.07703	0.890489				686	1.39428	0.709683	0.559171	0.855846	1.45935	1.67029				686	1.39428	0.709683	0.559171	0.855846	1.45935	1.67029				686	1.39423	1.33141	0.436322	1.83189	0.955953	0.802163				686	1.24274	1.60265	0.527015	0.922467	1.05523	1.13694
687	1.26451	1.21907	1.06996	1.3693	1.01581	0.847128				687	1.31153	1.02621	0.704695	1.29452	1.3584	1.56854				687	1.31153	1.02621	0.704695	1.29452	1.3584	1.56854				687	1.36473	0.871238	0.317486	1.19141	0.886571	0.471127				687	1.34443	0.940596	0.661326	0.895138	0.991755	0.932493
688	1.31125	1.49651	1.26437	1.73396	1.08467	0.991142				688	1.38648	0.99824	0.70907	1.26408	1.21257	1.44716				688	1.38648	0.99824	0.70907	1.26408	1.21257	1.44716				688	1.34055	1.01448	0.479833	1.38449	0.950801	0.657637				688	1.17982	1.03624	0.365664	0.913965	1.05695	1.05786
689	1.23761	1.27206	0.958556	1.56717	1.03049	0.813085				689	1.34904	1.0966	0.55716	1.40133	1.20625	1.46331				689	1.34904	1.0966	0.55716	1.40133	1.20625	1.46331				689	1.38838	1.0647	0.341351	1.49681	0.876932	0.642505				689	1.13173	0.915574	0.420529	0.891328	1.04373	1.06151
690	1.20607	1.28223	1.09691	1.47325	1.04933	0.931023				690	1.32655	0.900457	0.600969	1.08172	1.16524	1.21269				690	1.32655	0.900457	0.600969	1.08172	1.16524	1.21269				690	1.32459	1.00715	0.558425	1.35177	0.920074	0.81059				690	1.15679	0.868137	0.368313	0.780862	0.899286	0.713473
691	1.21728	1.31287	1.18111	1.43579	1.00344	0.915635				691	1.26658	0.903886	0.565485	1.18528	1.25243	1.56164				691	1.26658	0.903886	0.565485	1.18528	1.25243	1.56164				691	1.34634	1.01932	0.429167	1.39288	0.906096	0.57658				691	1.1655	0.854858	0.386621	0.761656	0.90294	0.855213
692	1.37821	1.01538	0.834354	1.16789	1.08018	0.919517				692	1.29068	0.90281	0.575289	1.16559	1.21817	1.51076				692	1.29068	0.90281	0.575289	1.16559	1.21817	1.51076				692	1.40257	0.831856	0.336506	1.15963	0.942952	0.742628				692	1.16873	1.02583	0.752896	1.03757	1.01125	1.0036
693	1.38019	0.970207	0.788544	1.12897	0.965862	0.728068				693	1.26195	1.00083	0.598532	1.31017	1.31568	1.60056				693	1.26195	1.00083	0.598532	1.31017	1.31568	1.60056				693	1.38491	1.09931	0.615862	1.45317	1.00375	0.942441				693	1.19433	1.2488	0.579744	1.2993	1.02648	0.918998
694	1.33394	0.988836	0.57563	1.29598	1.07628	0.980781				694	1.39432	0.933727	0.590162	1.20701	1.21143	1.22673				694	1.39432	0.933727	0.590162	1.20701	1.21143	1.22673				694	1.36697	1.20775	0.654963	1.59351	1.08724	0.853881				694	1.18407	1.12526	0.516177	0.885722	1.02665	1.07155
695	1.24236	1.14336	0.827553	1.4194	1.0202	0.903946				695	1.47601	1.28848	0.791847	1.67829	1.25364	1.39965				695	1.47601	1.28848	0.791847	1.67829	1.25364	1.39965				695	1.38713	1.04835	0.354572	1.41302	1.09168	0.820895				695	1.12931	1.07101	0.613616	1.01619	0.998114	1.01027
696	1.29547	1.4861	1.2191	1.73483	1.05685	1.23216				696	1.43771	1.03903	0.5788	1.35769	1.28928	1.66303				696	1.43771	1.03903	0.5788	1.35769	1.28928	1.66303				696	1.41372	1.08989	0.314014	1.47876	1.03126	0.777163				696	1.20941	0.901672	0.560254	0.894587	1.07824	0.828281
697	1.27364	1.30015	1.09843	1.50722	1.13041	0.987296				697	1.33671	1.05423	0.687226	1.36444	1.26828	1.3624				697	1.33671	1.05423	0.687226	1.36444	1.26828	1.3624				697	1.33696	1.02944	0.355938	1.43182	0.839849	0.433668				697	1.19613	0.992715	0.375796	0.691376	1.04556	1.05275
698	1.19075	1.37277	1.1164	1.61117	0.977954	0.969126				698	1.41534	0.98856	0.770937	1.19114	1.33041	1.63002				698	1.41534	0.98856	0.770937	1.19114	1.33041	1.63002				698	1.32115	0.916695	0.514379	1.22377	0.922433	0.777917				698	1.27132	1.05273	0.596818	1.19644	1.02837	0.936896
699	1.22352	1.34929	0.991478	1.66532	1.02158	1.00858				699	1.39267	1.06396	0.532202	1.43134	1.32973	1.69291				699	1.39267	1.06396	0.532202	1.43134	1.32973	1.69291				699	1.2455	1.04684	0.551199	1.40828	0.895826	0.640591				699	1.25147	1.03013	0.49208	0.98715	0.941454	0.856793
700	1.18766	1.41085	1.20253	1.62731	0.993407	0.866639				700	1.36134	1.11128	0.535581	1.52716	1.30697	1.58088				700	1.36134	1.11128	0.535581	1.52716	1.30697	1.58088				700	1.30336	0.72814	0.369081	0.977817	0.887778	0.587407				700	1.2202	1.66663	0.529762	1.12393	1.01004	0.934386
701	1.18468	1.32435	1.13594	1.51378	0.972745	0.792852				701	1.33812	1.06253	0.488412	1.4458	1.28104	1.68001				701	1.33812	1.06253	0.488412	1.4458	1.28104	1.68001				701	1.37009	0.978667	0.420816	1.33941	0.945366	0.70422				701	1.14753	1.79202	0.608201	0.939449	0.97175	1.08677
702	1.18529	1.31211	1.06793	1.54779	0.952683	0.650422				702	1.36941	1.12363	0.71835	1.46181	1.26198	1.54193				702	1.36941	1.12363	0.71835	1.46181	1.26198	1.54193				702	1.35333	0.905296	0.349583	1.2241	0.931969	0.741577				702	1.17494	1.25308	0.682343	0.825612	1.08901	0.943308
703	1.23821	1.6622	1.20783	2.07187	1.15135	1.04274				703	1.26003	0.946991	0.49517	1.27428	1.30119	1.71502				703	1.26003	0.946991	0.49517	1.27428	1.30119	1.71502				703	1.3584	1.16593	0.348413	1.6134	0.915129	0.590286				703	1.24499	1.69363	0.680312	1.04028	1.07191	0.878187
704	1.17193	1.72598	1.29948	2.09359	1.12056	1.03167				704	1.32102	0.906307	0.576783	1.17308	1.32881	1.59518				704	1.32102	0.906307	0.576783	1.17308	1.32881	1.59518				704	1.35837	1.02368	0.32338	1.4175	0.856903	0.433936				704	1.19429	1.68741	0.643721	0.875682	1.1171	1.1842
705	1.29008	1.83402	1.19879	2.35049	1.13847	1.07784				705	1.38801	1.14645	0.887859	1.37072	1.40433	1.69054				705	1.38801	1.14645	0.887859	1.37072	1.40433	1.69054				705	1.4182	1.40975	0.527947	1.89008	0.982852	0.650842				705	1.22226	2.0375	0.504641	0.925086	1.08723	1.12439
706	1.26596	1.96077	1.39987	2.43362	1.16892	1.18384				706	1.3871	0.968989	0.692699	1.20209	1.27455	1.55034				706	1.3871	0.968989	0.692699	1.20209	1.27455	1.55034				706	1.44053	1.35925	0.586493	1.80879	1.04003	0.881971				706	1.1506	1.66826	0.727852	1.06593	1.0595	0.897047
707	1.30609	1.92928	1.35314	2.41132	1.09849	0.879378				707	1.34527	0.959131	0.6312	1.2407	1.29283	1.67811				707	1.34527	0.959131	0.6312	1.2407	1.29283	1.67811				707	1.37892	1.1461	0.361603	1.60183	0.94097	0.629966				707	1.20275	2.07817	0.683711	0.693725	1.06364	0.962797
708	1.23747	1.69871	1.1461	2.16408	1.11554	0.936858				708	1.42132	1.02009	0.69125	1.31186	1.24005	1.4467				708	1.42132	1.02009	0.69125	1.31186	1.24005	1.4467				708	1.37077	1.32568	0.42501	1.81586	0.961745	0.73333				708	1.1439	1.79675	0.467151	0.691849	0.938407	0.623055
709	1.24882	1.65855	1.2116	2.04638	1.2434	1.02382				709	1.31291	0.614589	0.579236	0.658792	1.23371	1.40409				709	1.31291	0.614589	0.579236	0.658792	1.23371	1.40409				709	1.43252	1.27495	0.374886	1.76925	1.01389	1.0063				709	1.22928	1.53989	0.610104	1.04685	1.06099	0.99967
710	1.18081	1.92274	1.3675	2.40026	1.13116	0.896984				710	1.33561	0.634893	0.473756	0.78781	1.18773	1.30806				710	1.33561	0.634893	0.473756	0.78781	1.18773	1.30806				710	1.40361	1.31593	0.457964	1.78529	0.991666	0.856948				710	1.24034	1.74893	0.428471	1.03712	1.08601	1.07241
711	1.17032	2.07782	1.48565	2.61304	1.0778	0.843248				711	1.26307	0.984257	0.476939	1.26102	1.26613	1.59789				711	1.26307	0.984257	0.476939	1.26102	1.26613	1.59789				711	1.33693	1.42751	0.399552	1.98422	0.955351	0.826611				711	1.18359	1.53516	0.45075	0.942219	1.05601	1.17868
712	1.14157	2.06146	1.51428	2.54972	1.07912	1.02175				712	1.26054	0.857991	0.528729	1.12598	1.30082	1.77366				712	1.26054	0.857991	0.528729	1.12598	1.30082	1.77366				712	1.36381	1.19235	0.49184	1.62511	0.938607	0.760722				712	1.1907	1.5962	0.514964	0.921877	1.1538	1.42141
713	1.21587	1.82204	1.34144	2.25212	1.07495	0.828039				713	1.22244	0.958426	0.714626	1.10121	1.2197	1.24809				713	1.22244	0.958426	0.714626	1.10121	1.2197	1.24809				713	1.42492	1.27848	0.52411	1.73558	1.01729	1.05944				713	1.17357	1.16876	0.42209	0.773859	0.975285	0.80875
714	1.16681	2.02935	1.22339	2.65628	1.08035	0.878761				714	1.23173	0.683629	0.493718	0.849718	1.24899	1.56859				714	1.23173	0.683629	0.493718	0.849718	1.24899	1.56859				714	1.37056	1.10089	0.545008	1.47959	0.921705	0.671067				714	1.24178	1.15907	0.517245	1.16208	0.934465	0.786803
715	1.12441	2.17726	1.34082	2.83856	1.15135	1.16023				715	1.3273	0.779427	0.639378	0.925799	1.26618	1.55643				715	1.3273	0.779427	0.639378	0.925799	1.26618	1.55643				715	1.45217	1.09212	0.440858	1.4952	0.91107	0.573846				715	1.40735	1.30565	0.609004	1.40994	1.00037	0.941649
716	1.24393	1.44576	1.27701	1.63833	1.15215	0.995168				716	1.39947	0.808975	0.597682	0.985978	1.22538	1.49714				716	1.39947	0.808975	0.597682	0.985978	1.22538	1.49714				716	1.42185	1.01732	0.470289	1.37099	0.90439	0.875156				716	1.24391	1.03315	0.679386	0.963782	0.911877	0.71396
717	1.21998	1.85377	1.1399	2.40891	1.12275	1.00858				717	1.28074	0.768987	0.680766	0.867823	1.23253	1.54529				717	1.28074	0.768987	0.680766	0.867823	1.23253	1.54529				717	1.46314	1.10157	0.622435	1.4608	0.96493	0.822526				717	1.30267	1.00264	0.588682	1.07957	0.974252	0.711818
718	1.24943	2.12154	1.30479	2.74729	1.12328	0.941474				718	1.25756	0.727091	0.671725	0.809394	1.18141	1.33168				718	1.25756	0.727091	0.671725	0.809394	1.18141	1.33168				718	1.45345	0.873724	0.31426	1.22858	0.921304	0.737784				718	1.21568	0.981997	0.512495	0.762162	1.07523	1.09654
719	1.1977	2.15182	1.17611	2.84762	1.10265	0.981783				719	1.29043	1.19874	0.694338	1.57392	1.238	1.51634				719	1.29043	1.19874	0.694338	1.57392	1.238	1.51634				719	1.43733	0.888316	0.328919	1.24216	0.953925	0.997483				719	1.27215	1.25841	0.384784	0.946531	1.0174	1.01618
720	1.23967	2.19241	1.15164	2.93958	1.07163	0.948494				720	1.22729	0.935874	0.726353	1.05016	1.19785	1.36626				720	1.22729	0.935874	0.726353	1.05016	1.19785	1.36626				720	1.33338	0.934636	0.383408	1.29807	0.914383	0.760952				720	1.2148	1.4072	0.577566	0.785012	1.00542	0.891246
721	1.34335	2.0477	1.04981	2.74352	1.12831	0.932395				721	1.26783	0.684904	0.608137	0.736618	1.24724	1.51414				721	1.26783	0.684904	0.608137	0.736618	1.24724	1.51414				721	1.44574	1.02971	0.470618	1.3961	0.898914	0.599622				721	1.25542	1.49863	0.596538	1.14394	1.07603	0.939155
722	1.35263	2.03823	1.09806	2.72345	1.13151	1.1894				722	1.30704	0.723208	0.699442	0.756487	1.30221	1.58799				722	1.30704	0.723208	0.699442	0.756487	1.30221	1.58799				722	1.42115	0.93654	0.40036	1.27794	0.889358	0.545467				722	1.29384	1.76106	0.577521	1.07309	1.18372	1.20633
723	1.3832	2.25823	0.978657	3.10445	1.0012	0.911666				723	1.25933	0.781638	0.746242	0.809579	1.22611	1.36617				723	1.25933	0.781638	0.746242	0.809579	1.22611	1.36617				723	1.38032	0.836798	0.372338	1.13242	0.955758	0.520868				723	1.29422	1.12807	0.444175	0.985712	1.16589	0.896207
724	1.36228	2.18303	0.992363	2.96197	1.00681	1.09768				724	1.13317	0.730959	0.714223	0.770229	1.21881	1.5583				724	1.13317	0.730959	0.714223	0.770229	1.21881	1.5583				724	1.45576	1.31925	0.39415	1.81595	0.984404	0.881216				724	1.1457	1.0248	0.359472	1.09185	1.17947	0.964835
725	1.33729	2.28462	1.30259	2.98725	1.01338	0.983575				725	1.23357	0.851534	0.581235	1.08838	1.28505	1.61933				725	1.23357	0.851534	0.581235	1.08838	1.28505	1.61933				725	1.52443	1.10385	0.456792	1.51694	0.936192	0.877909				725	1.26926	1.29781	0.466529	1.46209	1.13019	0.779322
726	1.38075	2.5039	1.50662	3.25137	1.07519	0.948027				726	1.17131	0.814109	0.820485	0.823168	1.42298	1.92618				726	1.17131	0.814109	0.820485	0.823168	1.42298	1.92618				726	1.44378	1.01252	0.491973	1.35065	0.900629	0.525226				726	1.31642	1.04869	0.495611	0.878239	1.18189	0.922274
727	1.27952	2.32059	1.25309	3.08841	1.11498	1.22532				727	1.14456	0.71263	0.657957	0.760807	1.29514	1.79333				727	1.14456	0.71263	0.657957	0.760807	1.29514	1.79333				727	1.47249	1.11034	0.292837	1.56531	0.975988	0.481879				727	1.33131	1.3609	0.591144	0.964266	1.1323	0.739852
728	1.32625	2.27647	1.29495	3.00874	1.09574	0.996102				728	1.17318	0.592945	0.549371	0.645182	1.25396	1.46987				728	1.17318	0.592945	0.549371	0.645182	1.25396	1.46987				728	1.42017	0.81955	0.32736	1.11299	0.885365	0.76188				728	1.32125	1.52772	0.620549	0.941563	1.13386	0.801626
729	1.32214	2.39488	1.33132	3.18211	1.09546	1.07882				729	1.13887	0.880686	0.472772	1.19092	1.31189	1.7375				729	1.13887	0.880686	0.472772	1.19092	1.31189	1.7375				729	1.33141	0.888672	0.320679	1.2266	0.808472	0.598242				729	1.32043	1.5062	0.540725	0.885262	1.16534	0.887542
730	1.3231	2.20339	1.01018	3.00257	1.08891	1.11562				730	1.18138	0.667236	0.516496	0.790575	1.26592	1.47809				730	1.18138	0.667236	0.516496	0.790575	1.26592	1.47809				730	1.37361	0.981844	0.25346	1.36853	0.862142	0.454022				730	1.21635	1.75758	0.623292	0.902077	1.0793	0.745874
731	1.33915	2.19693	0.984564	2.99289	1.07398	1.04297				731	1.3236	0.915014	0.538159	1.18976	1.40984	1.76103				731	1.3236	0.915014	0.538159	1.18976	1.40984	1.76103				731	1.37465	1.00752	0.392374	1.39396	0.932461	0.755413				731	1.31726	1.53068	0.582667	1.14907	1.1757	1.10256
732	1.39776	2.25923	1.24631	2.97597	1.10141	0.851822				732	1.17294	0.681071	0.530436	0.833262	1.29133	1.61598				732	1.17294	0.681071	0.530436	0.833262	1.29133	1.61598				732	1.32113	0.992701	0.328756	1.39219	0.865001	0.57673				732	1.41247	1.69604	0.735434	1.30595	1.24265	1.07462
733	1.34736	2.34412	1.2036	3.14046	1.09518	1.00364				733	1.12415	0.874812	0.540503	1.14155	1.32225	1.64033				733	1.12415	0.874812	0.540503	1.14155	1.32225	1.64033				733	1.38012	0.879458	0.278876	1.24416	0.941168	0.802153				733	1.26524	2.00091	0.576742	0.938859	1.12725	0.909919
734	1.26455	2.23279	1.34474	2.89631	1.05868	1.04376				734	1.25263	1.06611	0.479249	1.38354	1.24306	1.56701				734	1.25263	1.06611	0.479249	1.38354	1.24306	1.56701				734	1.35697	0.907873	0.338317	1.22937	0.922698	0.697131				734	1.29852	1.97111	0.487238	0.893538	1.18668	1.05096
735	1.22414	2.35905	1.2064	3.14542	1.11395	1.01962				735	1.27159	0.861888	0.568411	1.01401	1.28582	1.63547				735	1.27159	0.861888	0.568411	1.01401	1.28582	1.63547				735	1.41671	0.786863	0.323852	1.03391	0.979805	0.754507				735	1.30382	1.84587	0.561898	0.759906	1.18564	1.2044
736	1.22669	2.27347	1.40226	2.94108	1.04502	1.04643				736	1.34159	1.12963	0.482981	1.4858	1.3183	1.69438				736	1.34159	1.12963	0.482981	1.4858	1.3183	1.69438				736	1.49608	0.844455	0.36694	1.16977	0.852651	0.752182				736	1.2574	1.6445	0.717951	0.929716	1.23148	1.01118
737	1.23836	2.44575	1.42135	3.20032	1.01188	0.942561				737	1.15368	1.12556	0.624375	1.428	1.33313	1.68718				737	1.15368	1.12556	0.624375	1.428	1.33313	1.68718				737	1.46811	0.875561	0.379097	1.21514	0.873296	0.664746				737	1.20318	1.61716	0.682813	0.869306	1.114	0.940684
738	1.16645	2.39494	1.18858	3.22927	1.0927	0.848488				738	1.21708	0.806247	0.515048	0.971646	1.23018	1.47151				738	1.21708	0.806247	0.515048	0.971646	1.23018	1.47151				738	1.4615	1.36428	0.541853	1.86347	0.968874	0.758548				738	1.25164	1.66223	0.654253	1.07535	1.14521	0.758433
739	1.26204	2.4713	1.0217	3.40584	0.99919	1.11529				739	1.29439	0.547085	0.462165	0.639369	1.29867	1.5048				739	1.29439	0.547085	0.462165	0.639369	1.29867	1.5048				739	1.447	1.14359	0.413444	1.53604	0.903345	0.793128				739	1.19823	1.50242	0.619563	1.18583	1.23639	1.11593
740	1.31981	2.53098	1.21294	3.42655	1.03849	1.04033				740	1.27191	1.06131	0.541548	1.32948	1.10497	1.20991				740	1.27191	1.06131	0.541548	1.32948	1.10497	1.20991				740	1.38395	0.975991	0.578867	1.27116	0.920624	0.732022				740	1.23922	1.47515	0.461315	1.06719	1.22344	1.1458
741	1.30774	2.32132	1.2027	3.10328	1.0405	0.800896				741	1.22672	0.641336	0.448551	0.8166	1.16224	1.42317				741	1.22672	0.641336	0.448551	0.8166	1.16224	1.42317				741	1.46527	1.11801	0.53946	1.51812	0.928487	0.790506				741	1.20744	1.54236	0.587767	0.871745	1.16474	1.01992
742	1.287	2.73235	1.48072	3.61826	1.05886	0.961409				742	1.34274	0.905775	0.510438	1.18398	1.20684	1.37231				742	1.34274	0.905775	0.510438	1.18398	1.20684	1.37231				742	1.41366	1.03617	0.541261	1.3964	0.886675	0.693299				742	1.26028	1.67051	0.416099	1.01794	1.20302	1.15983
743	1.24884	2.42953	1.39921	3.19771	1.11646	1.21124				743	1.31859	0.726456	0.567479	0.89015	1.20723	1.30328				743	1.31859	0.726456	0.567479	0.89015	1.20723	1.30328				743	1.50549	1.08157	0.481551	1.45392	0.953083	0.710561				743	1.22799	1.35598	0.670376	0.836046	1.14506	0.922812
744	1.26398	2.58911	1.34386	3.46303	0.99593	1.03123				744	1.441	0.962004	0.733079	1.10773	1.21761	1.22023				744	1.441	0.962004	0.733079	1.10773	1.21761	1.22023				744	1.45325	0.841915	0.424965	1.13901	0.812779	0.430079				744	1.24061	1.49751	0.646335	0.994526	1.11827	0.934768
745	1.3441	2.53688	1.47692	3.32371	1.03397	1.17228				745	1.29917	0.730776	0.564445	0.867497	1.14914	1.2621				745	1.29917	0.730776	0.564445	0.867497	1.14914	1.2621				745	1.42065	1.168	0.478062	1.59891	0.955333	0.798811				745	1.24897	1.59415	0.681685	1.06299	1.08136	1.06449
746	1.34419	2.50024	1.24581	3.36474	1.05362	0.994962				746	1.31453	0.713093	0.537149	0.850903	1.20598	1.28903				746	1.31453	0.713093	0.537149	0.850903	1.20598	1.28903				746	1.46827	0.895872	0.38925	1.24039	0.841516	0.475501				746	1.29233	1.03226	0.444583	0.879266	1.09197	1.00374
747	1.40203	2.57954	1.14892	3.52492	1.0676	1.08776				747	1.26156	0.593709	0.397301	0.748547	1.12494	1.24155				747	1.26156	0.593709	0.397301	0.748547	1.12494	1.24155				747	1.42103	0.916635	0.419864	1.24469	0.965209	1.11867				747	1.26303	1.0289	0.382583	0.885745	1.03946	0.944238
748	1.37245	2.48862	1.0622	3.41339	1.03253	0.897454				748	1.33258	0.907277	0.7156	1.09379	1.31946	1.66019				748	1.33258	0.907277	0.7156	1.09379	1.31946	1.66019				748	1.36554	0.875721	0.430645	1.18048	0.940604	0.560395				748	1.20829	1.18916	0.73397	1.2454	1.08592	0.981682
749	1.28656	2.47834	1.15236	3.36752	0.995768	0.987568				749	1.37694	1.02791	0.549589	1.39194	1.28873	1.65939				749	1.37694	1.02791	0.549589	1.39194	1.28873	1.65939				749	1.38982	0.877866	0.418263	1.18471	0.873492	0.772492				749	1.17854	1.35623	0.534932	1.42521	1.03655	0.941841
750	1.3172	1.99325	1.32087	2.53322	1.04179	0.927867				750	1.37363	1.02663	0.427334	1.42944	1.25168	1.60787				750	1.37363	1.02663	0.427334	1.42944	1.25168	1.60787				750	1.39388	1.33389	0.710963	1.77245	0.945236	0.775264				750	1.15673	1.14132	0.440281	1.11677	0.99202	0.844632
751	1.35309	2.76993	1.47076	3.6974	1.11166	1.07518				751	1.51173	1.25631	0.891839	1.5657	1.32138	1.54737				751	1.51173	1.25631	0.891839	1.5657	1.32138	1.54737				751	1.35372	1.39317	0.697062	1.85077	0.945683	0.662242				751	1.19401	1.25793	0.470842	1.21465	1.07546	1.08103
752	1.43421	2.7174	1.50502	3.59627	1.02414	0.837816				752	1.39602	1.1156	0.802641	1.4065	1.27952	1.5928				752	1.39602	1.1156	0.802641	1.4065	1.27952	1.5928				752	1.39205	1.62156	0.851591	2.14415	0.962555	0.669766				752	1.24199	0.892855	0.601166	0.807541	1.1018	1.21197
753	1.38882	2.82212	1.31118	3.8345	1.02156	0.75031				753	1.3575	1.10897	0.583241	1.49967	1.26612	1.5725				753	1.3575	1.10897	0.583241	1.49967	1.26612	1.5725				753	1.41439	1.59835	0.728914	2.14513	0.867336	0.552422				753	1.29858	0.997963	0.416925	1.06968	1.12391	1.12852
754	1.41792	3.02131	1.48881	4.06888	1.07179	1.04217				754	1.46395	1.00525	0.420988	1.38882	1.33217	1.69116				754	1.46395	1.00525	0.420988	1.38882	1.33217	1.69116				754	1.41923	1.13487	0.65319	1.49439	0.899092	0.699436				754	1.23066	0.866305	0.458345	0.857558	1.03489	1.08299
755	1.34046	2.7117	1.58985	3.53778	1.0335	0.790147				755	1.40525	1.26945	0.547488	1.72463	1.25307	1.56007				755	1.40525	1.26945	0.547488	1.72463	1.25307	1.56007				755	1.44082	1.02954	0.411405	1.41568	0.931418	0.636107				755	1.29533	0.888607	0.603151	0.874868	0.975765	1.04626
756	1.43499	3.46843	1.71476	4.68465	1.08802	1.23971				756	1.39965	1.02603	0.440478	1.33902	1.19413	1.52853				756	1.39965	1.02603	0.440478	1.33902	1.19413	1.52853				756	1.38562	1.00118	0.407976	1.3819	0.908857	0.901025				756	1.39099	1.06662	0.853953	1.07448	1.14924	1.23153
757	1.31032	3.40248	1.66453	4.58675	1.02571	1.01739				757	1.3853	1.34796	0.501713	1.80516	1.31918	1.87221				757	1.3853	1.34796	0.501713	1.80516	1.31918	1.87221				757	1.40151	1.1945	0.380087	1.63524	0.927431	0.6853				757	1.34898	0.917467	0.492165	0.830546	1.05159	0.9954
758	1.42044	3.14189	1.64625	4.20802	0.993091	0.941292				758	1.37764	0.872565	0.540784	1.12546	1.27353	1.39589				758	1.37764	0.872565	0.540784	1.12546	1.27353	1.39589				758	1.4626	1.14749	0.368405	1.56747	0.885819	0.589833				758	1.20639	1.42351	0.733641	1.45426	1.16375	0.976848
759	1.308	2.74002	1.34674	3.70211	1.04614	1.07223				759	1.34774	1.1541	0.737942	1.44293	1.30842	1.50189				759	1.34774	1.1541	0.737942	1.44293	1.30842	1.50189				759	1.52262	0.844435	0.354137	1.16665	0.936792	0.752501				759	1.26614	1.13536	0.584982	1.12206	1.06835	1.06285
760	1.31904	2.661	1.11136	3.67066	1.05534	1.07381				760	1.28898	1.45362	0.367397	2.03169	1.37229	1.71361				760	1.28898	1.45362	0.367397	2.03169	1.37229	1.71361				760	1.54728	0.973935	0.461184	1.32096	0.914052	0.956013				760	1.27795	1.5134	0.616657	1.47077	1.11821	1.09129
761	1.37755	2.66926	1.18527	3.65083	1.03959	0.922108				761	1.33907	1.28263	0.591097	1.74073	1.21361	1.49103				761	1.33907	1.28263	0.591097	1.74073	1.21361	1.49103				761	1.53219	1.20897	0.269684	1.6708	0.953576	0.764581				761	1.25586	1.1726	0.400542	1.06125	1.06914	1.16729
762	1.48751	2.6736	1.54291	3.50623	1.12024	1.09956				762	1.28393	1.25617	0.481788	1.6771	1.31052	1.73222				762	1.28393	1.25617	0.481788	1.6771	1.31052	1.73222				762	1.59296	1.30805	0.420659	1.81726	0.843657	0.523708				762	1.13643	1.10583	0.540275	1.01556	1.01933	0.902778
763	1.41916	2.91899	1.53622	3.88415	1.11712	0.895796				763	1.3032	1.19447	0.824037	1.4793	1.37466	1.89034				763	1.3032	1.19447	0.824037	1.4793	1.37466	1.89034				763	1.59026	1.21913	0.365144	1.69591	0.924439	0.569661				763	1.26811	1.11029	0.389954	1.08042	1.02608	0.879874
764	1.454	2.76252	1.39265	3.70845	1.07526	0.97293				764	1.31992	1.46577	0.8431	1.90239	1.26167	1.41103				764	1.31992	1.46577	0.8431	1.90239	1.26167	1.41103				764	1.44298	0.864573	0.37144	1.18534	0.879458	0.755979				764	1.20446	0.977016	0.446722	0.858143	1.03189	1.01452
765	1.39457	2.78192	1.36969	3.72972	1.12778	0.889091				765	1.29246	1.52598	0.773193	2.02801	1.25612	1.54825				765	1.29246	1.52598	0.773193	2.02801	1.25612	1.54825				765	1.51681	1.18636	0.347409	1.66967	0.936474	0.977744				765	1.30844	1.13164	0.495188	1.07906	1.00633	0.941559
766	1.31068	2.75441	1.46168	3.65228	1.14746	1.0688				766	1.4482	1.51068	0.805871	1.99885	1.27959	1.54909				766	1.4482	1.51068	0.805871	1.99885	1.27959	1.54909				766	1.5212	1.25612	0.339549	1.71304	1.03573	1.10626				766	1.16549	1.4419	0.61909	1.29872	0.876127	0.701923
767	1.38777	2.74635	1.11683	3.78249	1.07414	0.866541				767	1.43543	1.65265	0.863534	2.17288	1.35075	1.49914				767	1.43543	1.65265	0.863534	2.17288	1.35075	1.49914				767	1.5843	1.24325	0.461652	1.66829	0.919965	0.788027				767	1.25455	1.74138	0.619658	1.06542	1.06397	1.10849
768	1.31327	2.8696	1.6302	3.78822	1.1356	0.82677				768	1.43814	1.40048	0.779699	1.80576	1.27668	1.59448				768	1.43814	1.40048	0.779699	1.80576	1.27668	1.59448				768	1.49273	1.17627	0.368692	1.66381	0.954398	0.834531				768	1.21493	1.05112	0.517997	1.13754	0.990974	0.812542
769	1.31092	3.00298	1.86769	3.86709	1.09128	0.590979				769	1.54339	1.26625	0.938693	1.54033	1.35835	1.35584				769	1.54339	1.26625	0.938693	1.54033	1.35835	1.35584				769	1.50396	0.995983	0.468711	1.31855	0.934231	0.632246				769	1.24915	1.05951	0.482277	1.03205	0.985675	0.877964
770	1.26964	2.74055	1.443	3.66897	1.05864	0.704819				770	1.56568	1.26239	0.893198	1.56333	1.35475	1.51081				770	1.56568	1.26239	0.893198	1.56333	1.35475	1.51081				770	1.45747	0.787322	0.375511	1.07818	0.935492	0.879316				770	1.24506	1.23966	0.595468	1.23475	1.05283	0.863437
771	1.33086	2.47839	1.13027	3.37795	1.07286	0.97596				771	1.5517	1.21018	0.910276	1.47192	1.38089	1.54373				771	1.5517	1.21018	0.910276	1.47192	1.38089	1.54373				771	1.52772	1.08897	0.345364	1.49905	0.885803	0.626162				771	1.21129	1.15649	0.606034	1.12849	0.956213	0.702954
772	1.27652	2.73999	1.44802	3.64911	1.01721	0.746938				772	1.56155	1.28024	0.822362	1.64161	1.39957	1.37773				772	1.56155	1.28024	0.822362	1.64161	1.39957	1.37773				772	1.47451	0.94238	0.379655	1.30769	0.901735	0.70937				772	1.15253	1.23391	0.57444	1.15633	0.991898	0.729866
773	1.28329	2.60999	1.45518	3.4519	1.01942	0.97363				773	1.60655	1.2862	0.700433	1.71618	1.32069	1.45609				773	1.60655	1.2862	0.700433	1.71618	1.32069	1.45609				773	1.46668	1.00606	0.48891	1.36838	0.930918	0.631978				773	1.22863	1.33293	0.43975	1.27173	1.02885	0.685068
774	1.25377	2.6079	1.46387	3.45868	1.01532	0.851841				774	1.55687	0.796592	0.585629	0.991226	1.26274	1.48207				774	1.55687	0.796592	0.585629	0.991226	1.26274	1.48207				774	1.43843	1.06422	0.487598	1.43213	0.857985	0.594326				774	1.21966	1.01537	0.405286	0.890504	0.983011	0.674367
775	1.29801	3.14676	1.61602	4.23521	1.22162	0.844466				775	1.54411	0.927163	0.572314	1.18323	1.28554	1.45242				775	1.54411	0.927163	0.572314	1.18323	1.28554	1.45242				775	1.42191	1.44156	0.632265	1.93979	0.94819	0.730242				775	1.34448	0.992897	0.391623	1.05006	1.07999	0.875959
776	1.28174	2.572	1.48383	3.39116	1.24787	0.989587				776	1.52773	0.750956	0.469497	0.975935	1.28819	1.54255				776	1.52773	0.750956	0.469497	0.975935	1.28819	1.54255				776	1.49043	1.41753	0.558298	1.91483	0.927089	0.725629				776	1.25678	1.09568	0.644007	0.963735	0.966499	0.838708
777	1.37435	2.58086	1.68679	3.30625	1.1579	0.935316				777	1.56641	0.845931	0.653794	1.02779	1.1721	1.16949				777	1.56641	0.845931	0.653794	1.02779	1.1721	1.16949				777	1.44175	1.50411	0.726749	2.00556	0.979419	0.922541				777	1.30318	0.955472	0.535137	1.01285	1.01196	0.802269
778	1.26964	2.24959	1.09859	3.02718	1.18385	0.903952				778	1.71325	0.707057	0.56418	0.847369	1.34951	1.52609				778	1.71325	0.707057	0.56418	0.847369	1.34951	1.52609				778	1.4832	1.66436	0.685277	2.21973	0.991907	0.774093				778	1.25473	0.924614	0.421701	0.73205	1.01609	0.783304
779	1.34382	2.59275	1.35972	3.47114	1.19101	0.934145				779	1.5605	1.06148	0.834804	1.25616	1.30183	1.37207				779	1.5605	1.06148	0.834804	1.25616	1.30183	1.37207				779	1.41182	1.2944	0.518938	1.75328	0.957737	0.774659				779	1.18498	1.16082	0.471143	1.1299	1.08903	1.27274
780	1.33201	2.47069	1.45403	3.2165	1.1762	1.01457				780	1.60883	0.852973	0.617631	1.07087	1.31536	1.54627				780	1.60883	0.852973	0.617631	1.07087	1.31536	1.54627				780	1.47377	1.27894	0.571781	1.69936	0.860666	0.562389				780	1.30815	0.996663	0.528258	0.956308	1.18824	1.11777
781	1.31832	2.99521	1.58497	3.99513	1.1604	1.09246				781	1.58162	0.977897	0.700276	1.23109	1.31633	1.40532				781	1.58162	0.977897	0.700276	1.23109	1.31633	1.40532				781	1.4426	1.15721	0.549474	1.54419	0.956905	0.791362				781	1.18086	1.0156	0.365722	1.18905	1.01716	0.883173
782	1.2815	2.65236	1.64377	3.426	1.25316	0.974308				782	1.62389	1.22826	0.622271	1.63279	1.31221	1.50981				782	1.62389	1.22826	0.622271	1.63279	1.31221	1.50981				782	1.44044	1.01267	0.548969	1.34759	0.905749	0.438236				782	1.13601	1.15324	0.486659	0.993134	0.931295	0.676958
783	1.33173	2.38378	1.46166	3.08517	1.2366	1.24443				783	1.59284	1.04715	0.841886	1.23272	1.19319	1.1041				783	1.59284	1.04715	0.841886	1.23272	1.19319	1.1041				783	1.38872	1.29769	0.608196	1.72474	0.871184	0.714577				783	1.13817	1.38949	0.738078	1.42038	1.09211	0.932029
784	1.32765	2.51632	1.40775	3.30884	1.14971	1.13388				784	1.53876	0.825884	0.592639	1.03184	1.28149	1.40082				784	1.53876	0.825884	0.592639	1.03184	1.28149	1.40082				784	1.44005	1.4889	0.691132	1.98906	0.893499	0.636848				784	1.17921	0.987016	0.54679	0.783177	1.08169	0.891018
785	1.3996	1.98364	1.30038	2.50588	1.24794	0.971148				785	1.53059	0.806709	0.606761	0.98811	1.24021	1.44283				785	1.53059	0.806709	0.606761	0.98811	1.24021	1.44283				785	1.38678	1.43233	0.773647	1.92022	0.928474	0.670949				785	1.28844	1.17544	0.82903	1.17573	1.00065	0.888186
786	1.29768	2.42165	1.11806	3.29036	1.15193	0.790968				786	1.60878	0.559564	0.399564	0.70577	1.21068	1.36093				786	1.60878	0.559564	0.399564	0.70577	1.21068	1.36093				786	1.46163	1.61445	0.659582	2.17547	1.00513	0.838482				786	1.1654	1.16514	0.585596	1.30663	1.01113	0.991712
787	1.28973	2.39132	1.2228	3.2028	1.24031	0.905896				787	1.54398	0.830008	0.468223	1.11465	1.23143	1.41869				787	1.54398	0.830008	0.468223	1.11465	1.23143	1.41869				787	1.39565	1.06571	0.552068	1.43541	0.909727	0.583596				787	1.24534	1.27901	0.633043	0.972391	1.11367	1.0146
788	1.30053	2.54885	1.34839	3.39353	1.1932	1.13661				788	1.53305	0.651466	0.516317	0.790058	1.24324	1.59029				788	1.53305	0.651466	0.516317	0.790058	1.24324	1.59029				788	1.48875	0.899187	0.501773	1.20498	0.938525	0.759172				788	1.17258	1.37557	0.778621	1.2248	1.01343	0.833955
789	1.29874	2.65353	1.49981	3.49107	1.22074	1.13353				789	1.64266	0.750907	0.550165	0.90601	1.25087	1.44935				789	1.64266	0.750907	0.550165	0.90601	1.25087	1.44935				789	1.38679	1.01999	0.522034	1.30207	0.925965	0.658547				789	1.23507	1.3091	1.02236	1.14711	1.00074	0.886125
790	1.34769	2.31864	1.36982	3.02399	1.19233	0.814272				790	1.47246	0.803962	0.419493	1.09176	1.34645	1.73442				790	1.47246	0.803962	0.419493	1.09176	1.34645	1.73442				790	1.38781	0.942725	0.522607	1.24933	0.961586	0.753985				790	1.2163	1.50953	0.849197	1.41394	0.977184	0.706215
791	1.30953	2.51662	1.34279	3.34851	1.208	1.08428				791	1.69063	0.853105	0.67064	0.993878	1.25934	1.33674				791	1.69063	0.853105	0.67064	0.993878	1.25934	1.33674				791	1.47789	1.11607	0.669461	1.45419	1.02081	0.932402				791	1.3014	1.01481	0.529614	0.919715	1.06738	1.07179
792	1.27278	2.51031	1.41727	3.29467	1.26845	0.93924				792	1.63577	0.76076	0.677063	0.854996	1.22924	1.27399				792	1.63577	0.76076	0.677063	0.854996	1.22924	1.27399				792	1.46363	1.18673	0.587697	1.60955	1.00635	1.15221				792	1.29357	0.853172	0.588659	0.814773	1.17107	1.19652
793	1.39235	2.80906	1.27727	3.80234	1.22542	0.809935				793	1.53871	0.662435	0.389624	0.878312	1.18267	1.4812				793	1.53871	0.662435	0.389624	0.878312	1.18267	1.4812				793	1.40038	0.957209	0.447622	1.24697	0.976756	1.03027				793	1.30729	1.55237	0.653049	1.13639	1.02002	1.03056
794	1.40741	2.99242	1.78591	3.87375	1.27771	0.885129				794	1.58985	0.665469	0.374339	0.891758	1.09829	1.06548				794	1.58985	0.665469	0.374339	0.891758	1.09829	1.06548				794	1.44916	0.910748	0.457787	1.21416	0.873233	0.610168				794	1.28904	1.68214	0.67033	1.21577	1.11436	1.08039
795	1.40334	2.64904	1.5886	3.42812	1.28683	0.810767				795	1.58519	0.679389	0.340858	0.928555	1.11298	1.32576				795	1.58519	0.679389	0.340858	0.928555	1.11298	1.32576				795	1.48653	1.12206	0.563664	1.50891	0.986927	0.682021				795	1.37336	1.5784	0.683604	1.37259	1.19904	1.3398
796	1.34755	2.79454	1.57571	3.66813	1.21843	0.894978				796	1.60848	0.880793	0.339496	1.23412	1.18737	1.54135				796	1.60848	0.880793	0.339496	1.23412	1.18737	1.54135				796	1.44858	0.794119	0.199008	1.13827	0.843584	0.670195				796	1.28112	1.60408	0.530574	1.20999	1.03833	1.10757
797	1.32172	2.83164	1.38415	3.79874	1.2316	1.16324				797	1.67755	1.19293	0.509568	1.63378	1.26412	1.48002				797	1.67755	1.19293	0.509568	1.63378	1.26412	1.48002				797	1.55495	0.922687	0.3477	1.28832	0.950213	0.719031				797	1.28949	1.22359	0.419752	0.963816	0.941753	0.823278
798	1.34308	2.7784	1.31632	3.74379	1.20641	0.99401				798	1.56674	0.674018	0.612853	0.754405	1.11538	1.13949				798	1.56674	0.674018	0.612853	0.754405	1.11538	1.13949				798	1.55011	0.804629	0.400837	1.08659	0.992665	0.807093				798	1.32552	1.62847	0.747466	1.54795	1.01486	0.870663
799	1.40042	3.04588	1.47916	4.09212	1.26057	0.936029				799	1.69822	0.632761	0.598627	0.665057	1.18996	1.36887				799	1.69822	0.632761	0.598627	0.665057	1.18996	1.36887				799	1.55653	0.844088	0.465193	1.13557	1.04859	0.974736				799	1.36895	1.11979	0.548522	1.28819	0.983862	0.891184
800	1.30773	3.10787	1.41433	4.22188	1.1293	0.859159				800	1.67906	0.687538	0.519232	0.841063	1.24169	1.42401				800	1.67906	0.687538	0.519232	0.841063	1.24169	1.42401				800	1.57271	0.929916	0.375746	1.29574	0.947944	0.90092				800	1.355	1.23885	0.680287	1.19808	1.07065	1.14105
801	1.33592	2.63494	1.18415	3.57434	1.22887	0.981926				801	1.571	0.933388	0.570374	1.23225	1.16816	1.44186				801	1.571	0.933388	0.570374	1.23225	1.16816	1.44186				801	1.59197	0.807067	0.283267	1.14024	0.887383	0.826117				801	1.46847	1.13859	0.519603	1.15544	1.08942	1.03159
802	1.41601	2.64299	1.19192	3.59558	1.11479	0.922837				802	1.61583	0.661998	0.602787	0.711094	1.27003	1.31507				802	1.61583	0.661998	0.602787	0.711094	1.27003	1.31507				802	1.55537	0.924235	0.308313	1.29552	0.931737	0.721786				802	1.21492	1.47628	0.701047	1.34804	1.0146	0.827484
803	1.40994	2.80318	1.73801	3.60704	1.24863	1.06802				803	1.61149	0.699171	0.52155	0.868935	1.24188	1.49568				803	1.61149	0.699171	0.52155	0.868935	1.24188	1.49568				803	1.61836	1.03727	0.578858	1.37861	0.962915	0.787598				803	1.27556	1.67661	0.805163	1.79762	1.04817	0.757596
804	1.35689	2.65874	1.49577	3.47607	1.25695	0.946045				804	1.56255	0.817814	0.568808	1.04043	1.25517	1.51477				804	1.56255	0.817814	0.568808	1.04043	1.25517	1.51477				804	1.55361	1.17616	0.267901	1.62544	0.943917	0.586916				804	1.35658	1.21251	0.447858	0.99801	1.10312	1.10196
805	1.26351	2.75518	1.39531	3.68111	1.21124	0.937992				805	1.44225	0.861355	0.701479	1.01431	1.26727	1.44183				805	1.44225	0.861355	0.701479	1.01431	1.26727	1.44183				805	1.5711	0.890608	0.345856	1.24264	0.943918	0.756305				805	1.41788	1.78969	0.848466	1.12348	1.13345	1.11954
806	1.43474	2.40995	1.187	3.23146	1.22098	0.955023				806	1.52861	0.789801	0.630361	0.949244	1.18778	1.3971				806	1.52861	0.789801	0.630361	0.949244	1.18778	1.3971				806	1.54052	0.913431	0.485126	1.22677	0.822489	0.547403				806	1.3577	1.70311	0.692738	0.974828	1.14459	1.20806
807	1.39882	2.25183	1.16711	3.00814	1.25106	0.952547				807	1.57374	1.02105	0.82932	1.21101	1.31731	1.55675				807	1.57374	1.02105	0.82932	1.21101	1.31731	1.55675				807	1.56521	1.27857	0.574207	1.72349	0.928843	0.825359				807	1.45535	1.70888	0.665382	1.21714	1.08978	1.04818
808	1.4571	2.70911	1.25598	3.67517	1.19146	0.785775				808	1.53225	1.0582	0.721191	1.34065	1.32276	1.61385				808	1.53225	1.0582	0.721191	1.34065	1.32276	1.61385				808	1.56604	0.80921	0.323986	1.13006	0.902041	0.675262				808	1.4336	1.71091	0.679465	1.13024	1.02225	0.916764
809	1.32188	2.63526	1.3538	3.52875	1.16772	0.768883				809	1.54004	0.88369	0.565897	1.15461	1.18871	1.24327				809	1.54004	0.88369	0.565897	1.15461	1.18871	1.24327				809	1.52711	0.963329	0.41432	1.33224	0.940312	0.722539				809	1.36097	1.5079	0.697356	1.13275	0.992492	0.710005
810	1.28041	2.53251	1.27374	3.40111	1.19222	0.978438				810	1.57827	0.740835	0.659662	0.822666	1.29087	1.63637				810	1.57827	0.740835	0.659662	0.822666	1.29087	1.63637				810	1.50021	1.0006	0.474592	1.36099	0.962279	0.851638				810	1.46636	1.25226	0.551347	1.16728	1.06611	1.02575
811	1.32783	2.35961	1.37573	3.11308	1.15772	0.748657				811	1.55936	0.750199	0.656985	0.853943	1.14866	0.954917				811	1.55936	0.750199	0.656985	0.853943	1.14866	0.954917				811	1.49047	1.15235	0.626002	1.52948	0.97965	0.839114				811	1.34437	1.01171	0.459219	0.834515	0.97201	0.727621
812	1.26417	2.61794	1.2613	3.53763	1.21718	0.806749				812	1.53729	0.68265	0.618321	0.759969	1.23641	1.41244				812	1.53729	0.68265	0.618321	0.759969	1.23641	1.41244				812	1.55189	0.793071	0.496713	1.02491	0.943082	0.71164				812	1.31245	1.02584	0.664921	0.899797	1.05305	0.911544
813	1.27254	2.58211	1.3591	3.44753	1.18309	0.819258				813	1.59089	0.964854	0.667549	1.21765	1.23375	1.38175				813	1.59089	0.964854	0.667549	1.21765	1.23375	1.38175				813	1.52117	0.954873	0.396682	1.3119	0.920856	0.905411				813	1.25738	1.5516	0.941655	1.4535	1.06107	0.800239
814	1.293	2.72218	1.5312	3.57573	1.23184	0.88658				814	1.60793	0.806462	0.664641	0.927236	1.16097	1.28726				814	1.60793	0.806462	0.664641	0.927236	1.16097	1.28726				814	1.51495	1.46775	0.516326	2.0302	0.941738	0.916221				814	1.21657	0.998523	0.63274	1.06452	0.932123	0.886405
815	1.33475	2.86548	1.35433	3.88403	1.09201	0.737219				815	1.54555	1.01024	0.574018	1.34688	1.19274	1.36664				815	1.54555	1.01024	0.574018	1.34688	1.19274	1.36664				815	1.48051	1.18122	0.677138	1.54058	0.941651	0.502805				815	1.36094	1.51349	0.881648	1.42612	1.05485	0.904588
816	1.40564	2.53093	1.43746	3.34321	1.18471	0.822591				816	1.56563	1.05748	0.430594	1.47514	1.21884	1.41255				816	1.56563	1.05748	0.430594	1.47514	1.21884	1.41255				816	1.43904	1.34575	0.623498	1.79548	1.01018	0.882844				816	1.29126	1.15689	0.648933	1.29867	1.01696	0.889188
817	1.45368	2.34625	1.19432	3.12086	1.26624	1.0922				817	1.49985	1.14175	0.91241	1.35856	1.23811	1.54493				817	1.49985	1.14175	0.91241	1.35856	1.23811	1.54493				817	1.5219	1.07981	0.594122	1.4445	1.05578	0.825377				817	1.33981	1.00186	0.753652	0.940031	1.04697	0.847549
818	1.46498	2.66128	1.49333	3.5006	1.21704	0.863021				818	1.52674	0.604062	0.448301	0.749978	1.28222	1.47462				818	1.52674	0.604062	0.448301	0.749978	1.28222	1.47462				818	1.52271	0.947462	0.571891	1.24583	0.893886	0.537782				818	1.43091	1.01612	0.650232	1.13189	1.04869	0.787142
819	1.28778	2.51962	1.30074	3.36742	1.19337	0.857721				819	1.51352	0.975233	0.689661	1.22807	1.26348	1.44975				819	1.51352	0.975233	0.689661	1.22807	1.26348	1.44975				819	1.50936	0.976617	0.266044	1.37149	0.845278	0.47853				819	1.33657	1.18285	0.611377	1.18667	1.01044	0.999939
820	1.41273	2.67644	1.37459	3.59002	1.2346	0.896297				820	1.50598	1.0693	0.472438	1.46941	1.18501	1.44248				820	1.50598	1.0693	0.472438	1.46941	1.18501	1.44248				820	1.48242	1.00983	0.232869	1.44154	0.92177	0.96948				820	1.36828	1.25378	0.677631	1.24275	1.03328	0.960114
821	1.31773	2.62321	1.18529	3.55862	1.1272	0.701208				821	1.485	1.09204	0.527811	1.40848	1.21945	1.27998				821	1.485	1.09204	0.527811	1.40848	1.21945	1.27998				821	1.46818	0.775966	0.2474	1.10304	0.847003	0.547436				821	1.34829	0.933407	0.564548	0.838601	1.04307	1.09123
822	1.33766	2.8989	1.7213	3.74824	1.14657	0.95036				822	1.47784	0.937288	0.542941	1.18917	1.21921	1.59063				822	1.47784	0.937288	0.542941	1.18917	1.21921	1.59063				822	1.53577	0.750437	0.350406	1.03043	0.822249	0.645661				822	1.40242	1.35673	0.506684	1.31007	0.976182	0.786513
823	1.37782	2.60828	1.41386	3.45079	1.18013	1.02745				823	1.56172	1.25161	0.5552	1.66501	1.2441	1.32182				823	1.56172	1.25161	0.5552	1.66501	1.2441	1.32182				823	1.4902	0.847855	0.201543	1.21604	0.864163	0.431153				823	1.381	1.43054	0.941795	1.42745	1.07257	0.980619
824	1.43688	2.23819	1.19692	2.97056	1.24399	0.943801				824	1.48687	1.30573	1.02485	1.5733	1.31433	1.31743				824	1.48687	1.30573	1.02485	1.5733	1.31433	1.31743				824	1.59321	0.886021	0.359785	1.22446	0.897899	0.630491				824	1.36954	1.25494	0.621959	1.23271	0.967094	0.725284
825	1.41115	2.3344	1.00544	3.18413	1.28482	1.06584				825	1.51367	1.21872	0.667839	1.64052	1.35112	1.5363				825	1.51367	1.21872	0.667839	1.64052	1.35112	1.5363				825	1.52448	0.890969	0.374092	1.21438	0.893495	0.526204				825	1.39152	1.29872	0.535624	1.2602	0.934287	0.706269
826	1.3721	2.49302	1.234	3.33376	1.17419	0.71747				826	1.47099	1.16993	0.804681	1.48829	1.27343	1.53585				826	1.47099	1.16993	0.804681	1.48829	1.27343	1.53585				826	1.57052	1.02333	0.507912	1.38333	0.929462	0.686675				826	1.341	1.58339	0.905329	1.40161	1.06485	0.973673
827	1.37883	2.36625	1.24034	3.13991	1.14186	0.797977				827	1.37791	0.991079	0.556011	1.3284	1.13675	1.30493				827	1.37791	0.991079	0.556011	1.3284	1.13675	1.30493				827	1.50267	0.850902	0.415275	1.16149	0.938065	0.747102				827	1.33637	1.14749	0.471955	0.804021	1.00061	1.01696
828	1.3728	2.44837	1.06305	3.33922	1.1022	0.805544				828	1.45485	0.750272	0.271141	1.05142	1.10524	1.27309				828	1.45485	0.750272	0.271141	1.05142	1.10524	1.27309				828	1.5628	1.22358	0.40389	1.69417	0.912928	0.728331				828	1.34764	1.91198	0.813801	1.26004	1.12634	1.14051
829	1.27482	2.08267	1.16823	2.73213	1.1064	0.925034				829	1.59726	1.08362	0.511206	1.49375	1.17485	1.26978				829	1.59726	1.08362	0.511206	1.49375	1.17485	1.26978				829	1.56979	0.958608	0.480832	1.29917	0.940442	0.875109				829	1.3515	2.30549	0.692701	1.1531	0.99291	0.959803
830	1.35742	1.88104	1.1302	2.425	1.14188	1.12517				830	1.50612	1.04717	0.575702	1.40913	1.22772	1.52591				830	1.50612	1.04717	0.575702	1.40913	1.22772	1.52591				830	1.51567	0.932617	0.587005	1.18306	0.949593	0.877086				830	1.34974	2.21583	0.637095	1.5038	1.05139	0.902491
831	1.41376	2.3249	1.0794	3.13734	1.12624	0.849814				831	1.51702	1.13482	0.554764	1.55632	1.14583	1.3211				831	1.51702	1.13482	0.554764	1.55632	1.14583	1.3211				831	1.55151	1.17212	0.373673	1.60614	0.840368	0.57725				831	1.37552	2.28372	0.694622	1.34047	0.979754	0.909247
832	1.38432	2.28929	1.36273	2.96954	1.26146	1.25069				832	1.45255	1.35516	0.308055	1.8769	1.24434	1.49167				832	1.45255	1.35516	0.308055	1.8769	1.24434	1.49167				832	1.56843	0.940119	0.46484	1.25393	0.95916	0.79341				832	1.44207	1.75353	0.521047	1.08714	1.02232	0.829936
833	1.33716	2.52523	1.37021	3.32371	1.13996	0.95882				833	1.48083	1.26535	0.445718	1.79146	1.21606	1.55538				833	1.48083	1.26535	0.445718	1.79146	1.21606	1.55538				833	1.47077	1.20327	0.457211	1.65298	1.00778	1.01593				833	1.3419	2.01598	0.729924	1.31723	1.01182	0.899809
834	1.30829	2.49501	1.16604	3.37223	1.16137	0.823				834	1.44467	1.08666	0.662057	1.43116	1.1289	1.43928				834	1.44467	1.08666	0.662057	1.43116	1.1289	1.43928				834	1.48528	1.32571	0.585986	1.77222	0.96038	0.813116				834	1.35824	1.65161	0.656765	1.4348	1.03877	0.900657
835	1.44081	2.80409	1.45159	3.73631	1.18893	1.17369				835	1.42558	1.0376	0.510942	1.42295	1.21037	1.3976				835	1.42558	1.0376	0.510942	1.42295	1.21037	1.3976				835	1.46093	1.27796	0.527728	1.73074	0.8742	0.580783				835	1.28578	1.75892	0.720765	1.10127	1.0782	1.05895
836	1.36515	2.7232	1.23334	3.70613	1.00399	0.6989				836	1.34238	0.839675	0.543862	1.09359	1.22612	1.6524				836	1.34238	0.839675	0.543862	1.09359	1.22612	1.6524				836	1.54014	1.18941	0.405703	1.64224	0.945289	0.89929				836	1.37066	1.98674	0.665281	1.12001	1.09446	1.01716
837	1.37335	2.38792	1.60003	3.02214	1.1751	0.774001				837	1.28892	0.684707	0.371547	0.919861	1.15979	1.4347				837	1.28892	0.684707	0.371547	0.919861	1.15979	1.4347				837	1.55049	1.16692	0.480755	1.59431	0.886248	0.763989				837	1.37275	1.76909	0.672114	1.17689	1.03517	0.884472
838	1.3459	2.87452	1.88557	3.65632	1.19569	1.13722				838	1.33235	0.705207	0.260625	0.979085	1.22631	1.71924				838	1.33235	0.705207	0.260625	0.979085	1.22631	1.71924				838	1.62816	1.40127	0.562917	1.9232	0.979395	0.774821				838	1.44413	1.68938	0.540265	1.13069	1.0718	1.00407
839	1.37029	2.4186	1.46885	3.13429	1.18	1.0402				839	1.39394	1.05015	0.484221	1.4498	1.25233	1.65935				839	1.39394	1.05015	0.484221	1.4498	1.25233	1.65935				839	1.5033	1.23991	0.692724	1.62488	0.961297	0.740473				839	1.42733	1.9821	0.672357	0.925634	1.01761	1.02268
840	1.39732	2.53367	1.39399	3.34934	1.08858	1.03925				840	1.41454	0.865054	0.599133	1.10593	1.08691	1.26956				840	1.41454	0.865054	0.599133	1.10593	1.08691	1.26956				840	1.61303	1.34448	0.538954	1.81999	0.994518	0.927524				840	1.34645	1.67694	0.53111	0.968121	0.932208	0.770232
841	1.34863	2.77485	1.66696	3.60754	1.05054	1.05568				841	1.4804	0.92113	0.555429	1.21459	1.26133	1.75542				841	1.4804	0.92113	0.555429	1.21459	1.26133	1.75542				841	1.54714	1.24481	0.35152	1.75025	0.901588	0.653896				841	1.39355	1.57447	0.638464	1.03913	1.0383	1.05614
842	1.44763	2.88811	1.50626	3.85428	1.15065	0.823937				842	1.31785	0.649948	0.387229	0.862368	1.19757	1.6463				842	1.31785	0.649948	0.387229	0.862368	1.19757	1.6463				842	1.53594	1.30627	0.774876	1.71615	0.966766	1.00624				842	1.43985	1.66962	0.705393	1.27111	1.13843	1.04917
843	1.28259	2.58407	1.47145	3.37453	1.09616	1.00478				843	1.3447	0.819027	0.71124	0.925889	1.21244	1.48996				843	1.3447	0.819027	0.71124	0.925889	1.21244	1.48996				843	1.56016	1.28253	0.51038	1.74331	1.01394	1.20372				843	1.33216	1.54618	0.703342	1.12376	1.13207	0.98722
844	1.31041	2.21694	1.24911	2.92134	1.09982	0.935301				844	1.53111	1.08963	0.824792	1.32564	1.3592	1.82261				844	1.53111	1.08963	0.824792	1.32564	1.3592	1.82261				844	1.47432	1.00374	0.433635	1.38695	0.830101	0.692134				844	1.38032	1.63342	0.607595	1.30602	1.1127	1.13743
845	1.33376	2.52716	1.22592	3.39599	1.17232	1.16064				845	1.57795	1.10551	0.632757	1.44729	1.25845	1.69275				845	1.57795	1.10551	0.632757	1.44729	1.25845	1.69275				845	1.48825	1.53944	0.644455	2.08611	0.932747	0.616566				845	1.41605	1.81998	0.941079	1.30655	1.09038	0.807204
846	1.33691	2.50922	1.23296	3.35336	1.21281	1.11747				846	1.39054	1.19426	0.602248	1.62509	1.19301	1.58439				846	1.39054	1.19426	0.602248	1.62509	1.19301	1.58439				846	1.50135	1.14679	0.697688	1.48637	0.923183	0.593275				846	1.38801	1.55544	0.744351	1.12724	1.10369	1.29256
847	1.31978	2.36681	1.08821	3.20176	1.25322	1.35294				847	1.40819	0.549442	0.373922	0.700076	1.24527	1.8665				847	1.40819	0.549442	0.373922	0.700076	1.24527	1.8665				847	1.56728	1.11022	0.71562	1.41644	0.977032	0.917466				847	1.41523	1.51778	0.637141	1.32999	1.12538	0.95187
848	1.28307	2.33986	1.31975	3.04703	1.19537	1.21174				848	1.46752	0.969622	0.778857	1.15491	1.24288	1.69297				848	1.46752	0.969622	0.778857	1.15491	1.24288	1.69297				848	1.60321	0.943695	0.612038	1.18146	0.92686	0.794254				848	1.36766	1.36345	0.820846	1.20666	1.10732	0.887384
849	1.50494	2.68835	1.49115	3.52948	1.21749	0.994024				849	1.49236	0.896791	0.758644	1.03933	1.27412	1.8004				849	1.49236	0.896791	0.758644	1.03933	1.27412	1.8004				849	1.65887	1.13424	0.693907	1.48345	0.966707	0.864393				849	1.3172	1.18791	0.591426	1.13566	0.990345	0.846589
850	1.47309	2.97251	1.46333	3.97848	1.20795	1.04519				850	1.38308	0.750783	0.641192	0.871817	1.14291	1.28391				850	1.38308	0.750783	0.641192	0.871817	1.14291	1.28391				850	1.56513	0.979047	0.417024	1.34307	0.968475	1.03279				850	1.35945	1.57243	0.589579	1.4858	1.19242	1.25999
851	1.41159	3.03336	1.47817	4.07763	1.16168	0.805694				851	1.43711	1.16969	0.693717	1.51051	1.20289	1.59893				851	1.43711	1.16969	0.693717	1.51051	1.20289	1.59893				851	1.60317	1.04691	0.47621	1.4196	0.877354	0.654163				851	1.38646	1.57981	0.595923	1.39755	1.13562	1.11897
852	1.45658	3.16679	1.40896	4.31324	1.10667	0.898709				852	1.36727	1.0904	0.744858	1.39157	1.20984	1.55557				852	1.36727	1.0904	0.744858	1.39157	1.20984	1.55557				852	1.58249	1.52112	0.552415	2.09673	0.93509	0.773173				852	1.39627	1.32177	0.741962	1.13579	1.19703	1.2374
853	1.45649	3.61819	1.67549	4.89683	1.11413	0.838724				853	1.41537	0.700043	0.418592	0.921982	1.16533	1.36664				853	1.41537	0.700043	0.418592	0.921982	1.16533	1.36664				853	1.5155	1.50532	0.458595	2.09378	1.03085	1.04964				853	1.51597	1.61153	0.8962	1.17168	1.24731	1.38002
854	1.40029	3.30716	1.52228	4.47048	1.17812	1.0396				854	1.38187	0.857866	0.490546	1.14716	1.20161	1.72232				854	1.38187	0.857866	0.490546	1.14716	1.20161	1.72232				854	1.56296	1.2328	0.534581	1.68034	0.908408	0.792204				854	1.54213	1.50114	0.613063	1.18492	1.03546	0.896404
855	1.5006	2.86702	1.31875	3.86968	1.25841	1.21887				855	1.37808	0.618909	0.280329	0.844248	1.10753	1.44729				855	1.37808	0.618909	0.280329	0.844248	1.10753	1.44729				855	1.56679	1.26906	0.587517	1.71269	1.00113	1.11685				855	1.53213	1.80016	0.650796	1.10256	1.04247	1.03882
856	1.35002	3.16554	1.35312	4.3293	1.11249	0.881304				856	1.41973	0.701598	0.278026	0.978938	1.06959	1.51085				856	1.41973	0.701598	0.278026	0.978938	1.06959	1.51085				856	1.60174	0.995059	0.58958	1.30008	0.983378	0.907401				856	1.52002	1.91171	1.08929	1.26637	1.32244	1.3421
857	1.37242	3.07955	1.49406	4.14126	1.28418	1.13075				857	1.44247	0.672061	0.402522	0.875646	1.13198	1.47357				857	1.44247	0.672061	0.402522	0.875646	1.13198	1.47357				857	1.57895	0.99305	0.42105	1.3582	1.02086	0.661293				857	1.44649	1.70981	0.71137	1.11986	1.17546	1.44076
858	1.4104	2.99858	1.32454	4.07141	1.28668	1.30154				858	1.50368	0.955826	0.563302	1.25202	1.27329	1.66677				858	1.50368	0.955826	0.563302	1.25202	1.27329	1.66677				858	1.54908	0.96374	0.403749	1.32995	0.875135	0.587714				858	1.44273	1.75802	0.616796	0.758276	1.02664	0.844972
859	1.38999	2.64771	1.36101	3.52088	1.28811	1.33848				859	1.41736	0.765083	0.518772	0.947596	1.25107	1.6912				859	1.41736	0.765083	0.518772	0.947596	1.25107	1.6912				859	1.5134	0.856647	0.312169	1.17824	0.862515	0.597691				859	1.42238	1.70615	0.768668	1.1671	1.16706	1.3944
860	1.32966	2.6743	1.1763	3.63486	1.31214	1.32691				860	1.37589	0.767236	0.533897	0.951653	1.20279	1.5134				860	1.37589	0.767236	0.533897	0.951653	1.20279	1.5134				860	1.49379	1.01916	0.368897	1.42424	0.90427	0.814635				860	1.48529	1.63251	0.889873	1.44291	1.25457	1.23326
861	1.334	2.9917	1.5554	3.96064	1.27245	1.19236				861	1.43412	0.592205	0.500442	0.690679	1.26588	1.69249				861	1.43412	0.592205	0.500442	0.690679	1.26588	1.69249				861	1.53502	0.966652	0.302275	1.31179	0.908547	0.898507				861	1.38085	1.34068	0.814158	1.10227	1.15732	1.19613
862	1.27599	2.4809	1.45486	3.21259	1.27221	1.13024				862	1.32557	0.761123	0.623193	0.895876	1.18946	1.60784				862	1.32557	0.761123	0.623193	0.895876	1.18946	1.60784				862	1.48785	1.09288	0.370024	1.52758	0.918451	0.683203				862	1.34813	1.26748	0.513847	1.11084	1.01638	0.955307
863	1.44044	2.66529	1.23782	3.5802	1.24944	1.07829				863	1.43796	0.786502	0.569121	0.980324	1.20352	1.44203				863	1.43796	0.786502	0.569121	0.980324	1.20352	1.44203				863	1.52911	1.23414	0.51443	1.68145	0.933015	0.945726				863	1.36337	1.16025	0.867794	1.18412	1.10573	1.01067
864	1.41325	2.68223	1.42623	3.54166	1.33028	1.36316				864	1.47864	1.17606	0.541794	1.62287	1.25905	1.78276				864	1.47864	1.17606	0.541794	1.62287	1.25905	1.78276				864	1.53288	0.947348	0.560058	1.25217	0.969281	0.890298				864	1.33956	1.15855	0.609981	1.20339	0.97404	0.865387
865	1.36382	3.12683	1.74491	4.0859	1.3045	0.975419				865	1.55214	1.09242	0.568769	1.47938	1.17445	1.59614				865	1.55214	1.09242	0.568769	1.47938	1.17445	1.59614				865	1.55844	0.96704	0.32956	1.3392	0.93073	0.654008				865	1.36748	1.42356	0.647842	1.39238	1.04762	1.11551
866	1.37372	3.31785	1.63527	4.46	1.21755	0.703739				866	1.56831	0.883865	0.54376	1.15426	1.20701	1.54529				866	1.56831	0.883865	0.54376	1.15426	1.20701	1.54529				866	1.53276	0.926935	0.377685	1.27297	0.899504	0.736523				866	1.34148	1.29869	0.963001	1.15859	1.13577	1.09649
867	1.35845	2.73797	1.53729	3.57728	1.27415	0.97926				867	1.48725	1.05904	0.306137	1.51138	1.10241	1.47508				867	1.48725	1.05904	0.306137	1.51138	1.10241	1.47508				867	1.43793	1.05343	0.567664	1.40388	0.918948	0.857356				867	1.35935	1.68884	0.774042	1.38775	1.02757	0.925576
868	1.34476	2.53225	1.22109	3.40135	1.23858	1.14219				868	1.45315	1.08024	0.480452	1.48709	1.14165	1.32971				868	1.45315	1.08024	0.480452	1.48709	1.14165	1.32971				868	1.54235	1.09911	0.549484	1.478	1.02612	1.05351				868	1.32036	1.0828	0.585271	1.06559	1.12064	1.09185
869	1.39232	2.69604	1.67541	3.44604	1.2748	1.12369				869	1.54006	1.24019	0.537633	1.71629	1.26092	1.69986				869	1.54006	1.24019	0.537633	1.71629	1.26092	1.69986				869	1.4626	1.10282	0.550867	1.47753	0.998069	0.888827				869	1.31377	1.11793	0.591168	1.10395	1.11964	1.07157
870	1.4528	2.8031	1.4846	3.69584	1.31801	1.27844				870	1.6158	1.19627	0.66211	1.60227	1.21475	1.61644				870	1.6158	1.19627	0.66211	1.60227	1.21475	1.61644				870	1.44501	1.23828	0.64119	1.64271	1.01069	0.883632				870	1.32428	1.33892	0.824186	1.12972	1.19361	1.2653
871	1.46226	2.99063	1.77341	3.86109	1.44055	1.52077				871	1.47073	1.01504	0.503877	1.38493	1.28271	1.74028				871	1.47073	1.01504	0.503877	1.38493	1.28271	1.74028				871	1.48852	1.28294	0.672555	1.71616	0.944025	0.728571				871	1.29443	1.05746	0.347771	0.972162	1.05296	0.820974
872	1.3062	2.80537	1.64164	3.62495	1.36252	1.26522				872	1.34598	0.924825	0.494173	1.2205	1.29304	1.93375				872	1.34598	0.924825	0.494173	1.2205	1.29304	1.93375				872	1.54575	1.09022	0.482958	1.46546	0.854339	0.633221				872	1.36326	1.10271	0.536169	0.86333	1.01906	0.836037
873	1.37161	2.74696	1.40195	3.64357	1.33355	1.3537				873	1.31183	0.904094	0.439417	1.20883	1.26264	1.65292				873	1.31183	0.904094	0.439417	1.20883	1.26264	1.65292				873	1.55941	0.99296	0.597727	1.31136	0.949704	0.6836				873	1.34982	1.2572	0.614184	1.27778	0.992625	0.8134
874	1.34795	2.79038	1.53593	3.64801	1.35336	1.42872				874	1.40211	0.970385	0.383979	1.3478	1.20015	1.67334				874	1.40211	0.970385	0.383979	1.3478	1.20015	1.67334				874	1.61865	1.0567	0.659702	1.36539	1.07531	0.82765				874	1.28706	1.18395	0.441416	1.03661	0.968068	0.850427
875	1.43666	2.73969	1.46609	3.61219	1.30275	1.2167				875	1.41182	0.986994	0.373089	1.38314	1.18233	1.67084				875	1.41182	0.986994	0.373089	1.38314	1.18233	1.67084				875	1.57173	1.14409	0.663152	1.50681	1.06399	0.776243				875	1.32316	1.11517	0.558516	0.893456	1.0848	0.918072
876	1.41373	2.58528	1.25979	3.45063	1.32827	1.3636				876	1.35847	1.16154	0.535236	1.5998	1.16656	1.51741				876	1.35847	1.16154	0.535236	1.5998	1.16656	1.51741				876	1.59528	1.2081	0.601885	1.61542	0.999418	0.915189				876	1.29857	0.984882	0.716885	0.908153	0.989572	0.699446
877	1.4053	2.63351	1.47284	3.44453	1.33179	1.38139				877	1.37825	0.87688	0.244615	1.25411	1.02991	1.22086				877	1.37825	0.87688	0.244615	1.25411	1.02991	1.22086				877	1.53218	0.891595	0.455276	1.20325	0.908513	0.670907				877	1.31768	1.43819	0.503989	1.53465	1.08697	1.07736
878	1.42863	3.10142	1.62001	4.1159	1.34778	1.21724				878	1.36295	0.748456	0.347529	1.03446	1.14853	1.5028				878	1.36295	0.748456	0.347529	1.03446	1.14853	1.5028				878	1.45424	1.04887	0.434719	1.43316	0.845288	0.559587				878	1.35926	0.84684	0.514739	0.935802	1.1088	1.14481
879	1.51578	2.6426	1.29297	3.53835	1.32811	1.17574				879	1.27379	0.787092	0.381581	1.07445	1.10744	1.4019				879	1.27379	0.787092	0.381581	1.07445	1.10744	1.4019				879	1.51942	1.36699	0.490176	1.8725	0.9668	0.849038				879	1.31011	1.45766	0.858823	1.51266	1.02014	0.693228
880	1.47301	2.66227	1.44083	3.50037	1.28839	1.12148				880	1.38558	0.843455	0.528196	1.10508	1.14714	1.4051				880	1.38558	0.843455	0.528196	1.10508	1.14714	1.4051				880	1.54036	1.48737	0.637699	1.99853	1.03219	0.892509				880	1.2492	1.39946	0.768761	1.41289	0.912618	0.731319
881	1.46727	2.52926	1.41323	3.30123	1.41277	1.39652				881	1.30068	0.977243	0.406226	1.36449	1.07449	1.19508				881	1.30068	0.977243	0.406226	1.36449	1.07449	1.19508				881	1.56342	1.21467	0.608585	1.59421	0.95449	0.833687				881	1.17562	1.23458	0.734072	1.23207	0.943379	0.678868
882	1.4749	2.37651	1.17741	3.17478	1.2794	1.25598				882	1.38493	1.20006	0.386021	1.69995	1.13405	1.57686				882	1.38493	1.20006	0.386021	1.69995	1.13405	1.57686				882	1.53177	1.41158	0.587349	1.89335	0.966026	1.10999				882	1.22916	1.28592	0.962482	1.41589	1.03717	0.925425
883	1.58969	2.35008	1.31961	3.05459	1.46068	1.45875				883	1.28806	1.00174	0.488021	1.37699	1.23782	1.56579				883	1.28806	1.00174	0.488021	1.37699	1.23782	1.56579				883	1.52638	1.18229	0.390735	1.59348	1.0319	0.945261				883	1.32415	1.32933	0.744131	1.34195	1.11868	1.16875
884	1.63226	2.67606	1.28044	3.59814	1.26968	1.1528				884	1.29565	1.03605	0.320549	1.47057	1.19775	1.48613				884	1.29565	1.03605	0.320549	1.47057	1.19775	1.48613				884	1.47312	0.848801	0.33841	1.16638	0.860146	0.59173				884	1.36717	1.14854	0.610801	1.17093	1.14629	1.23003
885	1.56736	2.41106	1.07054	3.26295	1.23431	1.19531				885	1.32215	1.00971	0.468936	1.39221	1.18931	1.61159				885	1.32215	1.00971	0.468936	1.39221	1.18931	1.61159				885	1.48629	1.27353	0.431182	1.72135	0.895862	0.818311				885	1.21137	1.05359	0.575795	1.08538	1.04582	1.05231
886	1.60715	2.24443	1.14797	2.98023	1.38466	1.36163				886	1.38057	0.851858	0.284526	1.20998	1.21246	1.62383				886	1.38057	0.851858	0.284526	1.20998	1.21246	1.62383				886	1.47397	1.3191	0.552932	1.78171	0.939162	0.730698				886	1.21493	1.05885	0.656765	0.979662	1.10688	1.28508
887	1.53437	2.43927	1.29235	3.20947	1.34181	1.11841				887	1.29374	0.934177	0.558623	1.23372	1.06175	1.34236				887	1.29374	0.934177	0.558623	1.23372	1.06175	1.34236				887	1.49087	1.01827	0.561742	1.35887	0.913642	0.75302				887	1.24188	1.46058	0.632193	1.70937	1.05271	1.08352
888	1.50184	2.21627	1.34878	2.85576	1.28863	1.23522				888	1.24398	0.912659	0.301532	1.29692	1.07332	1.28626				888	1.24398	0.912659	0.301532	1.29692	1.07332	1.28626				888	1.465	1.23341	0.484288	1.69564	0.924093	0.511544				888	1.22229	1.07569	0.620694	1.00248	1.0924	1.06127
889	1.64506	2.22215	1.30953	2.87559	1.34242	1.27991				889	1.26519	0.928008	0.240425	1.32736	1.13922	1.43249				889	1.26519	0.928008	0.240425	1.32736	1.13922	1.43249				889	1.52025	1.15637	0.528562	1.58365	0.909114	0.642647				889	1.22752	1.12266	0.538119	0.853032	1.05469	1.05672
890	1.74481	2.04043	1.09372	2.68948	1.36021	1.50273				890	1.34288	1.0812	0.371758	1.52901	0.969817	1.27066				890	1.34288	1.0812	0.371758	1.52901	0.969817	1.27066				890	1.45639	1.3208	0.642862	1.75721	0.986731	0.949182				890	1.23874	1.22169	0.534057	0.926072	0.993019	0.967971
891	1.64357	2.39217	1.27926	3.15558	1.36689	1.29962				891	1.3037	0.982438	0.419797	1.36985	1.0736	1.48022				891	1.3037	0.982438	0.419797	1.36985	1.0736	1.48022				891	1.49451	1.38725	0.767096	1.82673	1.01988	0.872941				891	1.13656	1.10367	0.454837	1.14649	1.12547	1.10982
892	1.51337	2.14985	1.25548	2.78083	1.27808	1.1429				892	1.3533	1.17156	0.50844	1.59634	1.03294	1.41235				892	1.3533	1.17156	0.50844	1.59634	1.03294	1.41235				892	1.51992	1.34747	0.687704	1.77828	0.960343	0.823998				892	1.20452	1.03761	0.569584	0.862531	1.08027	1.01359
893	1.35536	2.33152	1.38434	2.9967	1.37519	1.45242				893	1.3017	0.93145	0.530911	1.23743	1.08729	1.42844				893	1.3017	0.93145	0.530911	1.23743	1.08729	1.42844				893	1.47357	1.13132	0.62001	1.48528	0.940487	0.895622				893	1.17578	1.25957	0.509746	1.05012	1.09668	0.910028
894	1.32367	2.65881	1.19836	3.59407	1.26809	0.98675				894	1.29559	0.857595	0.391456	1.17723	0.80896	0.864767				894	1.29559	0.857595	0.391456	1.17723	0.80896	0.864767				894	1.465	1.31294	0.49741	1.79653	0.94178	0.714205				894	1.2387	1.29549	0.384955	0.871842	1.1265	1.17418
895	1.45566	2.26838	1.31542	2.94562	1.35794	1.34808				895	1.34015	1.07343	0.269093	1.43463	0.956833	1.39726				895	1.34015	1.07343	0.269093	1.43463	0.956833	1.39726				895	1.54065	1.12615	0.679757	1.46808	1.06171	0.909833				895	1.28406	1.54451	0.536095	1.08245	1.19801	1.3095
896	1.4448	2.40108	1.30625	3.15618	1.24141	1.21605				896	1.35037	1.23853	0.546002	1.72081	0.980184	1.14313				896	1.35037	1.23853	0.546002	1.72081	0.980184	1.14313				896	1.49354	1.1954	0.791827	1.52118	0.932559	0.591523				896	1.29937	1.68304	0.666427	0.968899	1.08457	1.1444
897	1.44865	2.41184	1.19085	3.23753	1.25083	1.24042				897	1.42006	1.16439	0.669714	1.54307	1.12271	1.58427				897	1.42006	1.16439	0.669714	1.54307	1.12271	1.58427				897	1.42637	1.25111	0.717967	1.63298	1.08442	0.791626				897	1.36643	1.73352	0.764235	0.915825	1.05096	1.00842
898	1.43108	1.87837	1.18611	2.39757	1.15945	1.11728				898	1.51934	1.02498	0.458424	1.38628	1.10822	1.48266				898	1.51934	1.02498	0.458424	1.38628	1.10822	1.48266				898	1.32316	1.09707	0.633759	1.43724	0.981625	0.780236				898	1.2359	1.79709	0.55407	1.21224	1.16933	1.1984
899	1.36816	2.214	1.20049	2.93805	1.28205	1.23131				899	1.39862	1.10414	0.229725	1.59626	1.01525	1.54182				899	1.39862	1.10414	0.229725	1.59626	1.01525	1.54182				899	1.41844	1.01873	0.702262	1.28759	0.948451	0.664371				899	1.15767	1.59435	0.352272	1.05492	1.04214	0.736871
900	1.50565	2.39149	1.2453	3.19018	1.41089	1.64254				900	1.4411	0.727476	0.308072	0.993894	1.05631	1.4833				900	1.4411	0.727476	0.308072	0.993894	1.05631	1.4833				900	1.4233	0.860286	0.514422	1.14207	0.933266	0.560875				900	1.13136	1.88818	1.11123	1.39929	1.08459	1.00161
901	1.42622	2.09353	1.18911	2.74205	1.22665	1.15538				901	1.56399	0.773645	0.359673	1.04432	1.09157	1.50673				901	1.56399	0.773645	0.359673	1.04432	1.09157	1.50673				901	1.45873	0.80031	0.425939	1.07079	0.93843	0.695265				901	1.21224	1.82156	0.605485	1.22456	1.07323	0.937231
902	1.40394	2.12533	1.16128	2.79538	1.30494	1.20316				902	1.52865	0.774006	0.456383	1.01278	1.04251	1.38792				902	1.52865	0.774006	0.456383	1.01278	1.04251	1.38792				902	1.393	0.756408	0.481144	0.96914	0.944181	0.634886				902	1.33487	1.98481	0.488476	1.00366	1.09373	0.855223
903	1.40985	2.38994	1.25011	3.1798	1.33784	1.15472				903	1.60015	0.590015	0.363429	0.771589	1.06292	1.43276				903	1.60015	0.590015	0.363429	0.771589	1.06292	1.43276				903	1.45669	0.858946	0.36294	1.15048	0.922776	0.660694				903	1.26268	1.71885	0.63451	1.0071	1.0771	1.0246
904	1.45407	2.16559	1.39233	2.75922	1.31621	1.21674				904	1.48957	0.864791	0.595827	1.05062	1.21678	1.59792				904	1.48957	0.864791	0.595827	1.05062	1.21678	1.59792				904	1.393	1.00504	0.33792	1.36944	0.920413	0.50371				904	1.26111	1.60079	0.585741	0.948119	1.15666	1.06716
905	1.50548	1.93734	1.13054	2.51911	1.33629	1.41794				905	1.49035	0.716296	0.474582	0.893201	1.01138	1.30871				905	1.49035	0.716296	0.474582	0.893201	1.01138	1.30871				905	1.4211	1.02003	0.657342	1.30719	0.925759	0.486453				905	1.14208	1.72422	0.573789	0.831129	1.07162	0.91311
906	1.57699	1.93723	1.07233	2.53935	1.30381	1.35834				906	1.4674	0.783915	0.362354	1.0798	0.998361	1.37575				906	1.4674	0.783915	0.362354	1.0798	0.998361	1.37575				906	1.38915	0.827174	0.38505	1.14086	1.02299	0.620102				906	1.15489	1.91751	0.530936	1.07134	1.07627	0.920116
907	1.50118	1.89867	1.03737	2.48944	1.39087	1.42178				907	1.47673	0.854419	0.491575	1.1342	1.16364	1.7109				907	1.47673	0.854419	0.491575	1.1342	1.16364	1.7109				907	1.37573	1.22812	0.408074	1.71565	0.993374	0.884846				907	1.12486	1.85317	0.592784	0.825815	1.00601	0.759185
908	1.52219	1.76233	0.958199	2.3085	1.31715	1.42806				908	1.3822	0.988549	0.57917	1.29925	1.15153	1.41963				908	1.3822	0.988549	0.57917	1.29925	1.15153	1.41963				908	1.34571	1.20439	0.340611	1.66106	1.03451	0.889384				908	1.13468	1.76187	0.759326	1.07077	1.09713	1.22242
909	1.56196	2.38187	1.27607	3.15604	1.37667	1.32086				909	1.2935	0.982444	0.54824	1.29717	1.02793	1.35113				909	1.2935	0.982444	0.54824	1.29717	1.02793	1.35113				909	1.36276	1.16793	0.281886	1.66381	0.997029	0.64106				909	1.10382	1.48093	0.450392	0.784532	1.0967	1.24982
910	1.41112	2.21362	1.21063	2.92738	1.24016	1.35655				910	1.34473	0.768808	0.40145	1.03837	1.07356	1.49353				910	1.34473	0.768808	0.40145	1.03837	1.07356	1.49353				910	1.42334	1.33224	0.514202	1.80134	1.09853	1.0345				910	1.0793	1.29318	0.396224	1.08283	1.08133	1.07867
911	1.41483	2.09487	1.09221	2.7875	1.31739	1.41483				911	1.34088	0.83133	0.351685	1.10817	0.969543	1.21303				911	1.34088	0.83133	0.351685	1.10817	0.969543	1.21303				911	1.38911	0.98585	0.653987	1.26507	1.04441	1.02037				911	1.17327	1.17905	0.383623	0.879596	1.013	1.02493
912	1.49839	2.10798	1.19974	2.75383	1.26053	1.12117				912	1.24122	0.995898	0.432149	1.3567	0.9947	1.44743				912	1.24122	0.995898	0.432149	1.3567	0.9947	1.44743				912	1.43667	0.972397	0.555668	1.25641	0.985492	0.877579				912	1.26981	1.55513	0.645147	1.13292	1.11193	1.12232
913	1.40745	2.20817	1.20106	2.90877	1.26593	1.06332				913	1.36943	0.977239	0.407113	1.36558	1.02653	1.44456				913	1.36943	0.977239	0.407113	1.36558	1.02653	1.44456				913	1.32839	0.86544	0.436584	1.17325	0.922419	0.648069				913	1.2101	1.7833	0.661806	1.20912	1.21162	1.15842
914	1.44339	2.14457	1.34262	2.75792	1.27898	1.29863				914	1.28811	1.26386	0.351739	1.75791	1.0274	1.46316				914	1.28811	1.26386	0.351739	1.75791	1.0274	1.46316				914	1.33181	0.824876	0.412141	1.09868	1.0027	0.809992				914	1.2046	1.19614	0.642047	1.17339	1.14503	1.18671
915	1.45075	1.99463	1.29706	2.54214	1.30993	1.41577				915	1.38963	0.938245	0.293156	1.33521	1.09778	1.55461				915	1.38963	0.938245	0.293156	1.33521	1.09778	1.55461				915	1.32487	1.00669	0.324327	1.40849	0.964437	0.679588				915	1.25983	0.984104	0.482371	0.804869	0.95485	0.836936
916	1.53537	2.04707	1.11637	2.70662	1.22044	1.2789				916	1.31898	0.887382	0.457942	1.2035	1.04045	1.42879				916	1.31898	0.887382	0.457942	1.2035	1.04045	1.42879				916	1.39594	0.933067	0.361535	1.29619	0.939104	0.766295				916	1.33879	1.01634	0.45564	0.908095	1.06775	1.03694
917	1.57769	1.69858	0.829208	2.2709	1.34674	1.53516				917	1.40763	1.01937	0.312212	1.45166	1.0154	1.51352				917	1.40763	1.01937	0.312212	1.45166	1.0154	1.51352				917	1.39369	0.913512	0.365929	1.27127	0.956227	0.863557				917	1.25294	1.25191	0.493039	1.10289	1.01594	0.882356
918	1.64722	1.54548	0.933721	1.98205	1.35874	1.31801				918	1.44289	1.12895	0.472212	1.57499	1.11656	1.58126				918	1.44289	1.12895	0.472212	1.57499	1.11656	1.58126				918	1.41381	1.26604	0.398157	1.75971	0.957724	0.765659				918	1.18237	1.18858	0.465856	1.09087	1.00137	0.620253
919	1.48312	1.94277	0.914408	2.62762	1.3038	1.32251				919	1.4943	1.10583	0.448975	1.5433	1.12098	1.53635				919	1.4943	1.10583	0.448975	1.5433	1.12098	1.53635				919	1.37741	1.47082	0.51582	2.0138	0.92597	0.705475				919	1.2672	0.898464	0.308903	0.838197	0.975583	0.851822
920	1.46358	1.89751	1.15293	2.44101	1.38025	1.35057				920	1.48637	0.852666	0.39818	1.14901	1.1243	1.64208				920	1.48637	0.852666	0.39818	1.14901	1.1243	1.64208				920	1.32628	1.35833	0.520081	1.83665	0.968508	0.732283				920	1.23908	0.987748	0.615286	0.978804	1.02397	0.948782
921	1.37367	2.25132	1.40981	2.87956	1.28956	1.0918				921	1.54615	0.817111	0.323875	1.1411	1.02783	1.37075				921	1.54615	0.817111	0.323875	1.1411	1.02783	1.37075				921	1.36415	1.46605	0.604894	1.91131	1.04873	0.811664				921	1.2122	0.957796	0.40917	0.877038	0.984109	0.962823
922	1.45689	1.71503	1.07607	2.19006	1.36631	1.54139				922	1.63752	1.23479	0.727497	1.6425	1.22605	1.60003				922	1.63752	1.23479	0.727497	1.6425	1.22605	1.60003				922	1.4229	1.16807	0.61485	1.57246	0.98941	0.844235				922	1.1746	1.02252	0.564417	1.06892	1.00186	0.83859
923	1.45471	2.02298	1.07875	2.65563	1.37076	1.5916				923	1.51701	1.13218	0.672722	1.49208	1.13269	1.43012				923	1.51701	1.13218	0.672722	1.49208	1.13269	1.43012				923	1.37386	1.4065	0.69804	1.89198	1.01316	0.55501				923	1.20779	1.15313	0.455954	1.23417	0.937991	0.762733
924	1.4037	2.02684	1.02726	2.69463	1.36036	1.56604				924	1.472	1.16541	0.549737	1.60387	1.10696	1.57614				924	1.472	1.16541	0.549737	1.60387	1.10696	1.57614				924	1.4672	1.53757	0.593705	2.08247	1.152	1.06248				924	1.23727	1.44988	0.56754	1.28258	0.909181	0.610419
925	1.45676	2.13502	1.29811	2.76598	1.2351	1.1601				925	1.52167	0.873929	0.492235	1.16654	1.16879	1.64156				925	1.52167	0.873929	0.492235	1.16654	1.16879	1.64156				925	1.41795	1.42444	0.472176	1.97135	1.04025	0.72049				925	1.26729	1.16671	0.566517	1.17539	0.940372	0.830753
926	1.53873	2.41589	1.38307	3.14277	1.40494	1.42886				926	1.60505	1.06442	0.606327	1.41743	1.155	1.2049				926	1.60505	1.06442	0.606327	1.41743	1.155	1.2049				926	1.31545	1.00206	0.559818	1.33623	0.972679	0.825296				926	1.21479	1.01606	0.609561	1.05059	1.03967	0.992583
927	1.4829	2.19461	1.22516	2.88403	1.29193	1.23836				927	1.6285	1.12126	0.536777	1.52892	1.10967	1.29193				927	1.6285	1.12126	0.536777	1.52892	1.10967	1.29193				927	1.39211	1.00634	0.482659	1.36209	0.866706	0.476754				927	1.26499	1.23152	0.610731	1.21795	1.05281	0.990976
928	1.40055	2.63768	1.22247	3.54756	1.3123	1.39216				928	1.45679	1.22812	0.493026	1.7105	1.20428	1.59202				928	1.45679	1.22812	0.493026	1.7105	1.20428	1.59202				928	1.45087	1.1529	0.361087	1.57812	0.924736	0.868057				928	1.19283	1.03368	0.483709	1.16233	1.13432	1.04706
929	1.57186	2.1465	1.24526	2.79598	1.38602	1.64211				929	1.57714	0.881899	0.722382	1.02367	1.15089	1.42438				929	1.57714	0.881899	0.722382	1.02367	1.15089	1.42438				929	1.38693	0.89019	0.449618	1.19876	0.984252	0.810711				929	1.16198	1.0033	0.430233	0.906316	0.974335	0.946112
930	1.40942	2.39312	1.16953	3.21973	1.25104	1.32696				930	1.54963	1.08259	0.774956	1.35359	1.20181	1.70905				930	1.54963	1.08259	0.774956	1.35359	1.20181	1.70905				930	1.42464	1.05143	0.345179	1.4762	0.879416	0.65493				930	1.13314	1.08924	0.546468	0.985117	1.01901	1.09122
931	1.44864	2.36243	1.16047	3.17743	1.20911	1.16146				931	1.47358	1.21699	0.626366	1.64591	1.22474	1.67063				931	1.47358	1.21699	0.626366	1.64591	1.22474	1.67063				931	1.36296	1.01262	0.250038	1.43009	0.969801	0.591671				931	1.08694	1.18886	0.608202	1.29441	0.971654	0.708018
932	1.38085	2.43697	1.17359	3.26352	1.28363	1.26722				932	1.50285	1.37406	0.529715	1.91503	1.20373	1.7365				932	1.50285	1.37406	0.529715	1.91503	1.20373	1.7365				932	1.38233	0.818286	0.220913	1.09821	0.886658	0.658641				932	1.19725	1.24626	0.541689	1.3405	1.05219	0.893129
933	1.35681	2.33582	1.32294	3.05639	1.3223	1.08934				933	1.5227	1.1698	0.680832	1.5439	1.22005	1.50842				933	1.5227	1.1698	0.680832	1.5439	1.22005	1.50842				933	1.40261	0.831915	0.277877	1.16766	0.794741	0.535683				933	1.25183	1.2319	0.512252	1.09379	0.950629	0.709215
934	1.4218	2.13288	1.48697	2.63683	1.41341	1.59276				934	1.48511	1.26379	0.645107	1.65876	1.25235	1.52647				934	1.48511	1.26379	0.645107	1.65876	1.25235	1.52647				934	1.38188	0.715432	0.319001	0.988437	0.907929	0.82886				934	1.31623	1.18887	0.822072	1.18125	1.08213	1.04376
935	1.42535	2.02818	1.14999	2.63085	1.38168	1.24979				935	1.56261	1.24113	0.779571	1.58256	1.22314	1.28052				935	1.56261	1.24113	0.779571	1.58256	1.22314	1.28052				935	1.3444	0.993268	0.387392	1.36165	1.11786	1.13375				935	1.24751	1.31655	0.457904	1.51626	1.00146	0.738842
936	1.44221	2.16566	1.37035	2.73298	1.45987	1.50224				936	1.51394	1.15533	0.763092	1.46558	1.34832	1.62352				936	1.51394	1.15533	0.763092	1.46558	1.34832	1.62352				936	1.40905	1.18716	0.369665	1.65747	0.941064	0.673401				936	1.22965	1.19241	0.421051	1.06095	0.957974	0.759237
937	1.43064	2.22697	1.42484	2.79346	1.41617	1.40555				937	1.51741	1.06214	0.528562	1.4207	1.18046	1.24752				937	1.51741	1.06214	0.528562	1.4207	1.18046	1.24752				937	1.37722	1.03324	0.392199	1.42771	0.878658	0.599731				937	1.2099	1.06624	0.436284	1.07949	1.04702	1.16703
938	1.47159	2.47794	1.28298	3.2875	1.34915	1.3782				938	1.44421	1.37495	0.509584	1.92444	1.20628	1.66696				938	1.44421	1.37495	0.509584	1.92444	1.20628	1.66696				938	1.56234	1.10631	0.562157	1.48311	0.918387	0.805719				938	1.27105	1.1667	0.687821	1.05524	1.02834	0.918628
939	1.50234	1.98842	1.55751	2.36117	1.31136	1.29315				939	1.57901	0.921277	0.421082	1.27288	1.23205	1.53554				939	1.57901	0.921277	0.421082	1.27288	1.23205	1.53554				939	1.43968	1.05428	0.448403	1.43888	0.989994	0.953062				939	1.32385	1.40564	0.550313	1.07509	1.09068	1.00979
940	1.44632	2.54671	1.41433	3.34749	1.2939	1.42635				940	1.35465	1.0404	0.586307	1.38014	1.14055	1.14616				940	1.35465	1.0404	0.586307	1.38014	1.14055	1.14616				940	1.35141	1.15477	0.427007	1.57931	1.01391	0.938083				940	1.31022	1.61644	0.581877	1.0739	0.97925	0.914555
941	1.52333	2.48175	1.4374	3.23854	1.31615	1.3202				941	1.46567	0.868413	0.526386	1.13809	1.16962	1.32798				941	1.46567	0.868413	0.526386	1.13809	1.16962	1.32798				941	1.49928	0.868227	0.341265	1.15044	1.02136	0.694641				941	1.32186	1.54226	0.431658	1.2243	1.06338	1.00791
942	1.55384	2.78998	1.28338	3.77291	1.24646	1.17691				942	1.41718	1.19137	0.397515	1.69155	1.1404	1.20393				942	1.41718	1.19137	0.397515	1.69155	1.1404	1.20393				942	1.42094	1.15101	0.359528	1.60159	0.982835	0.825741				942	1.21648	1.72246	0.510144	1.15497	0.993904	0.921816
943	1.52718	2.40669	1.48382	3.09402	1.42131	1.68158				943	1.3513	0.965654	0.452542	1.32418	1.16408	1.50598				943	1.3513	0.965654	0.452542	1.32418	1.16408	1.50598				943	1.36612	0.997133	0.322423	1.37741	0.949547	0.700227				943	1.20386	1.74604	0.478205	1.03915	1.01065	0.985501
944	1.43776	2.56766	1.48054	3.34428	1.21976	1.06306				944	1.42769	0.959781	0.501807	1.30521	1.21526	1.69036				944	1.42769	0.959781	0.501807	1.30521	1.21526	1.69036				944	1.40455	1.15751	0.650071	1.53303	0.944119	0.947015				944	1.14722	1.67833	0.634187	1.3991	1.08073	1.16355
945	1.60995	2.73795	1.50457	3.6143	1.21162	1.27407				945	1.47007	1.21566	0.676086	1.62551	1.29994	1.65018				945	1.47007	1.21566	0.676086	1.62551	1.29994	1.65018				945	1.45651	1.029	0.579446	1.3537	0.994853	0.849423				945	1.28162	1.82285	0.785506	1.15356	1.18604	1.28635
946	1.42238	2.73838	1.63044	3.53952	1.37532	1.30282				946	1.39572	1.0212	0.572249	1.3444	1.14002	1.24223				946	1.39572	1.0212	0.572249	1.3444	1.14002	1.24223				946	1.39674	0.955418	0.405688	1.29678	0.885199	0.669993				946	1.21022	1.84956	0.747344	1.60008	1.04532	0.965709
947	1.45055	2.77644	1.46818	3.67277	1.21838	1.00812				947	1.47169	1.18532	0.511687	1.64905	1.17418	1.36548				947	1.47169	1.18532	0.511687	1.64905	1.17418	1.36548				947	1.46627	0.791671	0.365271	1.08059	0.98338	0.675129				947	1.27506	1.65427	0.583332	1.09911	1.03889	1.07512
948	1.33685	2.3723	1.4998	3.03853	1.25443	1.2687				948	1.49044	1.27042	0.470288	1.7881	1.2595	1.50496				948	1.49044	1.27042	0.470288	1.7881	1.2595	1.50496				948	1.42403	1.00991	0.492237	1.37254	1.0261	0.965693				948	1.1314	1.83437	0.800598	1.18194	1.04063	1.01214
949	1.41921	2.84745	1.53679	3.74813	1.32193	1.3552				949	1.38616	1.36524	0.543686	1.89222	1.27521	1.63137				949	1.38616	1.36524	0.543686	1.89222	1.27521	1.63137				949	1.45546	1.00659	0.535694	1.35093	1.06796	0.923468				949	1.17241	1.60173	0.590219	1.01223	1.0045	0.930191
950	1.52061	2.71979	1.62869	3.50908	1.30788	1.5131				950	1.41093	0.85163	0.461025	1.14784	1.306	1.55004				950	1.41093	0.85163	0.461025	1.14784	1.306	1.55004				950	1.50933	0.946168	0.453424	1.2922	0.945795	0.710709				950	1.27191	1.67989	0.530487	1.19179	1.0112	1.03272
951	1.4323	2.63233	1.25413	3.53617	1.30744	1.3631				951	1.39438	0.955166	0.360155	1.34382	1.28408	1.50249				951	1.39438	0.955166	0.360155	1.34382	1.28408	1.50249				951	1.46687	0.962575	0.409622	1.32884	1.00109	0.831477				951	1.22755	1.74522	0.54379	0.973941	1.01397	0.868933
952	1.44517	2.17454	1.01198	2.92735	1.20117	1.33184				952	1.35998	0.840173	0.433889	1.12554	1.281	1.61175				952	1.35998	0.840173	0.433889	1.12554	1.281	1.61175				952	1.5331	1.22115	0.747115	1.58003	1.16604	1.06697				952	1.1953	1.6241	0.435554	1.06821	1.08605	1.12363
953	1.48804	2.17753	1.2822	2.84532	1.33875	1.65815				953	1.41757	1.01926	0.569457	1.34282	1.227	1.19337				953	1.41757	1.01926	0.569457	1.34282	1.227	1.19337				953	1.49545	1.14385	0.524542	1.54051	1.00146	0.740775				953	1.19116	1.14253	0.700112	1.11937	0.971752	0.829381
954	1.42603	2.44049	1.18728	3.26523	1.34164	1.50104				954	1.36879	1.26406	0.534406	1.7241	1.28201	1.60496				954	1.36879	1.26406	0.534406	1.7241	1.28201	1.60496				954	1.57111	0.98126	0.54247	1.30064	0.948501	0.648638				954	1.12759	1.60687	0.802678	1.06968	1.08253	1.05305
955	1.39336	2.58305	1.42798	3.41766	1.21899	1.21236				955	1.42796	1.15078	0.352203	1.61138	1.28386	1.57467				955	1.42796	1.15078	0.352203	1.61138	1.28386	1.57467				955	1.56101	1.3941	0.742597	1.82484	1.07325	0.865466				955	1.13662	1.1543	0.690242	1.01498	0.98814	0.968269
956	1.40154	2.18805	1.08043	2.94313	1.21221	1.25617				956	1.43201	1.11966	0.346429	1.58077	1.2634	1.77862				956	1.43201	1.11966	0.346429	1.58077	1.2634	1.77862				956	1.4831	1.36267	0.736262	1.78406	1.0898	0.969347				956	1.14129	1.21026	0.577489	1.1406	1.072	1.001
957	1.44082	2.28799	1.26344	3.01627	1.32381	1.6119				957	1.48915	0.979684	0.441306	1.33822	1.31941	1.73359				957	1.48915	0.979684	0.441306	1.33822	1.31941	1.73359				957	1.49141	1.15626	0.62229	1.54711	0.9717	0.697888				957	1.06612	0.936432	0.547569	0.936131	0.940413	0.616858
958	1.39107	2.33788	1.09466	3.15521	1.32442	1.38286				958	1.44778	1.35423	0.522566	1.83965	1.35349	1.72158				958	1.44778	1.35423	0.522566	1.83965	1.35349	1.72158				958	1.54787	0.949585	0.392935	1.27667	1.02891	0.762246				958	1.16338	1.33084	0.632209	1.2259	1.07971	1.0387
959	1.4127	2.16909	1.33656	2.75877	1.24175	1.45466				959	1.45755	1.10214	0.420223	1.51419	1.28704	1.65533				959	1.45755	1.10214	0.420223	1.51419	1.28704	1.65533				959	1.56439	1.03336	0.604379	1.36485	1.05765	0.926315				959	1.19147	1.03807	0.510894	0.899764	1.01968	0.839085
960	1.39293	2.49187	1.33552	3.30324	1.22606	1.38806				960	1.41869	0.852384	0.364084	1.16712	1.2743	1.6084				960	1.41869	0.852384	0.364084	1.16712	1.2743	1.6084				960	1.71231	1.24171	0.79334	1.58716	1.08218	0.809731				960	1.21516	1.22209	0.546935	1.15297	0.922201	0.548053
961	1.35919	2.61018	1.6358	3.33545	1.39819	1.43403				961	1.34042	1.03009	0.460365	1.42879	1.15706	1.31205				961	1.34042	1.03009	0.460365	1.42879	1.15706	1.31205				961	1.69079	1.13595	0.626051	1.49359	1.04787	0.73339				961	1.3343	1.10269	0.587222	1.05801	1.10886	1.05756
962	1.34997	2.72597	1.70404	3.48836	1.3561	1.12687				962	1.40595	0.906049	0.458061	1.23407	1.29311	1.66926				962	1.40595	0.906049	0.458061	1.23407	1.29311	1.66926				962	1.63607	1.14003	0.637192	1.50366	1.09933	0.795217				962	1.27872	1.17658	0.465382	1.3987	0.987947	0.885708
963	1.35233	2.84064	1.52375	3.75148	1.26101	1.34276				963	1.30701	1.35753	0.565342	1.88267	1.23333	1.79323				963	1.30701	1.35753	0.565342	1.88267	1.23333	1.79323				963	1.69549	0.991595	0.410044	1.3519	1.01363	0.664325				963	1.29265	1.14332	0.504707	1.07386	0.965294	0.828648
964	1.41266	2.72664	1.56376	3.56357	1.24663	1.4658				964	1.42729	1.32939	0.336306	1.907	1.13704	1.61422				964	1.42729	1.32939	0.336306	1.907	1.13704	1.61422				964	1.64086	0.91115	0.19972	1.306	1.03531	0.827337				964	1.23353	1.43621	0.64913	1.33722	1.00399	0.788388
965	1.35836	2.95232	1.70269	3.85873	1.25699	1.31392				965	1.41228	1.14486	0.549571	1.56624	1.19138	1.39509				965	1.41228	1.14486	0.549571	1.56624	1.19138	1.39509				965	1.70701	1.12776	0.744904	1.44239	1.10843	1.12148				965	1.19522	1.12362	0.53764	1.19796	0.99686	0.782888
966	1.41714	2.01108	1.39004	2.49821	1.23038	1.50019				966	1.35102	0.907834	0.5238	1.21194	1.13208	1.51886				966	1.35102	0.907834	0.5238	1.21194	1.13208	1.51886				966	1.6723	1.06174	0.587469	1.39889	0.94312	0.711427				966	1.38325	1.09157	0.516143	1.11993	1.04061	0.801339
967	1.44373	2.42378	1.42893	3.13124	1.19101	1.27024				967	1.30306	1.1411	0.379413	1.61316	1.15127	1.3551				967	1.30306	1.1411	0.379413	1.61316	1.15127	1.3551				967	1.54521	1.14777	0.3705	1.5624	0.951733	0.789038				967	1.35956	1.28286	0.624848	1.08784	1.13815	1.14445
968	1.4782	2.61293	1.46963	3.4134	1.3193	1.5614				968	1.27367	1.21109	0.315279	1.73037	1.15184	1.44465				968	1.27367	1.21109	0.315279	1.73037	1.15184	1.44465				968	1.58542	0.997982	0.480466	1.35159	0.916327	0.779914				968	1.43223	1.17574	0.651907	1.3509	1.03596	0.918418
969	1.38549	2.37937	1.64234	2.96442	1.17254	1.22263				969	1.39255	1.42805	0.489514	2.01797	1.15	1.5946				969	1.39255	1.42805	0.489514	2.01797	1.15	1.5946				969	1.5551	1.20527	0.359496	1.66695	0.964612	0.918364				969	1.40173	1.11268	0.700692	1.03736	1.05368	0.958443
970	1.33882	2.43752	1.33516	3.19882	1.1671	1.25141				970	1.37456	1.28717	0.522496	1.80022	1.22664	1.41808				970	1.37456	1.28717	0.522496	1.80022	1.22664	1.41808				970	1.57449	1.14298	0.488248	1.53277	0.892459	0.647152				970	1.35134	1.16297	0.409609	1.0904	1.14787	0.990993
971	1.38577	2.65918	1.4661	3.48889	1.30539	1.40124				971	1.42687	1.26708	0.497975	1.78101	1.22239	1.41954				971	1.42687	1.26708	0.497975	1.78101	1.22239	1.41954				971	1.52554	0.931757	0.302011	1.29078	0.962755	0.884371				971	1.4141	0.994929	0.554592	1.15227	1.02952	0.697106
972	1.39384	2.88274	1.44564	3.83792	1.26014	1.24797				972	1.34518	0.97661	0.449581	1.33775	1.18102	1.44263				972	1.34518	0.97661	0.449581	1.33775	1.18102	1.44263				972	1.54094	1.02343	0.35155	1.39897	1.05184	0.751388				972	1.27239	1.46942	0.610986	1.18637	1.05419	0.774129
973	1.41348	2.8133	1.59595	3.67431	1.25134	1.34704				973	1.39103	0.965607	0.431963	1.33963	1.04281	1.02702				973	1.39103	0.965607	0.431963	1.33963	1.04281	1.02702				973	1.57112	0.95836	0.484964	1.28567	0.919903	0.830645				973	1.32499	1.56397	0.732761	1.10781	1.07078	1.07093
974	1.48466	2.4674	1.12102	3.34197	1.29095	1.22169				974	1.38113	1.0593	0.509842	1.44863	1.11174	1.25514				974	1.38113	1.0593	0.509842	1.44863	1.11174	1.25514				974	1.63786	0.869372	0.429103	1.18088	0.955145	0.670486				974	1.32686	1.07344	0.675538	1.14393	1.05225	1.00168
975	1.38681	2.47204	1.3088	3.26006	1.11214	0.999262				975	1.39421	0.917322	0.381491	1.2773	1.14932	1.28851				975	1.39421	0.917322	0.381491	1.2773	1.14932	1.28851				975	1.5649	1.13603	0.568649	1.50124	1.05349	0.880033				975	1.30248	1.01947	0.515989	1.02988	0.972894	0.886769
976	1.39341	2.46937	1.31646	3.26741	1.26348	1.322				976	1.31677	0.841763	0.427111	1.15155	1.08131	0.858959				976	1.31677	0.841763	0.427111	1.15155	1.08131	0.858959				976	1.64103	1.21685	0.646469	1.63558	1.04199	1.00154				976	1.30202	1.21267	0.722829	1.19529	1.00782	1.04779
977	1.37401	2.58264	1.5498	3.33764	1.21568	1.33456				977	1.39377	1.07188	0.501878	1.45374	1.12176	1.42739				977	1.39377	1.07188	0.501878	1.45374	1.12176	1.42739				977	1.46197	0.991611	0.455352	1.34881	0.972963	1.08908				977	1.2296	1.2128	0.610861	1.02583	1.00166	0.986276
978	1.48284	2.43965	1.48673	3.1597	1.18189	1.33012				978	1.38927	1.11457	0.677989	1.46253	1.13637	1.19903				978	1.38927	1.11457	0.677989	1.46253	1.13637	1.19903				978	1.53073	1.04638	0.710014	1.34198	1.10077	1.2058				978	1.31676	1.19977	0.676236	1.26443	1.08666	0.951853
979	1.44885	2.57803	1.52625	3.32002	1.36171	1.3615				979	1.44212	1.16318	0.653945	1.55797	1.14536	0.940595				979	1.44212	1.16318	0.653945	1.55797	1.14536	0.940595				979	1.53969	1.16342	0.677501	1.5188	1.07808	0.911995				979	1.25086	1.06922	0.508439	0.892276	0.968253	0.844959
980	1.51609	2.54967	1.38546	3.33606	1.22743	1.29522				980	1.41282	1.13486	0.585106	1.53441	1.23248	1.54805				980	1.41282	1.13486	0.585106	1.53441	1.23248	1.54805				980	1.5478	0.788365	0.632657	0.924652	0.897701	0.786749				980	1.37015	1.16511	0.339601	1.105	1.1038	0.921568
981	1.43861	2.83206	1.64063	3.69323	1.2196	1.22639				981	1.36019	0.867887	0.610284	1.09581	1.17012	1.35015				981	1.36019	0.867887	0.610284	1.09581	1.17012	1.35015				981	1.49255	0.871347	0.48276	1.13363	0.864871	0.769616				981	1.27713	0.991346	0.661122	1.07892	1.04801	1.16651
982	1.4453	2.58393	1.52995	3.34076	1.16554	1.06445				982	1.29813	1.19264	0.744724	1.56716	1.14059	1.34685				982	1.29813	1.19264	0.744724	1.56716	1.14059	1.34685				982	1.61906	0.571074	0.425399	0.705737	0.938696	0.877377				982	1.28652	0.83134	0.40429	0.943937	1.10655	1.08532
983	1.4368	2.45246	1.22501	3.26652	1.21373	1.36548				983	1.39366	1.0639	0.423447	1.49281	1.1333	1.38638				983	1.39366	1.0639	0.423447	1.49281	1.1333	1.38638				983	1.65718	0.740619	0.654765	0.830084	1.02719	0.935041				983	1.20149	1.09007	0.353118	1.12949	1.06764	1.12475
984	1.41103	2.15494	1.07762	2.86086	1.19602	1.42776				984	1.46125	1.15987	0.420595	1.63786	1.13794	1.37863				984	1.46125	1.15987	0.420595	1.63786	1.13794	1.37863				984	1.65098	0.837814	0.669646	0.976838	1.0811	0.8588				984	1.19349	1.32727	0.482795	1.27043	1.06135	0.983933
985	1.42369	2.31571	1.27367	3.03459	1.30411	1.38703				985	1.36431	1.43332	0.433975	2.04576	1.04968	1.13493				985	1.36431	1.43332	0.433975	2.04576	1.04968	1.13493				985	1.60713	0.51383	0.42864	0.596895	1.0848	1.16147				985	1.21945	1.14913	0.394917	1.13898	1.01174	0.969136
986	1.44277	2.87336	1.51068	3.81781	1.15425	1.14924				986	1.45621	1.10248	0.39308	1.56006	1.2078	1.55142				986	1.45621	1.10248	0.39308	1.56006	1.2078	1.55142				986	1.62411	0.44655	0.399452	0.477928	1.10534	1.13897				986	1.20562	1.48423	0.581998	1.29533	1.01417	0.809641
987	1.50508	2.47828	1.51501	3.20102	1.17614	1.29523				987	1.45054	1.04931	0.395323	1.47557	1.2476	1.59263				987	1.45054	1.04931	0.395323	1.47557	1.2476	1.59263				987	1.652	0.57704	0.471811	0.683487	1.05739	0.950418				987	1.16816	0.962518	0.420079	1.02935	0.96476	0.777609
988	1.46306	2.87978	1.49334	3.84036	1.24287	1.08862				988	1.50671	1.27342	0.502672	1.78637	1.25405	1.58889				988	1.50671	1.27342	0.502672	1.78637	1.25405	1.58889				988	1.6366	0.712779	0.631442	0.794334	1.23704	1.39796				988	1.19203	1.16523	0.48448	1.15111	1.09438	0.965004
989	1.48672	2.17444	1.34018	2.77077	1.30009	1.40547				989	1.44575	1.12844	0.435403	1.58566	1.20949	1.12261				989	1.44575	1.12844	0.435403	1.58566	1.20949	1.12261				989	1.57256	0.554598	0.502708	0.617139	1.07906	1.05965				989	1.14844	1.43396	0.657888	1.29196	1.03468	0.913357
990	1.54492	2.79803	1.6023	3.65231	1.4007	1.3809				990	1.44626	1.18701	0.587641	1.58939	1.17188	1.39237				990	1.44626	1.18701	0.587641	1.58939	1.17188	1.39237				990	1.59987	0.631101	0.417766	0.756866	1.11288	1.31024				990	1.21591	1.45786	0.621581	1.53287	1.00302	0.752661
991	1.46796	2.67535	1.37097	3.56956	1.11701	1.21224				991	1.42172	1.29673	0.635862	1.70689	1.06957	0.966268				991	1.42172	1.29673	0.635862	1.70689	1.06957	0.966268				991	1.50551	0.64155	0.51869	0.744432	0.966303	0.610098				991	1.29405	1.3106	0.739211	1.26023	0.937756	0.708514
992	1.44378	2.59302	1.48629	3.38965	1.23487	1.43515				992	1.45563	1.06256	0.493179	1.44096	1.17812	1.33583				992	1.45563	1.06256	0.493179	1.44096	1.17812	1.33583				992	1.56781	0.746219	0.382758	0.948409	1.05988	0.693267				992	1.22759	1.20042	0.604693	1.09776	0.997006	0.962679
993	1.44547	2.89325	1.5693	3.81464	1.22774	1.17868				993	1.47787	1.20733	0.601416	1.65582	1.18226	1.24281				993	1.47787	1.20733	0.601416	1.65582	1.18226	1.24281				993	1.56638	0.632657	0.464598	0.767097	1.0065	0.690069				993	1.23199	1.56285	0.819361	1.26145	1.0224	1.00558
994	1.41582	2.69555	1.38166	3.58282	1.25386	1.62541				994	1.45951	1.25893	0.581921	1.72464	1.1352	1.11306				994	1.45951	1.25893	0.581921	1.72464	1.1352	1.11306				994	1.51334	0.683382	0.378986	0.85661	0.960539	0.887987				994	1.27744	1.35756	0.798719	1.37304	0.993815	0.712864
995	1.39452	2.24394	1.05298	3.02999	1.2007	1.44872				995	1.48104	1.16041	0.511345	1.60674	1.17586	1.31253				995	1.48104	1.16041	0.511345	1.60674	1.17586	1.31253				995	1.50405	0.524285	0.478631	0.549939	1.00608	0.831701				995	1.27923	1.0573	0.64343	0.751224	0.975765	0.858772
996	1.48166	2.38688	1.32224	3.13582	1.19052	1.16082				996	1.43633	0.992836	0.5876	1.31422	1.08282	0.888346				996	1.43633	0.992836	0.5876	1.31422	1.08282	0.888346				996	1.53207	0.904108	0.627972	1.07831	1.02131	0.666865				996	1.25904	1.90202	0.68537	1.75354	1.01353	0.915772
997	1.38572	2.63801	1.59517	3.40341	1.07799	1.16865				997	1.46471	1.34415	0.481201	1.83205	1.19456	0.944986				997	1.46471	1.34415	0.481201	1.83205	1.19456	0.944986				997	1.49589	0.683258	0.692707	0.686659	1.09419	0.850003				997	1.3392	1.4225	0.701837	1.2133	1.05194	0.981958
998	1.47657	2.42269	1.33836	3.1767	1.17147	1.25725				998	1.44637	1.42571	0.853555	1.80815	1.14409	0.678237				998	1.44637	1.42571	0.853555	1.80815	1.14409	0.678237				998	1.5674	1.10233	0.522668	1.45086	1.00725	0.831668				998	1.42409	1.5069	0.546717	1.32726	1.13393	1.14591
999	1.42891	2.85368	1.54571	3.76699	1.12591	0.924615				999	1.44149	1.36171	0.831546	1.72004	1.19586	0.912364				999	1.44149	1.36171	0.831546	1.72004	1.19586	0.912364				999	1.49402	0.86928	0.384503	1.15705	0.994369	0.80122				999	1.30453	1.26815	0.669035	1.21145	1.00409	0.892432
1000	1.4974	2.58319	1.56645	3.3315	1.2382	1.24688				1000	1.47709	1.25447	0.757083	1.65731	1.22423	1.39287				1000	1.47709	1.25447	0.757083	1.65731	1.22423	1.39287				1000	1.53116	1.01054	0.745469	1.193	1.10694	1.16265				1000	1.40837	1.10994	0.485062	0.854607	1.0472	0.924608
1001	1.56434	2.78271	1.48297	3.68601	1.25039	1.27699				1001	1.50904	0.972749	0.512356	1.30843	1.19539	1.21786				1001	1.50904	0.972749	0.512356	1.30843	1.19539	1.21786				1001	1.52672	1.08764	0.82763	1.26407	1.12986	1.17582				1001	1.47002	1.15736	0.570456	1.0131	1.03802	0.979275
1002	1.45229	2.61729	1.31486	3.5005	1.26946	1.31504				1002	1.36128	1.23269	0.78841	1.6129	1.17945	0.881712				1002	1.36128	1.23269	0.78841	1.6129	1.17945	0.881712				1002	1.55584	1.25516	0.626476	1.64021	1.10607	0.96149				1002	1.40865	1.22133	0.561918	1.13157	1.09763	1.11726
1003	1.48735	2.67854	1.26861	3.62403	1.16772	1.21385				1003	1.39528	1.18207	0.843777	1.49841	1.17053	1.00298				1003	1.39528	1.18207	0.843777	1.49841	1.17053	1.00298				1003	1.51567	1.64387	0.614591	2.17885	1.11977	1.13848				1003	1.28065	1.41649	0.644531	1.44506	1.08125	0.805687
1004	1.39014	2.3467	1.2162	3.1168	1.13894	1.01263				1004	1.44456	1.21971	0.895201	1.52039	1.13929	0.652546				1004	1.44456	1.21971	0.895201	1.52039	1.13929	0.652546				1004	1.60435	1.70866	0.722903	2.22978	1.14816	1.3825				1004	1.33346	1.48421	0.44136	1.0886	0.983889	0.787459
1005	1.4025	2.65294	1.16017	3.6184	1.21671	1.00928				1005	1.53452	1.15629	0.746223	1.50161	1.16175	0.909415				1005	1.53452	1.15629	0.746223	1.50161	1.16175	0.909415				1005	1.53493	1.29348	0.644237	1.66146	0.997044	0.759816				1005	1.33434	1.12616	0.519857	1.00363	1.04777	0.960196
1006	1.481	2.69619	1.46671	3.56507	1.34645	0.92825				1006	1.55106	1.14615	0.685661	1.50591	1.18826	1.21068				1006	1.55106	1.14615	0.685661	1.50591	1.18826	1.21068				1006	1.56705	1.64204	0.672035	2.16263	1.03732	0.849326				1006	1.38085	1.19577	0.64204	1.30818	1.01028	0.894934
1007	1.50362	2.58767	1.41228	3.41092	1.29332	1.15469				1007	1.40828	1.13544	0.6601	1.51644	1.10975	1.04379				1007	1.40828	1.13544	0.6601	1.51644	1.10975	1.04379				1007	1.59514	1.45878	0.614038	1.87741	1.03435	0.950245				1007	1.31012	0.884284	0.533473	0.732406	0.925866	0.786118
1008	1.56231	2.71129	1.52343	3.56047	1.22362	0.966554				1008	1.51937	1.34794	0.649407	1.84919	1.15314	1.26784				1008	1.51937	1.34794	0.649407	1.84919	1.15314	1.26784				1008	1.62694	1.17877	0.433708	1.59138	1.04262	0.675661				1008	1.29539	0.660276	0.471983	0.537561	0.972329	0.925246
1009	1.58549	2.30818	1.33431	3.01987	1.20928	1.19532				1009	1.48269	1.23181	0.658293	1.6521	1.17346	1.14244				1009	1.48269	1.23181	0.658293	1.6521	1.17346	1.14244				1009	1.49009	1.29036	0.389056	1.72825	1.00133	0.78224				1009	1.36848	0.80272	0.456868	0.520615	1.01403	1.01759
1010	1.59818	2.51865	1.5165	3.25369	1.18751	1.037				1010	1.43505	1.14743	0.591078	1.55678	1.10296	1.18259				1010	1.43505	1.14743	0.591078	1.55678	1.10296	1.18259				1010	1.57583	1.09417	0.664919	1.37909	1.04618	0.854754				1010	1.37939	0.994903	0.587941	0.968081	1.02018	0.851925
1011	1.63373	2.3983	1.46927	3.08617	1.15748	1.1335				1011	1.41822	1.02943	0.584972	1.35686	1.16094	1.41943				1011	1.41822	1.02943	0.584972	1.35686	1.16094	1.41943				1011	1.5402	1.27238	0.480588	1.68341	0.914098	0.634163				1011	1.3157	1.31962	0.646764	1.05843	0.961412	0.743724
1012	1.73231	2.2594	1.33518	2.93659	1.1307	1.31817				1012	1.59012	1.06311	0.513462	1.4038	1.16772	1.38784				1012	1.59012	1.06311	0.513462	1.4038	1.16772	1.38784				1012	1.51886	1.66023	0.581391	2.2076	1.07539	0.856957				1012	1.26129	1.32584	0.723547	1.30332	1.05763	0.951721
1013	1.58548	2.22874	1.16382	2.96317	1.10476	1.2514				1013	1.48895	1.3274	0.723335	1.76193	1.21285	1.43728				1013	1.48895	1.3274	0.723335	1.76193	1.21285	1.43728				1013	1.49157	1.54848	0.6536	1.99595	1.1266	1.02152				1013	1.34952	1.57095	0.686285	1.49198	1.10005	1.03371
1014	1.55175	2.47451	1.36406	3.26355	1.1274	1.33324				1014	1.5797	1.35168	0.820991	1.7295	1.23283	1.38599				1014	1.5797	1.35168	0.820991	1.7295	1.23283	1.38599				1014	1.51934	1.28208	0.447649	1.7233	1.05788	0.897771				1014	1.37643	1.17366	0.809036	1.2149	1.07874	0.929265
1015	1.438	2.50007	1.14474	3.39724	0.97448	1.0283				1015	1.50274	1.09943	0.746219	1.36943	1.1299	0.895327				1015	1.50274	1.09943	0.746219	1.36943	1.1299	0.895327				1015	1.56034	0.963856	0.46019	1.21493	1.10678	1.03619				1015	1.37497	1.19518	0.708707	1.33928	0.98162	0.743639
1016	1.5991	2.47572	1.19523	3.34808	1.11169	1.10851				1016	1.5255	1.13051	0.734393	1.4036	1.11183	1.00854				1016	1.5255	1.13051	0.734393	1.4036	1.11183	1.00854				1016	1.45469	1.07677	0.480637	1.3725	1.13153	1.27095				1016	1.36884	1.02174	0.544686	1.13744	1.05899	0.892679
1017	1.53613	2.27696	1.33818	2.96564	1.10762	1.23554				1017	1.44761	1.47424	0.71086	1.9919	1.17949	1.14657				1017	1.44761	1.47424	0.71086	1.9919	1.17949	1.14657				1017	1.50423	1.04632	0.397901	1.38462	1.07301	1.23283				1017	1.311	1.19687	0.72392	1.06864	1.03693	1.07089
1018	1.60372	2.24891	1.4311	2.87844	1.16068	1.43386				1018	1.43784	1.13206	0.474308	1.50824	1.15584	1.22923				1018	1.43784	1.13206	0.474308	1.50824	1.15584	1.22923				1018	1.53883	1.12868	0.35872	1.54116	0.9467	0.868313				1018	1.35298	1.31694	0.710158	1.35209	1.0763	1.0198
1019	1.57123	2.52678	1.46697	3.2844	1.19137	1.28173				1019	1.43223	1.2904	0.464167	1.7567	1.06178	1.14066				1019	1.43223	1.2904	0.464167	1.7567	1.06178	1.14066				1019	1.51167	0.809919	0.375074	1.04826	1.00586	0.876299				1019	1.15813	1.26547	0.599347	1.25465	0.962148	0.642279
1020	1.50083	2.48259	1.51253	3.1794	1.1864	1.2502				1020	1.45224	1.07686	0.576554	1.36094	1.11511	1.28839				1020	1.45224	1.07686	0.576554	1.36094	1.11511	1.28839				1020	1.51703	0.783779	0.660034	0.878675	1.15391	1.13835				1020	1.16902	1.30828	1.09585	1.14184	0.987854	0.782188
1021	1.60091	2.43675	1.38386	3.18782	1.3188	1.47023				1021	1.36448	1.15474	0.493059	1.52226	1.0904	1.27653				1021	1.36448	1.15474	0.493059	1.52226	1.0904	1.27653				1021	1.55019	0.600124	0.423146	0.706357	0.989336	1.09113				1021	1.24324	1.25731	0.572096	1.28451	1.00824	0.926914
1022	1.53114	2.78137	1.62262	3.61422	1.18101	1.35494				1022	1.43486	1.22841	0.608694	1.58901	1.1208	1.22672				1022	1.43486	1.22841	0.608694	1.58901	1.1208	1.22672				1022	1.49227	0.752127	0.422544	0.910618	0.850771	0.72944				1022	1.21184	0.867937	0.49266	0.748856	1.04901	1.09527
1023	1.54908	2.45248	1.24611	3.26827	1.08449	1.24006				1023	1.45873	1.26559	0.479546	1.70236	1.1155	1.12749				1023	1.45873	1.26559	0.479546	1.70236	1.1155	1.12749				1023	1.50998	1.10335	0.517446	1.42518	0.953834	0.921922				1023	1.26775	0.886634	0.409302	0.891711	0.967203	0.756313
1024	1.61113	2.6133	1.46896	3.41387	1.2178	1.561				1024	1.48113	1.06002	0.575106	1.3867	1.11797	1.1927				1024	1.48113	1.06002	0.575106	1.3867	1.11797	1.1927				1024	1.52756	1.60807	0.640999	2.14021	0.957666	1.08108				1024	1.33755	1.49937	0.911302	1.18125	0.916683	0.665212
1025	1.56542	2.98137	1.42552	4.00815	1.25525	1.56343				1025	1.54087	1.1063	0.438792	1.519	1.11021	1.33243				1025	1.54087	1.1063	0.438792	1.519	1.11021	1.33243				1025	1.55463	1.67305	0.717484	2.19928	0.975172	1.13829				1025	1.28675	1.17116	0.62679	1.11916	1.01113	0.716994
1026	1.53898	2.69779	1.2793	3.63002	1.20996	1.40796				1026	1.56339	1.21716	0.430854	1.67481	1.1441	1.48356				1026	1.56339	1.21716	0.430854	1.67481	1.1441	1.48356				1026	1.64687	1.47881	0.617061	1.95356	0.989687	0.965652				1026	1.26971	1.21329	0.694686	1.34959	1.10051	1.1589
1027	1.51255	2.61648	1.40844	3.4521	1.10271	1.14615				1027	1.53377	1.07453	0.515566	1.4473	1.15049	1.24663				1027	1.53377	1.07453	0.515566	1.4473	1.15049	1.24663				1027	1.63698	1.5002	0.644567	1.97185	0.985718	0.826221				1027	1.36858	1.35182	0.924939	1.29108	1.0575	0.861361
1028	1.58474	2.91563	1.33624	3.94827	1.17152	1.40719				1028	1.51509	1.0454	0.456508	1.4109	1.15413	1.15992				1028	1.51509	1.0454	0.456508	1.4109	1.15413	1.15992				1028	1.54628	1.50186	0.871914	1.94355	0.999343	0.937185				1028	1.30341	1.36234	0.874658	1.37109	1.01969	0.888166
1029	1.51606	3.00897	1.39136	4.06431	1.25898	1.27426				1029	1.54941	1.23837	0.494006	1.68513	1.10647	1.12121				1029	1.54941	1.23837	0.494006	1.68513	1.10647	1.12121				1029	1.62431	1.40816	0.509648	1.85519	0.928648	0.912103				1029	1.39439	1.15357	0.792824	1.04179	1.00296	0.86344
1030	1.55767	2.59024	1.39609	3.41925	1.15795	1.32209				1030	1.54467	1.04089	0.456679	1.35948	1.04503	1.13015				1030	1.54467	1.04089	0.456679	1.35948	1.04503	1.13015				1030	1.5855	1.43709	0.756608	1.84274	0.956418	0.86834				1030	1.32948	0.980201	0.562869	0.845959	0.930096	0.70375
1031	1.46289	2.81823	1.49245	3.74106	1.28308	1.35936				1031	1.48611	1.29712	0.586221	1.73204	1.0104	1.07786				1031	1.48611	1.29712	0.586221	1.73204	1.0104	1.07786				1031	1.58835	1.46067	0.522405	1.92328	1.00468	0.831387				1031	1.35319	1.02517	0.431504	1.08493	0.971097	0.790184
1032	1.4982	2.60384	1.39477	3.44806	1.17237	1.4641				1032	1.41512	0.994872	0.399116	1.30124	0.818574	0.628099				1032	1.41512	0.994872	0.399116	1.30124	0.818574	0.628099				1032	1.60455	1.27604	0.718933	1.66043	0.956903	0.982263				1032	1.31194	1.57227	0.815822	1.55675	1.0649	0.937067
1033	1.5625	2.93968	1.66268	3.86699	1.21493	1.30763				1033	1.47194	1.13902	0.778755	1.40449	1.04028	0.962069				1033	1.47194	1.13902	0.778755	1.40449	1.04028	0.962069				1033	1.56908	1.72277	0.835212	2.23457	0.985187	0.922034				1033	1.3277	0.867351	0.514772	0.870259	1.02509	0.898063
1034	1.67262	2.87309	1.54508	3.80373	1.206	1.28334				1034	1.54065	1.19462	0.73471	1.54442	0.978205	1.07441				1034	1.54065	1.19462	0.73471	1.54442	0.978205	1.07441				1034	1.57474	1.61412	0.852012	2.07943	0.97402	0.825183				1034	1.32117	0.968633	0.412477	1.20203	0.913922	0.686343
1035	1.59827	2.66511	1.65326	3.42656	1.19076	1.52655				1035	1.58508	1.11608	0.70611	1.35739	0.913365	0.811919				1035	1.58508	1.11608	0.70611	1.35739	0.913365	0.811919				1035	1.54952	0.925551	0.813339	1.04419	0.974397	0.876577				1035	1.29288	1.185	0.504019	1.13073	0.897271	0.629161
1036	1.55125	2.75567	1.37186	3.69444	1.14517	1.36215				1036	1.46555	1.25119	1.00312	1.40357	0.920782	0.920193				1036	1.46555	1.25119	1.00312	1.40357	0.920782	0.920193				1036	1.63439	0.771404	0.691587	0.845231	0.925741	0.785824				1036	1.3328	0.97147	0.431917	0.850539	0.908387	0.558795
1037	1.60448	2.62801	1.17538	3.56478	1.21197	1.21433				1037	1.53734	1.09711	0.746403	1.34215	0.999037	0.99243				1037	1.53734	1.09711	0.746403	1.34215	0.999037	0.99243				1037	1.59068	0.671727	0.704931	0.648989	0.928406	0.965879				1037	1.30568	0.912124	0.301418	0.761598	0.85888	0.590223
1038	1.63442	2.7313	1.4171	3.63713	1.19799	1.44633				1038	1.54624	1.11418	0.678766	1.36247	0.965695	1.10365				1038	1.54624	1.11418	0.678766	1.36247	0.965695	1.10365				1038	1.56184	1.06484	0.815749	1.26441	1.01202	0.93064				1038	1.41385	1.36281	0.894978	1.40415	1.03311	0.910355
1039	1.63438	2.544	1.59315	3.25778	1.29037	1.59941				1039	1.61774	0.993916	0.494544	1.27391	0.983973	0.993995				1039	1.61774	0.993916	0.494544	1.27391	0.983973	0.993995				1039	1.57082	1.44021	0.644398	1.9102	1.07044	0.936234				1039	1.26269	1.4513	0.914745	1.4672	0.975271	0.720255
1040	1.60241	2.96149	1.25585	4.04259	1.30658	1.55151				1040	1.59478	1.10552	0.556378	1.45278	1.07299	0.959497				1040	1.59478	1.10552	0.556378	1.45278	1.07299	0.959497				1040	1.57445	1.12929	0.748146	1.36448	0.996109	0.9472				1040	1.23216	0.945455	0.66832	0.964002	0.912421	0.545741
1041	1.58858	3.08586	1.66039	4.0745	1.20737	1.18324				1041	1.55845	0.999354	0.723493	1.18208	1.1016	1.05793				1041	1.55845	0.999354	0.723493	1.18208	1.1016	1.05793				1041	1.58373	1.37042	0.811153	1.72162	1.01861	0.861				1041	1.2792	1.36431	0.789162	1.48987	1.07563	0.736449
1042	1.53226	3.04993	1.57602	4.06156	1.13917	1.27565				1042	1.501	1.13709	0.706059	1.45009	1.10729	1.16635				1042	1.501	1.13709	0.706059	1.45009	1.10729	1.16635				1042	1.52832	1.16805	0.626049	1.52551	0.967234	0.663072				1042	1.29357	1.29021	0.64728	1.43079	0.927968	0.747129
1043	1.6086	2.62523	1.44736	3.44657	1.14436	1.26597				1043	1.61252	1.16858	0.773307	1.47094	1.24903	1.31596				1043	1.61252	1.16858	0.773307	1.47094	1.24903	1.31596				1043	1.49102	1.38443	0.772361	1.77956	1.0262	0.788683				1043	1.35142	1.38875	0.629298	1.4428	1.03372	0.756727
1044	1.66901	2.72356	1.39822	3.64572	1.18775	1.14847				1044	1.66803	1.22995	0.763829	1.57597	1.2046	1.24609				1044	1.66803	1.22995	0.763829	1.57597	1.2046	1.24609				1044	1.58617	1.47962	0.73092	1.96374	0.996411	1.01911				1044	1.31624	1.24227	0.644339	1.13636	0.903907	0.575975
1045	1.72303	2.52462	1.35069	3.33393	1.28808	1.61572				1045	1.63018	1.20043	0.471128	1.6151	1.09106	1.14028				1045	1.63018	1.20043	0.471128	1.6151	1.09106	1.14028				1045	1.58884	1.08696	0.51625	1.45561	0.962463	0.839652				1045	1.32068	0.883513	0.549733	0.916365	1.01229	1.07393
1046	1.64358	2.67076	1.53924	3.47836	1.13454	1.03817				1046	1.53832	1.04921	0.581463	1.32599	1.0556	0.730155				1046	1.53832	1.04921	0.581463	1.32599	1.0556	0.730155				1046	1.49596	1.29142	0.582317	1.72081	0.949591	0.786251				1046	1.33643	1.09052	0.602931	1.08707	0.965025	0.935384
1047	1.71767	2.53296	1.35387	3.36628	1.26317	1.44988				1047	1.45372	0.9955	0.344961	1.33938	1.04907	1.19461				1047	1.45372	0.9955	0.344961	1.33938	1.04907	1.19461				1047	1.56788	1.50594	0.676649	2.01761	1.02323	0.97021				1047	1.2557	1.22818	0.974406	0.94561	0.863082	0.710597
1048	1.63821	2.31425	1.32673	3.02801	1.30533	1.47142				1048	1.54113	1.08007	0.438732	1.43156	1.09895	1.22659				1048	1.54113	1.08007	0.438732	1.43156	1.09895	1.22659				1048	1.51144	1.52319	0.57153	2.07106	1.09886	1.0534				1048	1.34993	0.958873	0.717307	0.931099	0.970303	0.901681
1049	1.65987	2.20869	1.59194	2.70139	1.31236	1.16327				1049	1.44174	0.897002	0.30694	1.19283	1.06347	1.08082				1049	1.44174	0.897002	0.30694	1.19283	1.06347	1.08082				1049	1.48242	1.39181	0.680217	1.85394	1.00271	0.978525				1049	1.31337	1.1464	0.881824	0.745329	0.9115	0.736126
1050	1.70691	2.48678	1.54957	3.18265	1.37068	1.67577				1050	1.52026	1.09339	0.589661	1.41708	1.12687	1.12753				1050	1.52026	1.09339	0.589661	1.41708	1.12687	1.12753				1050	1.45192	0.973823	0.694026	1.18434	0.969903	0.980974				1050	1.20008	1.25778	1.03108	0.86368	1.00193	0.710342
1051	1.7082	2.81531	1.50471	3.73766	1.27067	1.34217				1051	1.60948	1.10736	0.773195	1.3706	1.13185	1.00701				1051	1.60948	1.10736	0.773195	1.3706	1.13185	1.00701				1051	1.46134	1.0794	0.779125	1.30224	1.08708	0.966859				1051	1.20207	1.13123	0.591613	0.720352	0.907752	0.732032
1052	1.71879	2.66589	1.66663	3.42529	1.30066	1.32309				1052	1.52708	1.02241	0.648739	1.27598	1.07687	0.991775				1052	1.52708	1.02241	0.648739	1.27598	1.07687	0.991775				1052	1.57699	1.56441	0.888535	1.99341	1.19902	1.72999				1052	1.26128	0.897286	0.504605	0.454222	0.94475	0.733523
1053	1.54968	2.79011	1.44921	3.70211	1.25266	1.23269				1053	1.59233	1.27185	0.940816	1.51971	1.28052	1.20301				1053	1.59233	1.27185	0.940816	1.51971	1.28052	1.20301				1053	1.52154	1.05016	0.589052	1.33212	1.00383	0.972228				1053	1.19699	1.18435	0.494603	0.755783	0.943153	0.627066
1054	1.58658	3.16522	1.51573	4.26779	1.22682	1.03018				1054	1.59669	1.20267	0.60993	1.58528	1.06138	1.09508				1054	1.59669	1.20267	0.60993	1.58528	1.06138	1.09508				1054	1.51583	1.30139	0.532473	1.74438	0.940423	0.909115				1054	1.11561	1.3141	0.520725	0.629569	0.975059	0.771435
1055	1.62505	2.28245	1.38197	2.94177	1.30839	1.48313				1055	1.72692	1.04265	0.577806	1.33481	1.19068	1.24777				1055	1.72692	1.04265	0.577806	1.33481	1.19068	1.24777				1055	1.53905	1.58646	0.491729	2.09653	1.03672	1.02952				1055	1.17055	0.906616	0.577162	0.736158	0.977081	0.883134
1056	1.61153	2.59209	1.41407	3.43026	1.26763	1.19066				1056	1.62272	0.90954	0.703531	1.0576	1.07701	0.999888				1056	1.62272	0.90954	0.703531	1.0576	1.07701	0.999888				1056	1.52252	1.31852	0.617794	1.71367	0.957652	0.941642				1056	1.2739	1.45309	0.531353	1.04839	0.98261	0.884546
1057	1.57761	2.56806	1.39376	3.39063	1.16692	1.36165				1057	1.61392	0.978831	0.646841	1.18945	1.16011	0.909952				1057	1.61392	0.978831	0.646841	1.18945	1.16011	0.909952				1057	1.55518	1.06944	0.410335	1.45073	0.977273	0.95154				1057	1.31586	1.4909	0.619933	0.590776	1.0137	0.931323
1058	1.66342	3.00756	1.38925	4.06819	1.19851	1.16049				1058	1.53407	0.92763	0.502508	1.10627	1.03602	0.98275				1058	1.53407	0.92763	0.502508	1.10627	1.03602	0.98275				1058	1.55364	0.936681	0.493444	1.20718	0.933888	0.930605				1058	1.24563	0.763387	0.604223	0.576504	0.914102	0.791908
1059	1.62154	2.55674	1.3008	3.41097	1.24701	1.2322				1059	1.51546	0.891122	0.604635	0.977854	1.08301	0.901847				1059	1.51546	0.891122	0.604635	0.977854	1.08301	0.901847				1059	1.57628	1.14925	0.405282	1.55945	0.921681	0.820585				1059	1.29953	0.712497	0.3507	0.615245	0.94119	0.8313
1060	1.60322	2.84437	1.62926	3.71421	1.27243	1.47061				1060	1.47467	1.06526	0.499929	1.36981	1.19482	1.10845				1060	1.47467	1.06526	0.499929	1.36981	1.19482	1.10845				1060	1.5242	1.25318	0.463447	1.68086	0.961864	0.895811				1060	1.34293	1.56602	0.415054	0.860793	0.965376	0.762096
1061	1.74897	2.39963	1.34773	3.13627	1.23702	1.2564				1061	1.53665	1.4261	0.511107	1.93873	1.17295	1.27669				1061	1.53665	1.4261	0.511107	1.93873	1.17295	1.27669				1061	1.47174	1.15057	0.47001	1.49501	0.964551	0.993502				1061	1.25534	1.63677	0.523336	1.34933	1.12279	1.0866
1062	1.6599	2.3648	1.41834	3.04013	1.32324	1.49058				1062	1.53143	1.06884	0.384722	1.43128	1.13806	1.01105				1062	1.53143	1.06884	0.384722	1.43128	1.13806	1.01105				1062	1.41312	1.07319	0.457078	1.38759	0.853416	0.790544				1062	1.27751	1.75082	0.634496	1.41997	1.06134	1.01219
1063	1.63612	2.60528	1.46966	3.40489	1.25497	1.35201				1063	1.62175	1.07599	0.48369	1.41543	1.09598	0.928804				1063	1.62175	1.07599	0.48369	1.41543	1.09598	0.928804				1063	1.46933	0.824238	0.526604	1.02483	0.887044	0.848633				1063	1.3877	1.94109	0.572974	1.24634	1.15486	1.01875
1064	1.60357	2.4908	1.13056	3.36673	1.34157	1.49721				1064	1.53262	0.926462	0.420081	1.20568	1.09438	1.07571				1064	1.53262	0.926462	0.420081	1.20568	1.09438	1.07571				1064	1.50624	0.660333	0.482147	0.804438	0.912362	0.917522				1064	1.29523	1.54539	0.583576	1.25947	1.00441	0.873076
1065	1.78425	2.80724	1.45547	3.72531	1.18993	1.33844				1065	1.4944	1.03704	0.379336	1.40224	1.06479	1.0755				1065	1.4944	1.03704	0.379336	1.40224	1.06479	1.0755				1065	1.52497	0.397679	0.379157	0.424714	0.963795	1.08609				1065	1.36113	1.09389	0.472845	0.923644	1.08001	0.926595
1066	1.5672	2.66288	1.55433	3.44697	1.27781	1.30196				1066	1.57478	1.22443	0.329531	1.65453	1.12148	1.07352				1066	1.57478	1.22443	0.329531	1.65453	1.12148	1.07352				1066	1.50535	0.712666	0.456844	0.907522	0.892164	0.81888				1066	1.31605	1.19933	0.84778	1.11737	1.02106	0.984519
1067	1.69822	2.64282	1.35023	3.50994	1.16321	1.36908				1067	1.60328	1.09769	0.315311	1.48686	1.02929	0.895297				1067	1.60328	1.09769	0.315311	1.48686	1.02929	0.895297				1067	1.6035	0.516008	0.432418	0.589645	0.950067	1.05877				1067	1.33094	0.610697	0.587647	0.50137	0.88381	0.725208
1068	1.65585	2.50192	1.47179	3.24815	1.09214	1.29374				1068	1.56856	1.10033	0.520187	1.44258	1.15697	1.09831				1068	1.56856	1.10033	0.520187	1.44258	1.15697	1.09831				1068	1.53385	0.914164	0.316148	1.20634	0.79303	0.79968				1068	1.402	0.935097	0.712232	0.908067	1.03362	0.900548
1069	1.69872	2.65023	1.29374	3.55889	1.20417	1.36143				1069	1.58483	1.26249	0.751391	1.62715	1.12949	0.921054				1069	1.58483	1.26249	0.751391	1.62715	1.12949	0.921054				1069	1.6197	0.78602	0.560615	0.97738	0.856588	0.738826				1069	1.33417	0.765545	0.509337	0.876496	1.01041	0.877226
1070	1.65486	3.29727	1.63981	4.42285	1.12011	1.18741				1070	1.67241	1.11111	0.606922	1.45681	1.14836	0.912568				1070	1.67241	1.11111	0.606922	1.45681	1.14836	0.912568				1070	1.5953	0.944718	0.407176	1.25395	1.00855	1.04286				1070	1.27251	0.994492	0.632487	1.02368	1.00227	0.844862
1071	1.76263	3.17956	1.69625	4.21311	1.27425	1.6734				1071	1.55253	1.14689	0.595746	1.48705	1.08859	1.06466				1071	1.55253	1.14689	0.595746	1.48705	1.08859	1.06466				1071	1.59024	0.735738	0.37349	0.971771	0.833086	0.776921				1071	1.29149	0.941174	0.931825	0.925247	1.08256	0.87621
1072	1.70426	3.07708	1.66176	4.05057	1.16357	0.907319				1072	1.6382	1.25273	0.518054	1.68565	1.14129	1.08905				1072	1.6382	1.25273	0.518054	1.68565	1.14129	1.08905				1072	1.5705	0.620904	0.271542	0.814514	0.845965	0.736205				1072	1.18661	1.22874	0.46302	1.27785	1.01657	0.679879
1073	1.67398	3.06414	1.43402	4.13947	1.09523	1.25355				1073	1.61913	1.22781	0.535914	1.62883	1.07008	0.867308				1073	1.61913	1.22781	0.535914	1.62883	1.07008	0.867308				1073	1.70635	0.807822	0.522959	1.03377	1.08925	1.04643				1073	1.27385	1.37281	0.952962	1.32486	1.08665	1.12905
1074	1.65353	2.99438	1.58217	3.95937	1.19559	1.29176				1074	1.61951	1.48697	0.532576	2.0475	1.15175	1.32448				1074	1.61951	1.48697	0.532576	2.0475	1.15175	1.32448				1074	1.48826	0.939817	0.538617	1.20981	0.984887	0.932291				1074	1.23949	1.1627	0.931758	0.991709	1.0766	0.802439
1075	1.74705	2.59112	1.52703	3.34794	1.21038	1.42662				1075	1.54342	1.26252	0.5878	1.69799	1.10805	1.04372				1075	1.54342	1.26252	0.5878	1.69799	1.10805	1.04372				1075	1.45135	1.1063	0.469764	1.53187	1.08236	1.3583				1075	1.21901	1.11065	0.493192	1.18357	1.0234	0.972077
1076	1.64168	3.03569	1.66251	4.00684	1.20635	1.25133				1076	1.52208	1.33574	0.664717	1.78349	1.21778	1.18118				1076	1.52208	1.33574	0.664717	1.78349	1.21778	1.18118				1076	1.52997	0.761229	0.478259	0.981391	1.05463	1.33306				1076	1.26462	1.3156	0.682298	1.17232	1.10888	1.03599
1077	1.66808	2.96993	1.72542	3.86233	1.21845	1.4098				1077	1.52014	1.32993	0.617358	1.76652	1.13071	1.08253				1077	1.52014	1.32993	0.617358	1.76652	1.13071	1.08253				1077	1.52805	0.872446	0.461809	1.16617	1.15175	1.71971				1077	1.16805	1.16528	0.66469	0.77663	1.09763	0.934646
1078	1.65309	2.37367	1.42062	3.06774	1.21035	1.48168				1078	1.57638	1.35343	0.479518	1.85873	1.14641	1.22836				1078	1.57638	1.35343	0.479518	1.85873	1.14641	1.22836				1078	1.61031	0.934006	0.49534	1.24221	1.01429	1.19036				1078	1.37492	1.26183	0.691079	0.557833	1.11626	0.86069
1079	1.62623	2.72991	1.43851	3.62572	1.29234	1.35973				1079	1.57591	1.05827	0.599222	1.31401	1.16248	1.20173				1079	1.57591	1.05827	0.599222	1.31401	1.16248	1.20173				1079	1.48883	0.948506	0.586624	1.19276	0.898513	0.899834				1079	1.24445	1.38061	0.552956	0.790966	0.965746	0.79837
1080	1.6433	2.33127	1.39447	3.01773	1.29641	1.40066				1080	1.55488	1.2846	0.627362	1.70191	1.11383	1.05724				1080	1.55488	1.2846	0.627362	1.70191	1.11383	1.05724				1080	1.56704	0.536452	0.453481	0.626442	0.854373	0.750207				1080	1.23036	1.31424	0.716333	0.715111	1.04331	0.993218
1081	1.52436	2.71069	1.35682	3.64255	1.18319	1.37434				1081	1.57485	1.18587	0.542556	1.54654	1.14009	1.13632				1081	1.57485	1.18587	0.542556	1.54654	1.14009	1.13632				1081	1.61067	0.47168	0.401919	0.518721	0.840991	0.774789				1081	1.22321	1.5855	0.485919	0.877681	1.08972	1.04217
1082	1.60436	2.90213	1.62954	3.8335	1.15747	1.26588				1082	1.63748	0.872862	0.542029	1.04469	1.16952	1.09229				1082	1.63748	0.872862	0.542029	1.04469	1.16952	1.09229				1082	1.59608	0.453384	0.439831	0.473752	0.986395	1.11857				1082	1.26177	0.937888	0.747737	0.88159	1.12221	1.02724
1083	1.55669	2.80121	1.42094	3.74575	1.06612	0.984546				1083	1.66267	1.35596	0.549308	1.82515	1.12925	0.991204				1083	1.66267	1.35596	0.549308	1.82515	1.12925	0.991204				1083	1.54841	0.712458	0.676959	0.742381	0.968004	1.08323				1083	1.23145	0.992149	0.694602	0.88417	0.978769	0.947532
1084	1.5944	2.27147	1.39816	2.91771	1.2159	1.22714				1084	1.72628	1.36623	0.744439	1.81853	1.18788	1.18411				1084	1.72628	1.36623	0.744439	1.81853	1.18788	1.18411				1084	1.62673	0.647218	0.607597	0.697332	0.963189	1.02361				1084	1.27391	0.992445	0.610704	0.893309	1.02322	0.767165
1085	1.63999	2.71105	1.32513	3.63475	1.22534	1.34114				1085	1.68787	0.985614	0.465702	1.30491	1.11795	0.984344				1085	1.68787	0.985614	0.465702	1.30491	1.11795	0.984344				1085	1.60516	0.943872	0.633587	1.1458	0.996784	0.99473				1085	1.2581	0.96747	0.545305	0.759609	1.0385	0.924331
1086	1.62116	2.74253	1.50898	3.61316	1.09287	0.852849				1086	1.54702	1.14195	0.561201	1.49909	1.22309	1.17503				1086	1.54702	1.14195	0.561201	1.49909	1.22309	1.17503				1086	1.57221	1.03489	0.773664	1.25581	1.01024	1.01872				1086	1.2388	1.69177	0.844446	1.1536	1.09046	1.08214
1087	1.66699	2.63104	1.66424	3.35719	1.20518	0.714917				1087	1.60162	1.23926	0.48516	1.69218	1.18383	1.25473				1087	1.60162	1.23926	0.48516	1.69218	1.18383	1.25473				1087	1.53702	0.704507	0.619976	0.778648	0.952997	0.925233				1087	1.37425	1.12622	0.701128	0.928223	1.09639	1.14467
1088	1.65644	2.07048	1.25083	2.66107	1.09442	0.962243				1088	1.58035	1.1462	0.317628	1.57402	1.10274	1.19509				1088	1.58035	1.1462	0.317628	1.57402	1.10274	1.19509				1088	1.47668	0.776791	0.48778	1.01443	0.878208	0.801813				1088	1.36284	0.921028	0.787409	0.594199	1.15025	1.12636
1089	1.65424	2.35293	1.17832	3.13558	1.32766	1.46134				1089	1.59379	1.23173	0.386907	1.65644	1.1406	1.20419				1089	1.59379	1.23173	0.386907	1.65644	1.1406	1.20419				1089	1.54884	0.709478	0.534262	0.852614	0.833871	0.816187				1089	1.33971	0.965327	0.808104	1.12522	1.18597	1.19737
1090	1.63451	2.51693	1.30405	3.34158	1.37311	1.51783				1090	1.50463	1.33156	0.403995	1.83668	1.15259	1.22386				1090	1.50463	1.33156	0.403995	1.83668	1.15259	1.22386				1090	1.5068	0.729976	0.595438	0.81157	0.91965	0.834193				1090	1.33801	1.13584	0.864155	0.966153	1.19777	1.09241
1091	1.57838	2.35594	1.29543	3.08875	1.14954	1.23188				1091	1.59612	1.34677	0.678229	1.77268	1.18328	1.32502				1091	1.59612	1.34677	0.678229	1.77268	1.18328	1.32502				1091	1.5485	0.93705	0.668476	1.15849	0.971535	0.885437				1091	1.24727	1.10995	0.64749	1.02247	0.986527	0.783226
1092	1.54833	2.12503	1.31304	2.71981	1.17569	1.40967				1092	1.68843	1.30785	0.465394	1.79527	1.15497	0.906077				1092	1.68843	1.30785	0.465394	1.79527	1.15497	0.906077				1092	1.59823	1.05753	0.448884	1.43063	0.884582	1.06643				1092	1.2871	1.56256	0.731763	1.18936	1.16779	1.07587
1093	1.55816	2.51234	1.33266	3.33676	1.21703	1.29326				1093	1.68214	1.19537	0.482211	1.60997	1.21934	1.26108				1093	1.68214	1.19537	0.482211	1.60997	1.21934	1.26108				1093	1.54669	0.475094	0.413909	0.544753	0.946938	0.674749				1093	1.22476	0.832037	0.51968	0.516842	1.03063	0.847588
1094	1.49078	2.78754	1.50666	3.67318	1.15276	1.28703				1094	1.67488	1.12394	0.646143	1.44647	1.10124	0.884276				1094	1.67488	1.12394	0.646143	1.44647	1.10124	0.884276				1094	1.49387	0.783328	0.630223	0.930537	0.876851	0.765543				1094	1.23849	0.817923	0.690991	0.556918	1.31677	1.2895
1095	1.47649	2.70734	1.67536	3.47753	1.12534	1.16826				1095	1.62767	1.17731	0.675629	1.53078	1.15692	0.994399				1095	1.62767	1.17731	0.675629	1.53078	1.15692	0.994399				1095	1.467	1.08035	0.655646	1.4024	0.896151	0.798479				1095	1.20911	1.33615	0.459991	1.01815	1.14974	0.785569
1096	1.39221	2.82061	1.47847	3.73768	1.12598	1.20001				1096	1.68415	1.34681	0.710168	1.78414	1.18422	1.14286				1096	1.68415	1.34681	0.710168	1.78414	1.18422	1.14286				1096	1.53775	1.27578	0.79859	1.65777	1.01914	0.80122				1096	1.15282	0.705169	0.594726	0.676226	1.2219	0.705686
1097	1.43854	2.91696	1.45878	3.89793	1.05322	0.952507				1097	1.72209	1.54189	0.522461	2.13391	1.24092	1.24137				1097	1.72209	1.54189	0.522461	2.13391	1.24092	1.24137				1097	1.55177	0.926367	0.365425	1.25857	0.863109	0.977456				1097	1.25507	1.57061	0.523898	0.761713	1.37363	1.15134
1098	1.42045	2.60547	1.43019	3.41976	1.0642	1.19189				1098	1.63362	1.46803	0.403327	2.05373	1.18453	1.1931				1098	1.63362	1.46803	0.403327	2.05373	1.18453	1.1931				1098	1.47642	1.04632	0.550572	1.37157	0.891454	0.963212				1098	1.1672	0.948825	0.512641	0.607208	1.2713	1.05374
1099	1.45858	2.8519	1.53779	3.75501	1.06323	1.27868				1099	1.73143	1.55507	0.53492	2.14961	1.13927	1.08423				1099	1.73143	1.55507	0.53492	2.14961	1.13927	1.08423				1099	1.46936	0.988947	0.552723	1.31172	0.933884	0.807518				1099	1.2669	0.950099	0.38083	0.648968	1.30318	1.10274
1100	1.48925	3.04258	1.63576	4.0185	1.13389	1.01476				1100	1.77904	1.56867	0.658697	2.15403	1.20599	1.13989				1100	1.77904	1.56867	0.658697	2.15403	1.20599	1.13989				1100	1.58952	1.02979	0.298702	1.44585	0.914075	0.820867				1100	1.18714	1.02725	0.607006	0.754328	1.24263	0.919778
1101	1.50397	2.49859	1.17882	3.35769	1.1446	1.28566				1101	1.79918	1.44842	0.545263	1.99745	1.25211	0.97214				1101	1.79918	1.44842	0.545263	1.99745	1.25211	0.97214				1101	1.55606	1.21988	0.439966	1.71517	0.954214	0.879427				1101	1.2501	0.835097	0.608679	0.747778	1.17316	0.724934
1102	1.51849	2.63813	1.30453	3.53968	1.23601	1.32161				1102	1.60159	1.31691	0.617744	1.77085	1.18023	0.988107				1102	1.60159	1.31691	0.617744	1.77085	1.18023	0.988107				1102	1.58144	1.47348	0.697836	2.00222	0.957677	0.701341				1102	1.15482	1.01628	0.407682	0.660661	1.17244	0.988417
1103	1.44753	2.57938	1.25138	3.47627	1.14786	0.956628				1103	1.87866	1.25855	0.60292	1.69155	1.18451	0.989996				1103	1.87866	1.25855	0.60292	1.69155	1.18451	0.989996				1103	1.53	1.54601	0.726627	2.06983	0.964077	0.834144				1103	1.19174	1.07863	0.46933	0.701123	1.2107	0.924149
1104	1.44825	2.63961	1.44242	3.47004	1.20746	1.35493				1104	1.7108	1.52018	0.74682	2.05402	1.16914	1.19688				1104	1.7108	1.52018	0.74682	2.05402	1.16914	1.19688				1104	1.4943	1.49589	0.647213	1.99845	0.980217	0.941539				1104	1.31438	1.06867	0.72598	0.777671	1.3337	1.11546
1105	1.46112	2.65793	1.52948	3.46076	1.14356	1.11153				1105	1.71281	1.34161	0.474695	1.83077	1.12808	1.24948				1105	1.71281	1.34161	0.474695	1.83077	1.12808	1.24948				1105	1.6685	1.15582	0.612578	1.5344	1.00227	1.05465				1105	1.29547	0.996688	0.626352	0.814094	1.21033	1.22181
1106	1.49999	2.45471	1.45595	3.18802	1.16068	1.23028				1106	1.71226	1.77392	0.669762	2.44921	1.12984	1.07775				1106	1.71226	1.77392	0.669762	2.44921	1.12984	1.07775				1106	1.612	1.19505	0.483532	1.63868	0.938562	0.706454				1106	1.31083	1.14552	0.615194	1.06064	1.21682	0.900769
1107	1.46636	2.69047	1.62458	3.47669	1.20434	0.886188				1107	1.58893	1.41435	0.560979	1.95638	1.10282	1.08086				1107	1.58893	1.41435	0.560979	1.95638	1.10282	1.08086				1107	1.58622	1.20823	0.667596	1.58956	0.912243	0.791464				1107	1.26275	1.04794	0.72956	0.94463	1.28483	0.849743
1108	1.44279	2.53837	1.45915	3.32762	1.17247	0.959647				1108	1.6707	1.46338	0.470526	2.02676	1.09811	0.981571				1108	1.6707	1.46338	0.470526	2.02676	1.09811	0.981571				1108	1.60419	1.44991	0.810809	1.89693	0.966273	0.87037				1108	1.25748	1.18316	0.625077	0.943052	1.09449	0.816092
1109	1.41189	2.6848	1.39864	3.58032	1.43876	1.1305				1109	1.56521	1.52295	0.485141	2.09439	1.02516	1.00953				1109	1.56521	1.52295	0.485141	2.09439	1.02516	1.00953				1109	1.58849	1.12065	0.70672	1.45188	0.976048	0.805067				1109	1.24044	1.24184	0.625862	0.925092	1.12185	0.948664
1110	1.40407	2.7907	1.56003	3.67852	1.31036	1.32725				1110	1.59931	1.31469	0.380518	1.80896	1.09236	1.00093				1110	1.59931	1.31469	0.380518	1.80896	1.09236	1.00093				1110	1.56647	1.06846	0.541576	1.41852	0.943363	0.632505				1110	1.23786	1.34649	1.08156	1.30335	1.25997	1.07114
1111	1.36237	2.66291	1.20022	3.61281	1.34705	1.54505				1111	1.64598	1.40395	0.413797	1.95919	1.11801	0.824437				1111	1.64598	1.40395	0.413797	1.95919	1.11801	0.824437				1111	1.62377	1.34711	0.743111	1.7646	0.938054	0.732159				1111	1.18531	1.31873	0.546555	1.12738	1.12739	0.971093
1112	1.35882	2.78292	1.42029	3.70447	1.33392	1.38406				1112	1.74666	1.38237	0.612346	1.87381	1.20451	1.07805				1112	1.74666	1.38237	0.612346	1.87381	1.20451	1.07805				1112	1.61665	1.21383	0.587132	1.59917	0.90901	0.668349				1112	1.22966	1.14248	0.486989	0.81667	1.10006	0.903263
1113	1.3646	2.74438	1.23415	3.72456	1.27668	1.22967				1113	1.78761	1.36531	0.695145	1.81297	1.15422	1.02414				1113	1.78761	1.36531	0.695145	1.81297	1.15422	1.02414				1113	1.54208	1.28055	0.570697	1.73391	0.892406	0.709909				1113	1.22353	1.28245	0.40433	0.80266	1.26937	0.937271
1114	1.40476	2.36608	1.22223	3.14227	1.16145	1.31682				1114	1.67478	1.02153	0.475368	1.30657	1.16194	0.934488				1114	1.67478	1.02153	0.475368	1.30657	1.16194	0.934488				1114	1.59665	1.01856	0.426292	1.39852	0.904946	0.700514				1114	1.18837	1.40204	0.520831	0.914307	1.22062	0.867424
1115	1.40852	2.45168	1.14999	3.31026	1.16322	0.988113				1115	1.62209	1.46966	0.480145	2.0457	1.15124	1.1474				1115	1.62209	1.46966	0.480145	2.0457	1.15124	1.1474				1115	1.54939	1.07093	0.592724	1.42161	0.905727	0.661869				1115	1.17967	0.779976	0.522055	0.645595	1.12102	0.635827
1116	1.4216	2.28445	1.16797	3.03406	1.14231	1.01377				1116	1.54129	1.10021	0.461026	1.48346	1.15648	1.11335				1116	1.54129	1.10021	0.461026	1.48346	1.15648	1.11335				1116	1.51519	1.26802	0.50975	1.70471	0.839221	0.608666				1116	1.2804	0.871985	0.44517	0.478063	1.2596	0.766031
1117	1.36512	2.25595	1.07958	3.04257	1.1255	1.18048				1117	1.62712	1.03289	0.580227	1.28766	1.10366	0.634541				1117	1.62712	1.03289	0.580227	1.28766	1.10366	0.634541				1117	1.54965	1.3297	0.583172	1.78742	0.853617	0.884527				1117	1.33333	0.868452	0.50984	0.540014	1.40946	0.982228
1118	1.56026	2.13694	0.956682	2.89642	1.24473	1.4293				1118	1.69921	1.53761	0.481736	2.13441	1.18242	1.08481				1118	1.69921	1.53761	0.481736	2.13441	1.18242	1.08481				1118	1.43893	1.00218	0.547302	1.31668	0.838471	0.856833				1118	1.35284	1.24142	0.601273	0.96048	1.33007	0.988038
1119	1.38166	2.30305	1.22064	3.03859	1.15631	1.18556				1119	1.65659	1.18005	0.394401	1.57826	1.1289	0.912744				1119	1.65659	1.18005	0.394401	1.57826	1.1289	0.912744				1119	1.47165	1.04809	0.581843	1.39495	1.04095	0.99961				1119	1.29824	1.67089	0.690159	1.10136	1.33403	0.956037
1120	1.43025	2.8543	1.73026	3.69379	1.28413	1.15741				1120	1.68729	1.28779	0.416458	1.75405	1.15218	0.915625				1120	1.68729	1.28779	0.416458	1.75405	1.15218	0.915625				1120	1.54738	0.953448	0.585338	1.22053	0.919968	0.901711				1120	1.36546	1.27205	0.32737	0.784394	1.43419	0.900475
1121	1.3252	2.83756	1.33755	3.8349	1.27095	1.3584				1121	1.51982	1.15698	0.47581	1.59922	1.10975	0.751884				1121	1.51982	1.15698	0.47581	1.59922	1.10975	0.751884				1121	1.51408	0.76046	0.713557	0.814587	0.948589	1.09401				1121	1.3112	1.02763	0.671744	0.714664	1.3564	1.00707
1122	1.29685	2.13842	1.18972	2.81274	1.24194	1.44793				1122	1.50319	1.33282	0.435526	1.83801	1.12268	0.770286				1122	1.50319	1.33282	0.435526	1.83801	1.12268	0.770286				1122	1.52181	0.69059	0.492088	0.799678	0.8164	0.801335				1122	1.30539	1.28727	0.52886	0.717771	1.27391	0.905849
1123	1.34372	1.98462	1.35637	2.4871	1.27661	1.54911				1123	1.53089	1.16867	0.570106	1.54041	1.11494	0.830972				1123	1.53089	1.16867	0.570106	1.54041	1.11494	0.830972				1123	1.5152	0.717201	0.51912	0.826209	0.919071	0.962599				1123	1.32473	1.46903	0.628892	1.01663	1.44114	1.0559
1124	1.29771	2.40606	1.05236	3.2724	0.968803	0.777421				1124	1.68488	1.34037	0.735071	1.75695	1.20986	0.930267				1124	1.68488	1.34037	0.735071	1.75695	1.20986	0.930267				1124	1.51388	0.720982	0.522746	0.862985	0.857638	0.786075				1124	1.28227	1.37577	0.884514	1.24625	1.25596	1.13201
1125	1.33213	2.2031	1.21194	2.90931	1.26339	1.0282				1125	1.65932	1.42296	0.643202	1.91601	1.32126	1.11768				1125	1.65932	1.42296	0.643202	1.91601	1.32126	1.11768				1125	1.52874	0.715603	0.613117	0.800161	0.9663	0.967117				1125	1.27748	1.05573	0.698429	0.682082	1.30031	0.971155
1126	1.40213	2.17702	1.03685	2.93752	1.27347	1.3544				1126	1.67956	1.24644	0.763981	1.61359	1.22041	0.83956				1126	1.67956	1.24644	0.763981	1.61359	1.22041	0.83956				1126	1.51203	0.811063	0.661406	0.940093	0.987094	1.04176				1126	1.29995	1.35597	0.653652	1.0006	1.41423	1.06568
1127	1.3501	2.47703	1.19472	3.3339	1.21511	1.41431				1127	1.60573	1.14918	0.548861	1.53532	1.11229	0.990494				1127	1.60573	1.14918	0.548861	1.53532	1.11229	0.990494				1127	1.57239	0.720856	0.740801	0.712884	0.971461	0.995026				1127	1.26819	1.17973	0.843023	0.823678	1.18628	0.732164
1128	1.33364	2.23687	1.08133	3.01762	1.23861	0.980613				1128	1.58804	1.2241	0.624548	1.61254	1.207	0.949848				1128	1.58804	1.2241	0.624548	1.61254	1.207	0.949848				1128	1.56694	1.0187	0.576905	1.28707	0.937273	0.804688				1128	1.24854	1.41658	0.722272	0.950263	1.29447	0.903074
1129	1.37439	1.87862	0.98517	2.50035	1.08665	1.10807				1129	1.63599	1.14832	0.416913	1.54597	1.17844	1.20236				1129	1.63599	1.14832	0.416913	1.54597	1.17844	1.20236				1129	1.55337	0.804154	0.740286	0.854906	1.02268	1.17331				1129	1.30811	1.22519	0.586045	0.83854	1.31394	0.837496
1130	1.44169	2.10539	1.01482	2.82937	1.22203	1.32754				1130	1.67025	1.06773	0.643558	1.36692	1.15591	0.804359				1130	1.67025	1.06773	0.643558	1.36692	1.15591	0.804359				1130	1.52483	0.755457	0.644404	0.839693	0.996213	1.1655				1130	1.32068	1.04501	0.537264	0.949281	1.24559	0.719554
1131	1.50665	2.14403	1.23627	2.78639	1.29798	1.41589				1131	1.59341	1.17351	0.513865	1.57295	1.12907	0.963148				1131	1.59341	1.17351	0.513865	1.57295	1.12907	0.963148				1131	1.52775	0.750263	0.665202	0.847328	0.988994	0.925362				1131	1.27013	1.25442	0.600868	0.671717	1.16053	0.777345
1132	1.52917	2.14844	1.27828	2.78109	1.28546	1.3847				1132	1.73182	1.37461	0.458921	1.89412	1.19759	0.953319				1132	1.73182	1.37461	0.458921	1.89412	1.19759	0.953319				1132	1.58099	0.748597	0.631235	0.866303	1.0263	0.95677				1132	1.3038	1.34488	0.546134	1.19156	1.23011	0.930784
1133	1.58713	2.65151	1.46836	3.48532	1.26263	1.31476				1133	1.63146	1.15306	0.661837	1.3912	1.11062	0.752693				1133	1.63146	1.15306	0.661837	1.3912	1.11062	0.752693				1133	1.54891	0.586755	0.517374	0.668652	0.936871	1.05862				1133	1.34633	0.858277	0.456825	0.612363	1.1257	0.596562
1134	1.47248	2.64134	1.336	3.52795	1.19304	1.19532				1134	1.61009	1.25752	0.562706	1.67682	1.09983	0.739817				1134	1.61009	1.25752	0.562706	1.67682	1.09983	0.739817				1134	1.52223	0.612161	0.463232	0.711405	0.960568	1.13282				1134	1.49184	1.10993	0.605123	0.713059	1.46473	1.10135
1135	1.45231	2.03925	1.30206	2.59925	1.15541	0.872075				1135	1.65212	0.934994	0.366172	1.23527	1.17237	0.599974				1135	1.65212	0.934994	0.366172	1.23527	1.17237	0.599974				1135	1.49764	0.730351	0.526074	0.895424	1.01253	1.1354				1135	1.37341	1.10347	0.428509	0.592494	1.28389	0.850298
1136	1.52085	2.09127	1.18346	2.74948	1.14538	1.13136				1136	1.58462	1.18845	0.729533	1.47319	1.18537	0.705305				1136	1.58462	1.18845	0.729533	1.47319	1.18537	0.705305				1136	1.50171	0.576197	0.407069	0.721965	0.89724	0.930214				1136	1.26665	1.42507	0.435206	0.864126	1.23643	0.836553
1137	1.39177	1.99764	1.08128	2.63838	1.17097	1.38251				1137	1.5797	1.08236	0.687202	1.35446	1.14418	0.718754				1137	1.5797	1.08236	0.687202	1.35446	1.14418	0.718754				1137	1.53032	0.583085	0.490984	0.650223	0.896487	0.718531				1137	1.26562	1.06103	0.773897	0.860319	1.30429	0.998418
1138	1.39951	2.11321	1.35163	2.69996	1.16295	0.887814				1138	1.67502	1.05965	0.455449	1.40711	1.17671	0.837761				1138	1.67502	1.05965	0.455449	1.40711	1.17671	0.837761				1138	1.58259	0.772697	0.537716	0.965697	0.977721	0.727264				1138	1.25009	1.07648	0.561514	0.687471	1.2383	1.10688
1139	1.41845	2.42587	1.37382	3.19446	1.09934	0.799496				1139	1.59272	1.01611	0.584946	1.28668	1.12486	0.873642				1139	1.59272	1.01611	0.584946	1.28668	1.12486	0.873642				1139	1.56162	0.544228	0.381698	0.683111	0.874235	0.749898				1139	1.29779	1.14276	0.541584	0.932196	1.27412	1.0239
1140	1.47208	1.8311	1.0825	2.38228	1.13318	1.05466				1140	1.63372	1.21972	0.703789	1.59118	1.20826	0.915438				1140	1.63372	1.21972	0.703789	1.59118	1.20826	0.915438				1140	1.54186	0.762351	0.544042	0.951273	0.887768	0.73396				1140	1.34085	1.06091	0.792019	0.88574	1.22636	0.870902
1141	1.40476	1.89789	1.14955	2.47003	1.22467	1.35516				1141	1.59949	1.33223	0.887327	1.69727	1.14302	0.979725				1141	1.59949	1.33223	0.887327	1.69727	1.14302	0.979725				1141	1.53567	0.92061	0.758238	1.05309	1.03416	0.878016				1141	1.36426	1.09793	0.554083	1.1192	1.08856	0.971353
1142	1.3915	2.41213	1.36368	3.18728	1.25147	1.36884				1142	1.60627	1.17636	0.56397	1.54178	1.08945	0.83741				1142	1.60627	1.17636	0.56397	1.54178	1.08945	0.83741				1142	1.602	0.681167	0.560554	0.791464	0.906294	0.762809				1142	1.43142	1.56154	0.824591	1.00113	1.06937	0.913124
1143	1.38201	1.85995	1.12449	2.38941	1.17637	1.30571				1143	1.59917	1.36581	0.488179	1.83387	1.24116	1.0473				1143	1.59917	1.36581	0.488179	1.83387	1.24116	1.0473				1143	1.5863	0.96826	0.42677	1.32084	0.877871	0.6027				1143	1.31789	0.908299	0.572189	0.896765	0.99029	0.964023
1144	1.4473	2.25481	1.36771	2.90762	1.24557	1.39918				1144	1.57068	1.22569	0.554888	1.63931	1.19642	1.15385				1144	1.57068	1.22569	0.554888	1.63931	1.19642	1.15385				1144	1.54188	0.946098	0.389862	1.30374	0.905445	0.626718				1144	1.34283	1.02279	0.86235	0.902827	1.13876	1.15225
1145	1.41101	2.37007	1.3612	3.11131	1.2093	1.28128				1145	1.49723	1.34186	0.727207	1.7285	1.21335	0.661826				1145	1.49723	1.34186	0.727207	1.7285	1.21335	0.661826				1145	1.55422	0.932456	0.461193	1.26097	0.958977	0.638313				1145	1.2651	1.48387	1.10924	1.21339	1.02582	0.885521
1146	1.38683	1.75379	0.957913	2.31967	1.24247	1.18546				1146	1.57469	1.1062	0.61208	1.43113	1.16002	1.15925				1146	1.57469	1.1062	0.61208	1.43113	1.16002	1.15925				1146	1.49182	0.999227	0.521653	1.34421	1.00551	0.882237				1146	1.26865	1.17152	0.579354	1.27211	0.988593	0.911585
1147	1.35975	2.07868	1.09866	2.77317	1.13122	1.45719				1147	1.56008	1.26242	0.73781	1.62446	1.19958	0.938165				1147	1.56008	1.26242	0.73781	1.62446	1.19958	0.938165				1147	1.57933	1.02498	0.646682	1.33479	1.02626	0.716231				1147	1.29741	1.32144	0.739194	1.32139	1.09303	0.955767
1148	1.35303	1.68069	1.09142	2.13791	1.23295	1.18733				1148	1.63127	1.19151	0.872895	1.44333	1.22352	0.954688				1148	1.63127	1.19151	0.872895	1.44333	1.22352	0.954688				1148	1.62688	0.933966	0.73028	1.13789	0.922686	0.689856				1148	1.24716	1.27571	0.773604	1.17752	1.01116	0.982466
1149	1.29576	1.84092	1.0562	2.41151	1.21363	1.42891				1149	1.53521	1.4489	1.04007	1.78314	1.26173	0.969383				1149	1.53521	1.4489	1.04007	1.78314	1.26173	0.969383				1149	1.57371	1.01687	0.459619	1.39137	0.909963	0.992842				1149	1.26863	1.50231	0.979058	1.35854	1.05088	1.03067
1150	1.39494	2.47356	1.65118	3.10822	1.26198	1.40525				1150	1.52186	1.05298	0.723976	1.2337	1.08011	0.862418				1150	1.52186	1.05298	0.723976	1.2337	1.08011	0.862418				1150	1.66384	0.974855	0.434283	1.33072	1.00582	0.634004				1150	1.2957	1.35864	0.842251	1.23765	1.00728	0.845978
1151	1.47743	2.23759	1.45949	2.83786	1.29329	1.45121				1151	1.54368	1.3825	0.546153	1.8776	1.17137	1.12625				1151	1.54368	1.3825	0.546153	1.8776	1.17137	1.12625				1151	1.59803	1.01125	0.606126	1.32971	0.953146	0.742264				1151	1.29924	1.52544	0.711518	1.24041	1.0141	0.71403
1152	1.38515	2.41366	1.36884	3.16555	1.2172	1.23273				1152	1.56807	1.49856	0.580611	2.03731	1.21181	1.1004				1152	1.56807	1.49856	0.580611	2.03731	1.21181	1.1004				1152	1.60581	1.03578	0.622031	1.35288	0.924257	0.72751				1152	1.28572	1.02815	0.523274	1.06894	0.973877	0.789426
1153	1.31586	2.26566	1.26482	2.97737	1.25116	1.30622				1153	1.63441	1.47305	0.612511	1.97519	1.24354	1.00494				1153	1.63441	1.47305	0.612511	1.97519	1.24354	1.00494				1153	1.65213	0.991308	0.61274	1.28093	0.816225	0.650968				1153	1.21309	1.2507	0.670622	1.24126	1.06661	0.788256
1154	1.36875	2.06071	1.35763	2.59966	1.27502	1.32079				1154	1.60621	1.31618	0.504411	1.78497	1.17758	0.903047				1154	1.60621	1.31618	0.504411	1.78497	1.17758	0.903047				1154	1.70426	1.18784	0.826985	1.48044	0.934528	0.801725				1154	1.24799	0.921375	0.578944	1.09758	1.22321	1.06455
1155	1.39674	2.12532	1.27902	2.74237	1.22398	1.38004				1155	1.62602	0.989899	0.455659	1.27863	1.10933	0.824045				1155	1.62602	0.989899	0.455659	1.27863	1.10933	0.824045				1155	1.7062	1.33392	0.715962	1.73176	1.07686	1.09058				1155	1.35764	1.19851	0.665924	1.15843	1.11741	0.836935
1156	1.39018	2.5227	1.57269	3.22504	1.26821	1.21213				1156	1.607	1.07861	0.511353	1.3902	1.05047	0.73892				1156	1.607	1.07861	0.511353	1.3902	1.05047	0.73892				1156	1.61169	1.28132	0.685151	1.67666	0.925809	0.874521				1156	1.39496	1.06157	0.722416	0.740176	1.14986	0.999537
1157	1.48797	2.36069	1.49446	3.01833	1.25969	1.12313				1157	1.59033	1.095	0.537848	1.42309	1.10786	0.813494				1157	1.59033	1.095	0.537848	1.42309	1.10786	0.813494				1157	1.69333	1.18139	0.549935	1.58297	1.02209	1.21389				1157	1.33228	1.13475	0.813118	1.0797	1.13025	1.03296
1158	1.44615	2.05564	1.4735	2.51698	1.35994	1.35273				1158	1.65144	1.21784	0.6482	1.57669	1.08104	0.845255				1158	1.65144	1.21784	0.6482	1.57669	1.08104	0.845255				1158	1.69002	1.09234	0.77531	1.3803	1.13778	1.16617				1158	1.32188	1.48571	0.44409	1.04895	0.956666	0.88994
1159	1.41173	2.86023	1.67057	3.73709	1.29382	1.42007				1159	1.6557	1.20057	0.819574	1.4736	1.09488	0.897663				1159	1.6557	1.20057	0.819574	1.4736	1.09488	0.897663				1159	1.62438	1.0158	0.53035	1.37377	0.944818	0.877421				1159	1.34365	1.25968	0.777191	0.955176	1.07612	0.836709
1160	1.41723	2.67369	1.53585	3.50584	1.20889	1.01834				1160	1.54885	1.12307	0.800112	1.35069	1.13959	0.889579				1160	1.54885	1.12307	0.800112	1.35069	1.13959	0.889579				1160	1.63982	1.20376	0.763653	1.54791	0.930992	0.806343				1160	1.28579	0.884179	0.651767	0.959937	1.13049	0.841912
1161	1.51808	2.6625	1.57469	3.48238	1.24376	1.09906				1161	1.66905	1.26055	0.511369	1.69928	1.18137	0.811033				1161	1.66905	1.26055	0.511369	1.69928	1.18137	0.811033				1161	1.59437	0.877533	0.518183	1.14722	0.835956	0.852776				1161	1.42939	0.986812	0.678108	0.822879	1.1609	0.836906
1162	1.44612	2.561	1.64542	3.27428	1.18957	1.0337				1162	1.66448	1.20646	0.707218	1.53453	1.12317	0.888418				1162	1.66448	1.20646	0.707218	1.53453	1.12317	0.888418				1162	1.57174	1.06453	0.54966	1.40411	0.871642	0.837969				1162	1.33056	0.92478	0.861076	0.882567	1.02577	0.985453
1163	1.46539	2.06082	1.38605	2.60956	1.21222	1.23127				1163	1.60811	1.21023	0.66608	1.52951	1.18268	0.939925				1163	1.60811	1.21023	0.66608	1.52951	1.18268	0.939925				1163	1.63255	1.08779	0.667102	1.41678	0.796388	0.653419				1163	1.31035	1.14924	0.719258	1.18497	1.09394	0.935044
1164	1.50978	2.18874	1.16981	2.9065	1.22016	1.44984				1164	1.60216	1.45252	0.762672	1.90581	1.19782	0.730476				1164	1.60216	1.45252	0.762672	1.90581	1.19782	0.730476				1164	1.59829	1.22174	0.749525	1.58254	0.902576	0.851463				1164	1.30336	1.56805	0.820944	1.25901	1.21758	1.20997
1165	1.45202	2.06179	1.06485	2.75487	1.29121	1.38411				1165	1.59176	1.24326	0.564961	1.62894	1.07277	0.687059				1165	1.59176	1.24326	0.564961	1.62894	1.07277	0.687059				1165	1.60557	1.15789	0.718148	1.50406	0.91293	0.971263				1165	1.25903	1.45991	0.606909	1.14186	1.02092	0.91394
1166	1.51596	2.13513	0.859246	2.9404	1.11882	1.33716				1166	1.52585	1.25484	0.487616	1.63925	1.11543	1.02747				1166	1.52585	1.25484	0.487616	1.63925	1.11543	1.02747				1166	1.58778	0.799499	0.513332	1.003	0.892023	0.816627				1166	1.27193	1.13042	0.70368	1.10837	1.17953	1.10379
1167	1.52242	1.9781	1.30536	2.49052	1.26408	1.48714				1167	1.57423	1.11111	0.545454	1.45172	1.02764	0.903757				1167	1.57423	1.11111	0.545454	1.45172	1.02764	0.903757				1167	1.5997	0.849683	0.549953	1.06058	1.00988	0.998979				1167	1.24058	0.92464	0.668462	0.681482	0.929506	0.756077
1168	1.42685	2.2875	1.1861	3.05864	1.17107	0.953543				1168	1.60036	1.22152	0.773545	1.5542	1.11509	0.921063				1168	1.60036	1.22152	0.773545	1.5542	1.11509	0.921063				1168	1.52657	1.06166	0.694171	1.31464	0.874278	1.00408				1168	1.23887	0.776967	0.361431	0.745751	1.09382	1.17029
1169	1.50201	1.90682	1.22044	2.40722	1.25738	1.14131				1169	1.67691	1.21173	0.508769	1.6421	1.23548	1.16172				1169	1.67691	1.21173	0.508769	1.6421	1.23548	1.16172				1169	1.54868	0.946962	0.599066	1.17342	0.947065	0.969939				1169	1.35454	1.23103	0.928122	1.17448	1.09177	0.910132
1170	1.45521	2.22548	1.36136	2.86191	1.31271	1.4566				1170	1.7344	1.31432	0.713444	1.70216	1.15518	1.00742				1170	1.7344	1.31432	0.713444	1.70216	1.15518	1.00742				1170	1.56502	0.960933	0.727007	1.09876	0.919237	0.752661				1170	1.32928	1.29757	0.985985	1.14457	1.07196	0.947442
1171	1.41472	2.01905	1.51568	2.41292	1.29755	1.41422				1171	1.69211	1.25023	0.951424	1.50778	1.17895	1.02171				1171	1.69211	1.25023	0.951424	1.50778	1.17895	1.02171				1171	1.50135	0.587086	0.382877	0.679448	0.874788	0.765589				1171	1.33654	1.55466	1.06418	1.41434	1.12154	0.907481
1172	1.44411	2.38603	1.56033	3.04413	1.2624	1.41884				1172	1.76072	1.33838	0.586984	1.7682	1.13681	1.00025				1172	1.76072	1.33838	0.586984	1.7682	1.13681	1.00025				1172	1.6148	0.485456	0.335605	0.607397	0.907352	0.838163				1172	1.41516	1.29084	0.637188	1.26423	1.11359	1.09178
1173	1.47103	2.05391	1.42701	2.56665	1.27464	1.33961				1173	1.68788	1.12802	0.688501	1.42255	1.13255	0.6362				1173	1.68788	1.12802	0.688501	1.42255	1.13255	0.6362				1173	1.49655	0.636622	0.298292	0.814691	0.8154	0.628064				1173	1.23982	1.07492	0.51564	0.932868	0.956049	0.57555
1174	1.45424	2.42105	1.70015	3.02112	1.25207	1.13673				1174	1.57316	1.40156	1.04059	1.71214	1.19849	0.822206				1174	1.57316	1.40156	1.04059	1.71214	1.19849	0.822206				1174	1.59357	0.970523	0.297273	1.29007	0.900624	0.892904				1174	1.29317	1.03468	0.520827	1.09557	1.02551	0.671427
1175	1.44329	2.65963	1.47549	3.51467	1.28647	1.3722				1175	1.68034	1.04678	0.52455	1.36483	1.10236	1.02985				1175	1.68034	1.04678	0.52455	1.36483	1.10236	1.02985				1175	1.63875	0.857636	0.457496	1.10476	0.899616	0.958834				1175	1.29792	0.731155	0.487453	0.647666	0.928374	0.654798
1176	1.45661	2.30627	1.47229	2.9488	1.2203	1.21698				1176	1.5608	1.15148	0.781416	1.39668	1.05054	0.598656				1176	1.5608	1.15148	0.781416	1.39668	1.05054	0.598656				1176	1.55627	0.904218	0.557739	1.13401	0.822646	0.665715				1176	1.26945	0.989226	0.422451	1.11362	0.985215	0.806317
1177	1.55634	2.52122	1.54227	3.26725	1.33631	1.73501				1177	1.63088	1.13205	0.913074	1.30057	1.13898	0.734901				1177	1.63088	1.13205	0.913074	1.30057	1.13898	0.734901				1177	1.58603	0.648457	0.322501	0.856552	0.853336	0.77618				1177	1.2484	1.25444	0.56904	1.26281	1.00696	0.762258
1178	1.55167	2.51951	1.37377	3.33528	1.28914	1.54244				1178	1.61882	1.08303	0.807872	1.34093	1.1691	0.760022				1178	1.61882	1.08303	0.807872	1.34093	1.1691	0.760022				1178	1.59254	0.826795	0.33141	1.09987	0.830912	0.61139				1178	1.31401	1.04467	0.641961	1.08597	0.946176	0.813418
1179	1.57392	2.35691	1.64436	2.9248	1.35419	1.53265				1179	1.66917	1.24469	0.799886	1.54888	1.18545	0.919892				1179	1.66917	1.24469	0.799886	1.54888	1.18545	0.919892				1179	1.5685	0.570781	0.282258	0.750434	0.86523	0.697755				1179	1.28513	1.22039	0.592907	1.16072	1.00053	0.876578
1180	1.63468	2.76695	1.62947	3.60081	1.1817	1.09343				1180	1.65899	1.12369	0.713555	1.41063	1.13916	1.03631				1180	1.65899	1.12369	0.713555	1.41063	1.13916	1.03631				1180	1.55145	1.32745	0.452811	1.77625	0.895532	0.857187				1180	1.27255	1.11163	0.614009	1.17671	1.02236	0.63499
1181	1.58324	2.59039	1.3292	3.46671	1.18797	1.44485				1181	1.67487	1.17303	0.477093	1.59215	1.15252	0.815229				1181	1.67487	1.17303	0.477093	1.59215	1.15252	0.815229				1181	1.66256	1.33474	0.410559	1.82404	0.931833	0.752264				1181	1.23671	1.19811	0.402512	1.07376	1.04738	0.882245
1182	1.56078	2.23822	1.21485	2.94431	1.17751	1.32928				1182	1.57679	1.14372	0.708746	1.42978	1.11896	0.815499				1182	1.57679	1.14372	0.708746	1.42978	1.11896	0.815499				1182	1.62907	0.85703	0.435519	1.10549	0.924821	0.745542				1182	1.19492	1.02908	0.459776	1.14575	0.983662	0.64467
1183	1.6236	2.15191	1.44599	2.70618	1.27296	1.53145				1183	1.65535	1.28827	0.842449	1.64415	1.19308	1.05806				1183	1.65535	1.28827	0.842449	1.64415	1.19308	1.05806				1183	1.6255	0.595886	0.438437	0.728368	0.916334	0.857934				1183	1.24378	1.44826	0.674305	1.33228	0.881569	0.529082
1184	1.54861	2.41841	1.29802	3.20024	1.23588	1.44205				1184	1.6264	1.29856	0.80877	1.66548	1.13291	0.962298				1184	1.6264	1.29856	0.80877	1.66548	1.13291	0.962298				1184	1.64775	0.815191	0.370268	1.02072	0.88448	0.727129				1184	1.24577	1.00162	0.489327	1.03795	0.94059	0.570924
1185	1.56487	2.18336	1.14914	2.89032	1.29355	1.52251				1185	1.55283	1.37718	0.965079	1.70826	1.22421	1.00663				1185	1.55283	1.37718	0.965079	1.70826	1.22421	1.00663				1185	1.57345	0.729638	0.440914	0.896727	0.911777	1.04852				1185	1.31479	1.48925	0.895299	1.3871	0.974228	0.608256
1186	1.65867	2.43499	1.58919	3.09534	1.21136	1.11895				1186	1.63335	1.24583	0.894138	1.51677	1.14548	0.913105				1186	1.63335	1.24583	0.894138	1.51677	1.14548	0.913105				1186	1.64549	0.870121	0.346296	1.10907	0.89413	0.60372				1186	1.21978	0.919039	0.57866	0.719742	0.91325	0.647107
1187	1.57691	2.14805	1.36454	2.74599	1.32318	1.40554				1187	1.61519	1.35559	0.871756	1.71203	1.14961	1.04934				1187	1.61519	1.35559	0.871756	1.71203	1.14961	1.04934				1187	1.65004	0.733681	0.646023	0.813352	0.861047	0.708944				1187	1.22711	1.12344	0.511612	0.963004	0.84656	0.480735
1188	1.52955	2.06778	1.2997	2.64988	1.33557	1.50341				1188	1.53949	1.52748	0.65334	2.07995	1.18213	1.15649				1188	1.53949	1.52748	0.65334	2.07995	1.18213	1.15649				1188	1.76798	0.864372	0.821678	0.907288	0.996823	1.00079				1188	1.29233	0.874013	0.376418	0.821464	0.939016	0.487628
1189	1.55893	2.08005	1.224	2.71172	1.13951	1.15183				1189	1.53964	1.48857	0.588241	2.03741	1.11595	0.982039				1189	1.53964	1.48857	0.588241	2.03741	1.11595	0.982039				1189	1.69701	1.07373	0.624217	1.3702	1.02592	1.00666				1189	1.34224	1.04246	0.429265	1.15945	1.05185	0.745496
1190	1.554	2.01311	1.15285	2.63045	1.15723	1.2681				1190	1.56667	1.6562	1.00046	2.14547	1.19825	0.899636				1190	1.56667	1.6562	1.00046	2.14547	1.19825	0.899636				1190	1.65683	0.815257	0.6241	0.951396	0.978791	0.744224				1190	1.33104	0.829985	0.418268	0.794622	0.93199	0.661813
1191	1.61766	2.09019	1.30199	2.67745	1.28589	1.48189				1191	1.60799	1.47335	0.61979	2.00313	1.24492	1.13809				1191	1.60799	1.47335	0.61979	2.00313	1.24492	1.13809				1191	1.72214	0.739702	0.633523	0.836058	1.03462	0.942213				1191	1.30009	1.13112	0.400905	1.19307	1.06211	1.03054
1192	1.62281	1.96657	1.11991	2.57564	1.20514	1.37521				1192	1.49764	1.42536	0.716934	1.90643	1.26058	1.03161				1192	1.49764	1.42536	0.716934	1.90643	1.26058	1.03161				1192	1.63442	0.758355	0.753592	0.782868	1.0691	0.844986				1192	1.1992	1.25052	0.46028	1.36535	0.958045	0.712203
1193	1.5319	1.87198	1.19257	2.39442	1.27421	1.52699				1193	1.53052	1.62327	0.731263	2.19854	1.41511	1.15077				1193	1.53052	1.62327	0.731263	2.19854	1.41511	1.15077				1193	1.66165	0.828812	0.499284	1.04881	0.90627	0.735777				1193	1.20135	1.16045	0.537894	1.33488	0.94012	0.642991
1194	1.55648	2.12536	1.15557	2.8142	1.28754	1.41207				1194	1.51757	1.85367	0.751741	2.56265	1.30445	1.24402				1194	1.51757	1.85367	0.751741	2.56265	1.30445	1.24402				1194	1.74279	0.605168	0.453025	0.715143	1.00346	0.647287				1194	1.28889	0.879462	0.668159	0.762686	0.941917	0.708231
1195	1.55066	2.24439	1.01838	3.03327	1.24626	1.45207				1195	1.64236	1.44515	1.00325	1.81754	1.25893	1.18249				1195	1.64236	1.44515	1.00325	1.81754	1.25893	1.18249				1195	1.68991	0.857562	0.462965	1.11909	0.832895	0.464304				1195	1.29156	1.16195	0.681871	1.16205	1.02227	0.93672
1196	1.6209	1.84842	1.13549	2.38606	1.31906	1.50791				1196	1.66012	1.38367	0.772228	1.79768	1.07609	0.816658				1196	1.66012	1.38367	0.772228	1.79768	1.07609	0.816658				1196	1.63237	0.602763	0.55102	0.635049	0.85327	0.675871				1196	1.34601	0.971679	0.688113	0.873456	0.974727	0.784391
1197	1.39259	2.53434	1.47986	3.3078	1.32264	1.69444				1197	1.73182	1.18824	0.81589	1.44541	1.1811	1.10908				1197	1.73182	1.18824	0.81589	1.44541	1.1811	1.10908				1197	1.53701	0.418723	0.411191	0.441163	0.818535	0.547352				1197	1.4308	0.922411	0.515603	0.917057	0.948743	0.518243
1198	1.50568	2.69457	1.73521	3.43169	1.36529	1.51536				1198	1.70489	1.18793	0.805492	1.52438	1.20539	1.27102				1198	1.70489	1.18793	0.805492	1.52438	1.20539	1.27102				1198	1.58092	0.592515	0.417437	0.724426	0.802	0.513776				1198	1.41448	1.00481	0.450891	1.24608	0.899934	0.806159
1199	1.55875	2.44956	1.58898	3.10112	1.2317	1.52486				1199	1.73699	1.2735	0.820107	1.63118	1.23173	1.08757				1199	1.73699	1.2735	0.820107	1.63118	1.23173	1.08757				1199	1.52139	0.644068	0.5637	0.674105	0.880182	0.602197				1199	1.34965	1.25304	0.358985	1.1367	0.889336	0.55703
1200	1.50053	2.02071	1.34216	2.52998	1.35138	1.47138				1200	1.79115	1.38637	0.954418	1.75515	1.2341	1.12823				1200	1.79115	1.38637	0.954418	1.75515	1.2341	1.12823				1200	1.54709	0.495129	0.554362	0.439366	0.916161	0.575412				1200	1.44107	1.16183	0.513837	1.37584	1.07674	0.916251
1201	1.39953	2.50645	1.20534	3.36788	1.28326	1.23345				1201	1.81919	1.46922	1.01782	1.85603	1.3363	1.33698				1201	1.81919	1.46922	1.01782	1.85603	1.3363	1.33698				1201	1.54828	1.01113	0.516547	1.31489	0.88783	0.698911				1201	1.32396	1.04578	0.619878	1.02764	1.06999	0.890246
1202	1.39937	2.50341	1.40492	3.2849	1.26301	1.72762				1202	1.83591	1.33865	0.863418	1.72721	1.26078	1.1239				1202	1.83591	1.33865	0.863418	1.72721	1.26078	1.1239				1202	1.62822	0.595996	0.469744	0.599258	0.841913	0.630242				1202	1.42784	1.04698	0.760423	1.04111	0.993315	0.830712
1203	1.43472	2.1762	1.25586	2.81686	1.39577	1.7821				1203	1.76199	1.26621	0.811401	1.61227	1.16671	1.04873				1203	1.76199	1.26621	0.811401	1.61227	1.16671	1.04873				1203	1.49719	0.644607	0.468109	0.760483	0.877286	0.760433				1203	1.3784	0.97218	0.739166	0.908968	1.0801	0.888839
1204	1.59952	2.16384	1.33416	2.791	1.35854	1.5463				1204	1.83374	1.49208	0.981237	1.89795	1.30203	0.959193				1204	1.83374	1.49208	0.981237	1.89795	1.30203	0.959193				1204	1.58242	0.76843	0.644679	0.842306	0.936299	0.662006				1204	1.34056	1.0856	0.5839	1.14213	0.97849	0.879416
1205	1.5717	2.09538	1.35924	2.64972	1.2766	1.3264				1205	1.70965	1.30923	1.00807	1.56796	1.2768	0.973369				1205	1.70965	1.30923	1.00807	1.56796	1.2768	0.973369				1205	1.6237	0.601422	0.490169	0.649024	0.96624	0.89032				1205	1.38574	1.3064	0.662842	1.50925	1.0924	0.863602
1206	1.55413	2.20164	1.35234	2.83261	1.25874	1.30475				1206	1.77874	1.36113	0.813248	1.77881	1.1715	0.978128				1206	1.77874	1.36113	0.813248	1.77881	1.1715	0.978128				1206	1.57781	0.60168	0.427457	0.715714	0.797065	0.670317				1206	1.31512	1.06741	0.581605	1.11896	0.947312	0.50488
1207	1.5824	1.92355	1.15618	2.48479	1.18574	1.12051				1207	1.65059	1.21697	0.844466	1.49064	1.15541	0.698746				1207	1.65059	1.21697	0.844466	1.49064	1.15541	0.698746				1207	1.61655	0.699737	0.350885	0.900992	0.791088	0.657261				1207	1.40971	1.04404	0.501626	0.97356	0.899189	0.576193
1208	1.54762	1.56084	1.38077	1.73384	1.26218	1.31122				1208	1.77495	1.29418	1.03124	1.51226	1.20613	0.790971				1208	1.77495	1.29418	1.03124	1.51226	1.20613	0.790971				1208	1.56192	0.583499	0.347883	0.710574	0.821543	0.678727				1208	1.39747	0.896342	0.286952	0.982698	0.918552	0.670864
1209	1.62255	1.22368	1.24832	1.17468	1.31134	1.36979				1209	1.7247	1.00867	0.931822	1.04712	1.16826	0.849939				1209	1.7247	1.00867	0.931822	1.04712	1.16826	0.849939				1209	1.56351	0.569669	0.438012	0.679303	0.760857	0.620504				1209	1.34987	1.08013	0.609085	0.915457	0.924708	0.734937
1210	1.54856	1.9909	1.40963	2.45247	1.21324	1.10414				1210	1.71562	1.27044	0.993556	1.54653	1.30556	1.22248				1210	1.71562	1.27044	0.993556	1.54653	1.30556	1.22248				1210	1.56482	0.69443	0.537972	0.830787	0.831757	0.729572				1210	1.39573	1.07409	0.752438	0.91652	1.08279	0.984635
1211	1.72667	2.9045	1.54752	3.87367	1.40086	1.30112				1211	1.6561	1.33317	1.08353	1.55309	1.27947	0.909914				1211	1.6561	1.33317	1.08353	1.55309	1.27947	0.909914				1211	1.60442	0.789513	0.503952	0.976651	0.818919	0.709517				1211	1.37672	1.17085	0.509148	1.11605	0.978599	0.76002
1212	1.63766	2.39048	1.50764	3.05952	1.31798	1.22731				1212	1.84493	1.32878	0.83248	1.70166	1.24839	0.986143				1212	1.84493	1.32878	0.83248	1.70166	1.24839	0.986143				1212	1.62574	0.620097	0.494052	0.683838	1.0026	0.87873				1212	1.51371	1.73083	0.884582	1.24242	1.12894	1.13082
1213	1.675	2.73914	1.33111	3.67612	1.38696	1.60752				1213	1.83055	1.34711	0.915082	1.67991	1.17893	0.887366				1213	1.83055	1.34711	0.915082	1.67991	1.17893	0.887366				1213	1.5013	0.785219	0.634421	0.88112	0.852087	0.710451				1213	1.3202	1.10449	0.412055	0.697059	1.01624	0.871051
1214	1.50786	2.40425	1.23289	3.19198	1.40117	1.51596				1214	1.74118	1.28283	0.822112	1.63397	1.29182	1.31643				1214	1.74118	1.28283	0.822112	1.63397	1.29182	1.31643				1214	1.52109	0.430621	0.388099	0.474924	0.896212	0.856197				1214	1.32107	0.759756	0.287724	0.61439	0.936243	0.619852
1215	1.52955	2.41578	1.36458	3.14713	1.41922	1.70636				1215	1.65248	1.65962	0.610086	2.28287	1.22321	0.954956				1215	1.65248	1.65962	0.610086	2.28287	1.22321	0.954956				1215	1.60046	0.599249	0.458388	0.729006	0.891835	0.833264				1215	1.30697	0.91619	0.573108	0.956185	1.01388	0.768883
1216	1.51054	2.42078	1.2935	3.19547	1.37939	1.48125				1216	1.53929	0.95669	0.561092	1.18083	1.09173	0.996928				1216	1.53929	0.95669	0.561092	1.18083	1.09173	0.996928				1216	1.56554	0.580632	0.354147	0.722859	1.01031	0.88571				1216	1.34853	1.27605	0.822168	1.23241	0.910849	0.7265
1217	1.62907	1.98092	1.39356	2.42594	1.27286	1.33435				1217	1.55516	1.27062	0.592239	1.68465	1.10028	0.975592				1217	1.55516	1.27062	0.592239	1.68465	1.10028	0.975592				1217	1.55548	0.42483	0.34429	0.48783	0.861311	0.745086				1217	1.37922	1.11647	0.533254	1.21823	1.03705	0.955352
1218	1.60211	2.53648	1.38583	3.33601	1.41909	1.56853				1218	1.57215	1.29681	0.743356	1.65018	1.19621	0.986131				1218	1.57215	1.29681	0.743356	1.65018	1.19621	0.986131				1218	1.56438	0.461995	0.25561	0.574181	0.894898	0.936195				1218	1.27293	0.846158	0.301655	0.90854	0.924233	0.553818
1219	1.41235	2.4623	1.39385	3.21695	1.21657	1.00493				1219	1.55475	1.12394	0.818076	1.37032	1.21779	1.1082				1219	1.55475	1.12394	0.818076	1.37032	1.21779	1.1082				1219	1.53824	0.570144	0.292135	0.698671	0.863739	0.889851				1219	1.17825	0.91417	0.615207	0.97661	0.892825	0.588351
1220	1.55508	2.30327	1.32264	3.02222	1.26285	1.02142				1220	1.58874	1.1574	0.481936	1.57866	1.09416	0.905694				1220	1.58874	1.1574	0.481936	1.57866	1.09416	0.905694				1220	1.56243	0.495785	0.380553	0.56646	0.828906	0.778324				1220	1.16524	1.2462	0.445521	1.18021	0.97602	0.883225
1221	1.51911	2.29511	1.19655	3.0472	1.26846	1.25501				1221	1.62285	1.04711	0.570189	1.34038	1.10531	0.848347				1221	1.62285	1.04711	0.570189	1.34038	1.10531	0.848347				1221	1.54428	0.828851	0.564806	0.999534	0.871446	0.730756				1221	1.2258	1.0433	0.663137	0.956024	0.94881	0.621572
1222	1.59784	2.57618	1.50437	3.35876	1.30975	1.25751				1222	1.65709	1.12915	0.64812	1.44419	1.14316	0.944118				1222	1.65709	1.12915	0.64812	1.44419	1.14316	0.944118				1222	1.54704	0.731157	0.712847	0.770197	0.828601	0.812182				1222	1.34493	1.16665	0.723428	1.07843	1.12833	0.979186
1223	1.50037	2.78602	1.40899	3.72763	1.31393	1.11091				1223	1.63832	1.28956	0.794568	1.65272	1.11089	1.02005				1223	1.63832	1.28956	0.794568	1.65272	1.11089	1.02005				1223	1.52134	0.802697	0.611085	0.963705	0.960699	1.01426				1223	1.26998	0.794279	0.372097	0.863137	0.90643	0.592013
1224	1.53531	2.28205	1.30907	2.97703	1.36703	1.1585				1224	1.57292	1.56864	0.908035	2.06931	1.10486	0.855561				1224	1.57292	1.56864	0.908035	2.06931	1.10486	0.855561				1224	1.6098	0.594651	0.558881	0.643316	0.890013	0.843342				1224	1.34127	1.31403	0.857902	1.33179	1.01133	0.755579
1225	1.5509	2.59739	1.38257	3.44638	1.42603	1.54819				1225	1.56948	1.23394	0.668411	1.60198	1.12702	0.836438				1225	1.56948	1.23394	0.668411	1.60198	1.12702	0.836438				1225	1.65766	0.518226	0.488493	0.553382	0.913062	0.792943				1225	1.37702	1.09222	0.876891	1.02403	0.967757	0.615722
1226	1.47659	2.43328	1.27371	3.25728	1.4066	1.43337				1226	1.58797	1.0323	0.548968	1.32586	1.12434	0.962359				1226	1.58797	1.0323	0.548968	1.32586	1.12434	0.962359				1226	1.58472	0.588618	0.399525	0.733354	0.91849	0.684736				1226	1.25769	1.07408	0.912606	0.737409	0.914925	0.701076
1227	1.49621	2.69251	1.39837	3.59826	1.3348	1.27447				1227	1.51807	1.47533	0.64619	1.98763	1.20762	1.36156				1227	1.51807	1.47533	0.64619	1.98763	1.20762	1.36156				1227	1.59109	0.396318	0.273763	0.481419	0.831426	0.668667				1227	1.32664	0.947851	0.4708	0.898801	0.835148	0.666636
1228	1.48489	2.61322	1.51066	3.39868	1.38287	1.25369				1228	1.49285	1.07191	0.626408	1.37567	1.11056	0.898455				1228	1.49285	1.07191	0.626408	1.37567	1.11056	0.898455				1228	1.58566	0.413115	0.226721	0.527765	0.870295	0.682483				1228	1.32713	0.942813	0.559715	0.761798	0.896056	0.647114
1229	1.50485	2.36904	1.32991	3.09392	1.33543	1.4926				1229	1.534	1.44968	0.42571	1.98242	1.02162	0.998205				1229	1.534	1.44968	0.42571	1.98242	1.02162	0.998205				1229	1.62486	0.487251	0.279902	0.581144	0.939933	0.81064				1229	1.37219	0.853818	0.50971	0.58523	0.934982	0.645836
1230	1.47097	2.40648	1.30278	3.17552	1.27667	1.31345				1230	1.51497	1.21094	0.356464	1.62661	1.06805	1.08594				1230	1.51497	1.21094	0.356464	1.62661	1.06805	1.08594				1230	1.6021	0.522483	0.256346	0.686637	0.905016	0.764546				1230	1.3797	1.04227	0.690109	1.09444	0.936587	0.802813
1231	1.43808	2.78228	1.30095	3.7656	1.37126	1.72986				1231	1.53907	1.20408	0.386355	1.61559	1.05485	0.981858				1231	1.53907	1.20408	0.386355	1.61559	1.05485	0.981858				1231	1.60845	0.630812	0.341324	0.78641	0.85737	0.643241				1231	1.53476	1.31524	0.892185	1.2253	0.969518	0.780814
1232	1.41981	2.72897	1.22718	3.69867	1.3369	1.45187				1232	1.47484	1.1207	0.661997	1.4084	1.12573	0.909817				1232	1.47484	1.1207	0.661997	1.4084	1.12573	0.909817				1232	1.69924	0.44628	0.290908	0.55443	0.844517	0.796856				1232	1.51997	1.33866	0.969564	1.37107	0.927325	0.626298
1233	1.45725	2.80948	1.25379	3.82275	1.25594	1.49101				1233	1.59163	1.53592	0.696794	2.07805	1.09975	0.827427				1233	1.59163	1.53592	0.696794	2.07805	1.09975	0.827427				1233	1.66881	0.575848	0.393706	0.711668	0.823719	0.731017				1233	1.48716	1.62857	0.528303	1.09227	1.02395	0.779148
1234	1.54554	2.61619	1.38184	3.47846	1.30299	1.27525				1234	1.5706	1.27142	0.572937	1.65422	1.14732	1.14612				1234	1.5706	1.27142	0.572937	1.65422	1.14732	1.14612				1234	1.68225	0.719748	0.244504	0.960189	0.956219	0.919241				1234	1.50934	1.56212	0.715459	1.3489	0.979186	0.55868
1235	1.61178	2.47167	1.50024	3.18644	1.27809	1.24744				1235	1.52243	1.37724	0.394111	1.91905	1.09534	1.06232				1235	1.52243	1.37724	0.394111	1.91905	1.09534	1.06232				1235	1.6748	0.776171	0.59216	0.921328	0.86702	0.688651				1235	1.51863	2.01073	0.79239	1.24254	0.970936	0.833332
1236	1.62749	3.14253	1.39717	4.27469	1.28584	1.17697				1236	1.45698	1.11283	0.415704	1.45846	0.937868	0.723894				1236	1.45698	1.11283	0.415704	1.45846	0.937868	0.723894				1236	1.65341	0.828712	0.74156	0.92053	0.945339	0.643829				1236	1.47688	2.32284	1.10153	1.86947	1.0218	0.964924
1237	1.51124	2.75436	1.28785	3.71418	1.34566	1.44076				1237	1.46121	1.0842	0.556013	1.39766	1.07202	0.931043				1237	1.46121	1.0842	0.556013	1.39766	1.07202	0.931043				1237	1.57934	0.566951	0.374666	0.707732	0.734475	0.591054				1237	1.54783	1.76078	0.696614	1.28847	1.06255	0.970959
1238	1.60332	2.48486	1.30353	3.29898	1.40197	1.36886				1238	1.54491	1.44464	0.635358	1.96563	1.11281	0.858921				1238	1.54491	1.44464	0.635358	1.96563	1.11281	0.858921				1238	1.66306	0.499454	0.287538	0.637207	0.756806	0.585934				1238	1.51383	1.80292	0.734594	1.09557	1.03865	0.754559
1239	1.53274	2.87569	1.41192	3.84448	1.34372	1.56093				1239	1.6508	1.40566	0.629449	1.90567	1.18371	0.969327				1239	1.6508	1.40566	0.629449	1.90567	1.18371	0.969327				1239	1.71307	0.715196	0.351109	0.961405	0.801634	0.58915				1239	1.50689	1.82128	0.674462	1.29849	1.08544	0.805649
1240	1.57927	2.39205	1.2431	3.18609	1.22065	1.00756				1240	1.5595	1.45432	0.652478	1.96806	1.10373	1.01726				1240	1.5595	1.45432	0.652478	1.96806	1.10373	1.01726				1240	1.47853	0.438389	0.311977	0.529249	0.720184	0.756483				1240	1.52169	1.99351	1.18204	1.66892	1.16161	0.85508
1241	1.59192	2.33466	1.25448	3.09034	1.22804	1.27579				1241	1.54338	1.93136	0.793164	2.6574	1.19044	0.875775				1241	1.54338	1.93136	0.793164	2.6574	1.19044	0.875775				1241	1.56341	0.54143	0.321345	0.694939	0.887639	0.684255				1241	1.41315	1.79893	0.644809	1.27545	0.979513	0.774844
1242	1.53155	2.47042	1.26467	3.28499	1.29258	1.3394				1242	1.60425	1.5118	0.440965	2.10481	0.991646	0.498691				1242	1.60425	1.5118	0.440965	2.10481	0.991646	0.498691				1242	1.57305	0.439093	0.375571	0.490091	0.769884	0.860213				1242	1.43173	1.49715	0.35703	0.988003	1.05283	1.01583
1243	1.58715	2.25583	1.30706	2.95723	1.20273	1.04928				1243	1.58022	1.46705	0.620123	1.99407	0.982502	0.698294				1243	1.58022	1.46705	0.620123	1.99407	0.982502	0.698294				1243	1.58001	0.644653	0.456442	0.767833	0.762505	0.674174				1243	1.40353	1.437	0.702391	1.03779	1.03426	0.756902
1244	1.57394	2.45098	1.1875	3.29757	1.19195	1.23727				1244	1.52201	1.18686	0.480235	1.60851	1.03869	0.701264				1244	1.52201	1.18686	0.480235	1.60851	1.03869	0.701264				1244	1.63457	0.817581	0.400437	1.05984	0.863196	0.785352				1244	1.4645	1.51283	0.716441	1.28409	1.04217	1.00817
1245	1.70946	2.34295	1.42873	3.03729	1.17743	1.2489				1245	1.53388	1.23956	0.551795	1.68088	0.954964	0.953165				1245	1.53388	1.23956	0.551795	1.68088	0.954964	0.953165				1245	1.55128	1.09707	0.494282	1.42291	0.790514	0.706228				1245	1.30361	1.00093	0.495091	1.0712	0.91958	0.662105
1246	1.71119	2.52997	1.52086	3.25125	1.29004	1.26101				1246	1.54397	1.0596	0.715406	1.33682	0.931133	0.812924				1246	1.54397	1.0596	0.715406	1.33682	0.931133	0.812924				1246	1.55673	1.18628	0.454648	1.58272	0.842593	0.667003				1246	1.47042	0.965324	0.615968	0.71005	0.929241	0.866799
1247	1.63461	2.16148	1.25576	2.80098	1.32271	1.42657				1247	1.61575	1.23866	0.802428	1.57078	1.06849	0.893156				1247	1.61575	1.23866	0.802428	1.57078	1.06849	0.893156				1247	1.64887	0.928319	0.400867	1.21865	0.875018	0.817852				1247	1.36411	1.06161	0.48948	1.05031	0.995101	0.916321
1248	1.69791	2.51012	1.17214	3.39342	1.3015	1.56857				1248	1.61083	1.04611	0.580797	1.34412	0.931913	0.743751				1248	1.61083	1.04611	0.580797	1.34412	0.931913	0.743751				1248	1.60073	1.031	0.445677	1.32983	0.872635	0.845162				1248	1.36537	1.4317	0.659165	1.35603	0.995297	0.722385
1249	1.56794	2.67491	1.2511	3.61965	1.34558	1.52508				1249	1.52116	1.09569	0.420113	1.49124	0.916613	0.762896				1249	1.52116	1.09569	0.420113	1.49124	0.916613	0.762896				1249	1.55146	0.895915	0.392547	1.14429	0.820431	0.689375				1249	1.40467	0.992344	0.501165	0.870463	0.99476	0.886303
1250	1.57582	2.52506	1.25049	3.38898	1.31456	1.31478				1250	1.60184	1.27363	0.455721	1.7575	0.880418	0.687065				1250	1.60184	1.27363	0.455721	1.7575	0.880418	0.687065				1250	1.64182	0.870586	0.457545	1.08709	0.924545	0.945744				1250	1.37029	1.46064	0.803224	1.37335	1.05703	0.974004
1251	1.52182	2.14095	1.1083	2.8511	1.26091	1.43457				1251	1.45306	1.09827	0.416475	1.49479	0.914718	0.810214				1251	1.45306	1.09827	0.416475	1.49479	0.914718	0.810214				1251	1.61848	0.957964	0.468719	1.20355	0.919195	0.816271				1251	1.2171	1.13296	0.433855	0.931964	0.952194	0.689462
1252	1.59468	2.45238	1.28602	3.25179	1.24037	1.36344				1252	1.58648	1.31747	0.491343	1.82338	1.03998	0.877681				1252	1.58648	1.31747	0.491343	1.82338	1.03998	0.877681				1252	1.59067	0.842427	0.474979	1.04011	0.786951	0.613104				1252	1.32173	1.27003	0.614428	1.40523	1.00724	0.829184
1253	1.60914	2.79877	1.38556	3.75906	1.14434	0.993853				1253	1.56734	1.30788	0.42336	1.80337	0.970005	0.913156				1253	1.56734	1.30788	0.42336	1.80337	0.970005	0.913156				1253	1.62125	0.862977	0.437072	1.08326	0.891614	0.833978				1253	1.29137	1.40201	0.702806	1.36132	1.01398	0.823386
1254	1.63564	2.33764	1.37841	3.02208	1.38054	1.42448				1254	1.58735	0.840295	0.579996	1.0075	1.09404	1.03007				1254	1.58735	0.840295	0.579996	1.0075	1.09404	1.03007				1254	1.55256	1.15263	0.404639	1.48521	0.815253	0.652079				1254	1.30018	1.13523	0.497253	0.99922	0.978438	0.789193
1255	1.54264	2.15417	1.11307	2.848	1.2655	1.50034				1255	1.56164	1.31756	0.671925	1.74389	1.09859	1.0251				1255	1.56164	1.31756	0.671925	1.74389	1.09859	1.0251				1255	1.50929	0.609084	0.461085	0.706239	0.804352	0.550422				1255	1.29973	1.13976	0.45996	0.792143	0.944128	0.637969
1256	1.57423	2.55418	1.60083	3.28339	1.36579	1.34768				1256	1.6829	1.33365	0.859213	1.70585	1.05588	0.996911				1256	1.6829	1.33365	0.859213	1.70585	1.05588	0.996911				1256	1.54593	0.942282	0.742125	1.06143	0.966556	0.8674				1256	1.32383	1.14113	0.508019	0.721907	0.878584	0.42342
1257	1.53345	2.67908	1.40634	3.55648	1.36404	1.39699				1257	1.56028	1.52732	0.596923	2.11215	1.01679	0.960088				1257	1.56028	1.52732	0.596923	2.11215	1.01679	0.960088				1257	1.45349	1.21694	0.480329	1.57873	0.933581	0.801954				1257	1.2806	1.20754	0.660962	1.07083	0.990392	0.607285
1258	1.62586	2.38449	1.34368	3.13474	1.18607	1.34997				1258	1.58763	1.24801	0.782161	1.61913	1.1068	0.898798				1258	1.58763	1.24801	0.782161	1.61913	1.1068	0.898798				1258	1.42976	0.919745	0.486081	1.15041	0.882671	0.937723				1258	1.42939	1.20573	0.592154	0.797819	0.908917	0.625542
1259	1.50325	2.75727	1.20465	3.76875	1.07248	0.937671				1259	1.61207	1.44686	0.834482	1.90373	1.08786	0.98082				1259	1.61207	1.44686	0.834482	1.90373	1.08786	0.98082				1259	1.47389	1.18213	0.477682	1.5825	0.864222	0.760919				1259	1.30805	1.35686	0.487226	1.00527	0.802738	0.569281
1260	1.57058	2.51385	1.19978	3.38582	1.17489	1.26507				1260	1.61267	1.64161	0.765355	2.23637	1.04521	1.02891				1260	1.61267	1.64161	0.765355	2.23637	1.04521	1.02891				1260	1.48896	0.669679	0.456073	0.812715	0.866314	0.624138				1260	1.44507	1.40406	0.548556	0.929747	0.965952	0.913413
1261	1.58853	2.63714	1.34289	3.53107	1.19677	1.30081				1261	1.55622	1.24281	0.478623	1.70921	1.03739	0.84218				1261	1.55622	1.24281	0.478623	1.70921	1.03739	0.84218				1261	1.48856	0.917873	0.484664	1.16086	0.89485	0.701511				1261	1.36418	1.00537	0.457996	0.856291	0.925821	0.609416
1262	1.56709	2.56249	1.05976	3.53298	1.07438	1.13393				1262	1.55628	1.17434	0.522739	1.61146	1.01675	0.693959				1262	1.55628	1.17434	0.522739	1.61146	1.01675	0.693959				1262	1.50699	0.791185	0.494107	0.987256	0.866526	0.843712				1262	1.35292	1.10723	0.518405	0.975818	0.898993	0.829504
1263	1.57854	2.56728	1.40492	3.39604	1.08902	1.24775				1263	1.56947	0.939085	0.522188	1.25661	1.07963	0.737532				1263	1.56947	0.939085	0.522188	1.25661	1.07963	0.737532				1263	1.51658	0.789086	0.517065	0.9874	0.888866	0.901346				1263	1.20894	1.13639	0.379046	0.577913	0.868409	0.71641
1264	1.43749	2.60964	1.34341	3.47095	1.12038	1.49812				1264	1.5546	1.00189	0.323222	1.33104	1.00446	0.782522				1264	1.5546	1.00189	0.323222	1.33104	1.00446	0.782522				1264	1.46588	0.956178	0.530078	1.23133	0.888798	0.706853				1264	1.30961	1.16756	0.636319	0.893124	0.888632	0.853004
1265	1.48737	2.55241	1.37555	3.38328	1.03987	1.36729				1265	1.59389	1.33648	0.54888	1.82357	1.10943	0.671437				1265	1.59389	1.33648	0.54888	1.82357	1.10943	0.671437				1265	1.50164	1.18051	0.626632	1.47813	0.946093	0.829649				1265	1.36353	1.19969	0.491842	0.870644	0.954163	0.838102
1266	1.57541	2.30696	1.16042	3.09765	1.10414	1.29654				1266	1.6486	1.30821	0.731852	1.69786	1.20928	0.973908				1266	1.6486	1.30821	0.731852	1.69786	1.20928	0.973908				1266	1.5878	0.924456	0.499754	1.19208	1.0021	1.10511				1266	1.37582	1.08265	0.390889	0.631402	0.901688	0.688361
1267	1.61895	2.62126	1.37121	3.49736	1.13053	1.29634				1267	1.61053	1.04145	0.582165	1.35439	1.05489	0.825046				1267	1.61053	1.04145	0.582165	1.35439	1.05489	0.825046				1267	1.65852	1.13948	0.695014	1.41086	0.911165	0.765398				1267	1.31487	1.35107	0.805534	0.947554	0.875114	0.810507
1268	1.64649	2.74162	1.51822	3.62349	1.03403	0.863611				1268	1.64349	1.01683	0.385482	1.35324	1.0818	0.931145				1268	1.64349	1.01683	0.385482	1.35324	1.0818	0.931145				1268	1.67794	0.975888	0.72058	1.17611	0.930372	0.881276				1268	1.30661	1.27865	0.515115	1.14635	0.893927	0.672796
1269	1.68653	2.47753	1.32882	3.28619	1.06637	1.24839				1269	1.46182	1.04338	0.421264	1.34799	0.972618	0.7728				1269	1.46182	1.04338	0.421264	1.34799	0.972618	0.7728				1269	1.69713	1.15642	0.634009	1.45568	0.957843	0.982389				1269	1.23832	1.08308	0.76649	1.10357	0.856836	0.658672
1270	1.75686	2.64652	1.43035	3.51007	1.15198	1.3493				1270	1.38226	0.71349	0.558488	0.792811	0.891013	0.540551				1270	1.38226	0.71349	0.558488	0.792811	0.891013	0.540551				1270	1.5921	0.704918	0.603898	0.788484	0.884289	0.676667				1270	1.26459	0.784182	0.478048	0.841234	0.870944	0.733575
1271	1.69159	2.80152	1.61955	3.66393	1.27353	1.51814				1271	1.55866	0.960334	0.600133	1.2034	0.995	0.739005				1271	1.55866	0.960334	0.600133	1.2034	0.995	0.739005				1271	1.60768	0.841306	0.711202	0.93893	1.04723	1.06502				1271	1.27283	0.561785	0.517775	0.542789	0.842446	0.670595
1272	1.77738	2.73606	1.3288	3.67464	1.17548	1.34728				1272	1.52305	1.19522	0.589867	1.572	0.985763	0.705267				1272	1.52305	1.19522	0.589867	1.572	0.985763	0.705267				1272	1.71693	0.895593	0.730369	1.01673	1.12744	1.32337				1272	1.22203	0.819648	0.441069	0.767284	0.817753	0.514328
1273	1.76371	2.69294	1.31063	3.60952	1.37712	1.63459				1273	1.49989	1.56363	0.678578	2.12162	0.972352	0.77434				1273	1.49989	1.56363	0.678578	2.12162	0.972352	0.77434				1273	1.70501	1.18316	0.590297	1.56551	0.923704	0.883664				1273	1.21742	0.762393	0.373332	0.519267	0.771799	0.647203
1274	1.70677	2.25202	1.09819	3.01928	1.29951	1.27679				1274	1.54632	1.66288	0.780859	2.25217	1.06021	0.760837				1274	1.54632	1.66288	0.780859	2.25217	1.06021	0.760837				1274	1.61617	1.04143	0.455027	1.41463	0.80495	0.620862				1274	1.23186	1.38559	0.472402	0.619353	0.821253	0.559257
1275	1.73018	2.45425	1.53953	3.12837	1.29303	1.4848				1275	1.53389	1.38123	0.731621	1.82477	1.09268	0.93516				1275	1.53389	1.38123	0.731621	1.82477	1.09268	0.93516				1275	1.63603	0.937226	0.524301	1.21102	0.831223	0.696789				1275	1.19956	1.08329	0.526869	0.696275	0.860541	0.648354
1276	1.75499	2.64286	1.52451	3.44875	1.31364	1.31219				1276	1.49924	1.3886	0.660122	1.85079	0.937034	0.805342				1276	1.49924	1.3886	0.660122	1.85079	0.937034	0.805342				1276	1.66025	1.05324	0.580008	1.36713	0.94802	0.965558				1276	1.23759	0.679495	0.412262	0.380886	0.87609	0.631372
1277	1.73024	2.82807	1.4712	3.75248	1.3565	1.54917				1277	1.55797	1.25082	0.740449	1.6117	1.07124	0.813036				1277	1.55797	1.25082	0.740449	1.6117	1.07124	0.813036				1277	1.68426	1.15113	0.638433	1.50432	0.940697	0.855268				1277	1.18269	0.661217	0.477215	0.670741	0.821153	0.759336
1278	1.65626	2.31705	1.35255	3.00681	1.31414	1.42947				1278	1.67053	1.41112	0.695138	1.8995	1.17763	0.976661				1278	1.67053	1.41112	0.695138	1.8995	1.17763	0.976661				1278	1.58219	1.43457	0.660635	1.9337	0.851209	0.70371				1278	1.33572	0.793906	0.579975	0.562949	0.841549	0.868704
1279	1.58623	1.95636	1.12394	2.54433	1.37428	1.50899				1279	1.60794	1.44916	1.1723	1.71169	1.24867	1.03981				1279	1.60794	1.44916	1.1723	1.71169	1.24867	1.03981				1279	1.56189	1.24535	0.584644	1.62205	0.895633	0.780264				1279	1.31105	0.955202	0.634444	0.71586	0.802081	0.605617
1280	1.54845	2.21551	1.21348	2.92168	1.18873	1.3784				1280	1.7253	1.42908	0.924264	1.8241	1.21363	0.63813				1280	1.7253	1.42908	0.924264	1.8241	1.21363	0.63813				1280	1.62354	1.22519	0.623213	1.62166	0.874505	0.979238				1280	1.29591	0.722996	0.397683	0.578886	0.881823	0.646297
1281	1.60209	2.6431	1.19387	3.58394	1.27044	1.54171				1281	1.68802	1.16783	0.935077	1.36596	1.21215	1.06347				1281	1.68802	1.16783	0.935077	1.36596	1.21215	1.06347				1281	1.65311	1.19846	0.686921	1.52183	0.965559	0.934412				1281	1.34128	0.598764	0.396682	0.542403	0.820123	0.709958
1282	1.72386	2.71045	1.19175	3.67914	1.18485	1.46354				1282	1.64875	1.51655	0.825201	1.9906	1.14109	0.917657				1282	1.64875	1.51655	0.825201	1.9906	1.14109	0.917657				1282	1.63871	1.22492	0.701546	1.56729	0.916423	0.875835				1282	1.34665	0.989671	0.668355	0.938906	0.888575	0.860513
1283	1.62672	2.70309	1.25769	3.63287	1.21063	1.4044				1283	1.70301	1.3532	0.500647	1.83597	1.11865	0.838588				1283	1.70301	1.3532	0.500647	1.83597	1.11865	0.838588				1283	1.6591	1.09199	0.447175	1.45436	0.860428	0.828914				1283	1.26157	0.849649	0.598972	0.891758	0.844917	0.656498
1284	1.65361	2.66689	1.2749	3.5813	1.17509	1.45666				1284	1.56044	1.01807	0.5674	1.29747	1.01171	0.627179				1284	1.56044	1.01807	0.5674	1.29747	1.01171	0.627179				1284	1.58031	0.898212	0.541364	1.17322	0.823147	0.712103				1284	1.24945	0.692079	0.440703	0.506792	0.754615	0.457211
1285	1.66198	2.78016	1.40542	3.70811	1.17803	1.61714				1285	1.49262	1.12847	0.55097	1.4814	1.0951	0.89714				1285	1.49262	1.12847	0.55097	1.4814	1.0951	0.89714				1285	1.56811	1.65215	0.678865	2.12289	0.92078	0.823914				1285	1.32242	0.877503	0.429065	0.574897	0.815105	0.523535
1286	1.61753	2.71689	1.57308	3.54056	1.22419	1.42967				1286	1.61858	1.31476	0.629076	1.75891	1.13553	0.733321				1286	1.61858	1.31476	0.629076	1.75891	1.13553	0.733321				1286	1.55894	1.75944	0.735501	2.27684	0.929807	1.03237				1286	1.28059	1.0127	0.522065	0.566424	0.827682	0.617959
1287	1.61115	2.57278	1.5064	3.34331	1.32155	1.33175				1287	1.54544	1.36896	0.42744	1.87854	1.10064	0.952412				1287	1.54544	1.36896	0.42744	1.87854	1.10064	0.952412				1287	1.56163	1.59803	0.642419	2.07256	0.904331	0.955805				1287	1.30629	1.40571	0.477809	0.689639	0.747555	0.492968
1288	1.58785	2.9464	1.42751	3.96258	1.26856	1.32444				1288	1.65429	1.55212	0.666077	2.10851	1.18364	1.00815				1288	1.65429	1.55212	0.666077	2.10851	1.18364	1.00815				1288	1.61106	1.27256	0.555393	1.62209	0.90135	0.670443				1288	1.33122	1.30161	0.406992	0.959291	0.923312	0.865775
1289	1.64726	2.44645	1.45107	3.16005	1.25114	0.962739				1289	1.65672	1.2351	0.591203	1.63845	1.04143	0.824455				1289	1.65672	1.2351	0.591203	1.63845	1.04143	0.824455				1289	1.59689	1.29804	0.717644	1.62796	0.893566	0.67995				1289	1.25957	1.2729	0.432838	0.899683	0.933481	0.602131
1290	1.63066	2.75388	1.58128	3.58827	1.19642	1.26958				1290	1.59096	1.34772	0.441674	1.85192	1.08354	1.01921				1290	1.59096	1.34772	0.441674	1.85192	1.08354	1.01921				1290	1.62421	1.54883	0.646726	2.00096	0.901121	0.903384				1290	1.29623	1.64129	0.659687	1.23933	0.901082	0.572556
1291	1.64063	2.45244	1.16293	3.29768	1.36229	1.81628				1291	1.66913	1.34097	0.658639	1.77573	1.13494	0.929348				1291	1.66913	1.34097	0.658639	1.77573	1.13494	0.929348				1291	1.63451	1.784	0.547234	2.3422	0.990152	0.943464				1291	1.28336	1.642	0.655846	1.11513	0.876137	0.679982
1292	1.62	2.77744	1.34472	3.72725	1.18484	1.30843				1292	1.60055	1.32121	0.658922	1.77023	1.14575	1.00351				1292	1.60055	1.32121	0.658922	1.77023	1.14575	1.00351				1292	1.67206	1.69329	0.721281	2.19522	0.896644	0.984705				1292	1.23583	1.07454	0.525729	0.817224	0.908694	0.642394
1293	1.75486	3.02895	1.76841	3.92974	1.33816	1.37297				1293	1.63486	1.07952	0.859091	1.24743	1.10324	0.773759				1293	1.63486	1.07952	0.859091	1.24743	1.10324	0.773759				1293	1.56529	1.59041	0.506438	2.12351	0.934685	0.771781				1293	1.19325	1.21735	0.547611	0.974856	0.946361	0.599286
1294	1.6062	3.13035	1.31266	4.27991	1.23267	1.14538				1294	1.7375	1.19258	0.557978	1.58868	1.03637	0.670732				1294	1.7375	1.19258	0.557978	1.58868	1.03637	0.670732				1294	1.6655	1.35519	0.582923	1.72913	0.931837	0.749424				1294	1.24276	1.67287	0.605634	0.850292	1.10042	0.965533
1295	1.60537	2.9448	1.36805	3.97694	1.41965	1.17754				1295	1.78794	1.41236	0.547927	1.93059	1.11399	0.929589				1295	1.78794	1.41236	0.547927	1.93059	1.11399	0.929589				1295	1.51549	1.62667	0.664513	2.09429	1.03009	1.05431				1295	1.30254	1.40994	0.556986	0.817593	0.996356	0.408947
1296	1.63037	2.63718	1.31799	3.52721	1.3647	1.58718				1296	1.66391	1.51547	0.77625	2.0177	1.09369	0.884521				1296	1.66391	1.51547	0.77625	2.0177	1.09369	0.884521				1296	1.58518	1.2789	0.573185	1.6095	0.936034	0.977948				1296	1.236	1.54893	0.338921	0.991543	0.860475	0.770404
1297	1.61436	2.64874	1.23108	3.56824	1.4278	1.57162				1297	1.66166	0.846762	0.535121	1.05638	1.07036	0.731588				1297	1.66166	0.846762	0.535121	1.05638	1.07036	0.731588				1297	1.65396	1.18053	0.84533	1.41442	0.986903	0.940705				1297	1.23876	1.44196	0.653056	1.07044	0.889146	0.648818
1298	1.55901	2.56135	1.30356	3.40868	1.18127	1.11673				1298	1.64874	1.22172	0.423042	1.66103	1.05393	0.882461				1298	1.64874	1.22172	0.423042	1.66103	1.05393	0.882461				1298	1.57763	1.28246	0.57521	1.64581	0.910805	0.638981				1298	1.20675	1.19619	0.5658	0.911857	0.866061	0.551677
1299	1.52175	2.45398	1.44618	3.19838	1.30909	1.75897				1299	1.82709	1.29366	0.884604	1.59473	1.23329	0.865261				1299	1.82709	1.29366	0.884604	1.59473	1.23329	0.865261				1299	1.53248	1.01256	0.493357	1.26429	0.832759	0.955313				1299	1.11568	0.560733	0.343658	0.393379	0.778637	0.50217
1300	1.5685	2.61976	1.29139	3.49907	1.31432	1.41603				1300	1.79371	1.22479	0.688233	1.58033	1.21816	1.03133				1300	1.79371	1.22479	0.688233	1.58033	1.21816	1.03133				1300	1.58221	1.77838	0.635368	2.34442	1.03312	1.23471				1300	1.27526	0.858971	0.479706	0.601313	0.958376	0.804787
1301	1.57673	2.83646	1.46627	3.78166	1.31796	1.61499				1301	1.7764	1.54945	0.857394	2.05528	1.21718	1.00129				1301	1.7764	1.54945	0.857394	2.05528	1.21718	1.00129				1301	1.56452	1.69424	0.648995	2.2078	0.979208	1.05277				1301	1.22174	1.27895	0.799268	0.756532	0.935148	0.754134
1302	1.55239	3.15559	1.60402	4.214	1.16197	1.04966				1302	1.82818	1.21912	0.727888	1.56563	1.25859	1.24163				1302	1.82818	1.21912	0.727888	1.56563	1.25859	1.24163				1302	1.60031	1.26068	0.495437	1.6521	1.01511	1.16176				1302	1.25998	1.08035	0.618932	0.715159	0.915651	0.751034
1303	1.6064	3.2515	2.11167	4.11892	1.24967	1.36561				1303	1.7766	1.4003	0.791078	1.82979	1.23347	0.797503				1303	1.7766	1.4003	0.791078	1.82979	1.23347	0.797503				1303	1.56905	1.63809	0.606081	2.16396	0.991212	0.909453				1303	1.23482	1.46028	0.836558	0.905261	0.950088	0.584243
1304	1.59232	2.9226	1.71945	3.81076	1.2628	1.08705				1304	1.65119	1.03743	0.639212	1.3177	1.12452	0.769318				1304	1.65119	1.03743	0.639212	1.3177	1.12452	0.769318				1304	1.50995	1.61257	0.691398	2.0655	0.913886	0.811097				1304	1.29265	1.07118	0.673217	0.879428	0.957774	0.729479
1305	1.594	3.24236	1.76489	4.27719	1.39459	1.29431				1305	1.69609	1.39069	0.619403	1.90071	1.23428	1.14543				1305	1.69609	1.39069	0.619403	1.90071	1.23428	1.14543				1305	1.50451	1.52536	0.544466	2.00296	0.864475	0.838231				1305	1.28164	1.06666	0.544371	0.697643	0.859576	0.548591
1306	1.71167	3.09082	1.76201	4.04718	1.406	1.33455				1306	1.65394	1.21713	0.698766	1.58222	1.08586	0.880612				1306	1.65394	1.21713	0.698766	1.58222	1.08586	0.880612				1306	1.64569	1.48786	0.489585	1.98657	0.973667	0.736084				1306	1.2986	0.710032	0.408988	0.512584	0.765878	0.652076
1307	1.62333	3.03312	1.782	3.93256	1.32042	1.20823				1307	1.6812	1.17157	0.836332	1.4398	1.15429	0.856223				1307	1.6812	1.17157	0.836332	1.4398	1.15429	0.856223				1307	1.62379	1.4253	0.566399	1.84024	1.07198	1.00114				1307	1.28748	0.959646	0.460223	0.703429	0.826759	0.563362
1308	1.58736	2.61497	1.56744	3.38824	1.28878	1.1364				1308	1.6648	1.36102	0.72986	1.80205	1.12752	0.49507				1308	1.6648	1.36102	0.72986	1.80205	1.12752	0.49507				1308	1.66509	1.5673	0.430356	2.13985	0.926596	0.795977				1308	1.31616	0.923986	0.442632	0.842659	0.867332	0.700697
1309	1.68391	3.05258	1.75768	3.97812	1.30155	1.1769				1309	1.63502	1.12765	0.653819	1.43927	1.1491	0.884613				1309	1.63502	1.12765	0.653819	1.43927	1.1491	0.884613				1309	1.66999	1.63001	0.596155	2.12945	1.06609	1.19365				1309	1.27248	1.06529	0.517167	0.806303	0.879072	0.540069
1310	1.64254	2.96757	1.69304	3.87749	1.27324	1.1688				1310	1.67752	1.25741	0.908583	1.53173	1.17403	1.04245				1310	1.67752	1.25741	0.908583	1.53173	1.17403	1.04245				1310	1.50645	1.45549	0.58417	1.9168	0.957012	0.863591				1310	1.26589	1.30301	0.617289	1.14818	0.911353	0.624596
1311	1.55842	2.38091	1.36829	3.10786	1.25234	1.584				1311	1.75348	1.43019	0.756286	1.88445	1.22149	1.01474				1311	1.75348	1.43019	0.756286	1.88445	1.22149	1.01474				1311	1.50972	1.56464	0.503645	2.0636	0.893251	1.0731				1311	1.29668	1.11722	0.466052	0.907127	0.903785	0.736237
1312	1.61599	2.92564	1.58443	3.86303	1.40765	1.69835				1312	1.54979	1.00908	0.444015	1.34097	1.00127	0.604191				1312	1.54979	1.00908	0.444015	1.34097	1.00127	0.604191				1312	1.53782	1.43651	0.518399	1.90955	0.955527	0.968886				1312	1.26978	1.27012	0.658064	0.814002	0.928876	0.708134
1313	1.5962	3.10861	1.7917	4.0628	1.25223	1.49154				1313	1.7178	1.16237	0.735963	1.44905	1.18997	1.05467				1313	1.7178	1.16237	0.735963	1.44905	1.18997	1.05467				1313	1.52946	1.43326	0.531997	1.88534	0.899357	0.831517				1313	1.31656	1.01327	0.599204	0.689318	0.926973	0.929455
1314	1.59615	3.37543	1.86473	4.44734	1.35076	1.67903				1314	1.88477	1.21236	0.739461	1.54658	1.24805	1.11624				1314	1.88477	1.21236	0.739461	1.54658	1.24805	1.11624				1314	1.59443	1.77759	0.535839	2.34912	0.923483	0.860605				1314	1.23482	0.964058	0.486723	0.637378	0.84405	0.628322
1315	1.66775	3.0275	1.78264	3.91768	1.31781	1.49376				1315	1.81566	1.01579	0.575129	1.25291	1.08	0.738919				1315	1.81566	1.01579	0.575129	1.25291	1.08	0.738919				1315	1.65675	1.62806	0.558151	2.17834	1.0238	1.09236				1315	1.29546	0.79164	0.506604	0.71694	0.890314	0.790987
1316	1.58741	3.12156	1.63215	4.12827	1.32347	1.31114				1316	1.68245	0.858147	0.408962	1.04231	1.04696	0.746745				1316	1.68245	0.858147	0.408962	1.04231	1.04696	0.746745				1316	1.64605	1.3212	0.696196	1.6549	0.940648	0.840271				1316	1.35724	1.23064	0.564207	1.1991	0.903821	0.649975
1317	1.62984	2.85133	1.41185	3.81157	1.34468	1.45454				1317	1.6204	0.771642	0.632115	0.734446	1.00024	0.70655				1317	1.6204	0.771642	0.632115	0.734446	1.00024	0.70655				1317	1.62972	1.36627	0.580346	1.78338	0.91885	0.910485				1317	1.30577	1.60978	0.615121	1.27135	0.956589	0.740917
1318	1.61145	2.72889	1.34993	3.66292	1.21595	1.50752				1318	1.66009	1.20737	0.572825	1.57573	1.05873	0.659364				1318	1.66009	1.20737	0.572825	1.57573	1.05873	0.659364				1318	1.55051	2.13319	0.660691	2.83089	0.950165	0.989258				1318	1.29659	1.70612	0.712076	1.27647	1.02968	1.03313
1319	1.54753	3.10595	1.57238	4.14395	1.25744	1.43057				1319	1.57734	0.807217	0.523244	0.903285	1.01296	0.753281				1319	1.57734	0.807217	0.523244	0.903285	1.01296	0.753281				1319	1.55808	1.64856	0.848441	2.14429	0.998797	0.978918				1319	1.32214	1.52072	0.645748	1.32128	1.00749	0.721254
1320	1.6269	3.2225	1.55777	4.33607	1.22628	1.48631				1320	1.512	0.930131	0.412639	1.12539	0.975745	0.840521				1320	1.512	0.930131	0.412639	1.12539	0.975745	0.840521				1320	1.65879	1.33046	0.613807	1.74341	0.911361	0.916735				1320	1.32773	1.64506	0.626032	1.43572	0.94714	0.814697
1321	1.68597	3.07601	1.68022	4.05406	1.18516	1.21782				1321	1.56045	1.30276	0.57119	1.7433	1.06036	0.834475				1321	1.56045	1.30276	0.57119	1.7433	1.06036	0.834475				1321	1.69316	1.60746	0.624053	2.16371	1.0071	0.882362				1321	1.33322	1.6788	0.590458	1.33786	0.88537	0.669382
1322	1.6434	3.04503	1.82218	3.94176	1.26987	1.34746				1322	1.56775	1.21564	0.516295	1.58166	0.933982	0.6743				1322	1.56775	1.21564	0.516295	1.58166	0.933982	0.6743				1322	1.73317	1.62346	0.580991	2.16809	0.989411	1.03521				1322	1.29548	1.37404	0.614611	1.21209	0.960667	0.667578
1323	1.73395	3.1811	1.72851	4.20237	1.25297	1.30579				1323	1.54499	0.939282	0.506281	1.1573	0.996492	0.687002				1323	1.54499	0.939282	0.506281	1.1573	0.996492	0.687002				1323	1.67302	1.73222	0.730385	2.31688	1.0216	1.15271				1323	1.37231	1.30083	0.664328	1.21727	0.860458	0.793545
1324	1.71683	3.31477	1.80394	4.38472	1.21161	1.23831				1324	1.54279	1.16672	0.452764	1.56514	1.03967	0.560246				1324	1.54279	1.16672	0.452764	1.56514	1.03967	0.560246				1324	1.64426	1.53744	0.807756	2.01384	1.0344	1.13286				1324	1.29625	1.12786	0.393536	0.688285	0.708257	0.640064
1325	1.79016	3.24281	1.8265	4.25492	1.19555	1.36003				1325	1.59656	1.07707	0.543881	1.36871	1.03126	0.679894				1325	1.59656	1.07707	0.543881	1.36871	1.03126	0.679894				1325	1.61048	1.54135	0.627362	2.07951	0.965092	0.697267				1325	1.29547	1.12596	0.55091	0.728728	0.848226	0.611719
1326	1.8233	3.20045	1.72001	4.23424	1.27293	1.54093				1326	1.51462	1.33455	0.521728	1.80538	1.03753	0.872401				1326	1.51462	1.33455	0.521728	1.80538	1.03753	0.872401				1326	1.63994	1.41785	0.590757	1.89577	0.97197	0.846878				1326	1.47734	0.991072	0.486683	0.90636	0.96076	0.762481
1327	1.79941	3.05525	1.57296	4.0458	1.3231	1.89937				1327	1.6129	0.993549	0.514702	1.25916	1.04864	0.78635				1327	1.6129	0.993549	0.514702	1.25916	1.04864	0.78635				1327	1.61216	1.40791	0.616389	1.87143	0.969201	0.690908				1327	1.36809	0.844382	0.343151	0.782706	0.825999	0.602144
1328	1.80074	2.76038	1.24657	3.73338	1.25784	1.68841				1328	1.54183	1.12481	0.748445	1.36251	0.989634	0.583317				1328	1.54183	1.12481	0.748445	1.36251	0.989634	0.583317				1328	1.66651	1.48979	0.492981	2.00827	1.04443	1.08037				1328	1.43591	0.896734	0.632475	0.925155	0.956118	0.943864
1329	1.84637	2.91587	1.38588	3.9128	1.24687	1.60618				1329	1.55462	1.14653	0.718112	1.41611	1.08442	0.638507				1329	1.55462	1.14653	0.718112	1.41611	1.08442	0.638507				1329	1.61347	1.87446	0.966871	2.4335	1.07851	1.07395				1329	1.41833	1.11744	0.409294	0.540484	0.880159	0.805739
1330	1.81946	2.78943	1.34216	3.74845	1.07041	1.27031				1330	1.51537	1.07675	0.586463	1.36116	0.985231	0.763135				1330	1.51537	1.07675	0.586463	1.36116	0.985231	0.763135				1330	1.58816	1.70034	0.940604	2.17692	0.987741	0.891005				1330	1.40808	1.59474	0.655221	1.33634	0.931294	0.774927
1331	1.79073	2.95139	1.84092	3.76411	1.22273	1.52799				1331	1.57552	1.32307	0.540359	1.76239	1.0448	0.778025				1331	1.57552	1.32307	0.540359	1.76239	1.0448	0.778025				1331	1.58913	1.34206	0.593875	1.78227	0.982073	0.88604				1331	1.30017	0.885159	0.315732	0.573426	0.833596	0.803399
1332	1.84374	2.85136	1.83706	3.6046	1.31221	1.49325				1332	1.57213	1.26678	0.820471	1.55919	1.19035	0.669128				1332	1.57213	1.26678	0.820471	1.55919	1.19035	0.669128				1332	1.58408	1.56835	0.681444	2.08562	0.999304	1.1117				1332	1.25687	1.10719	0.286237	0.482892	0.749914	0.569229
1333	1.79643	2.93758	1.54213	3.8914	1.26103	1.55326				1333	1.50634	1.21827	0.757158	1.52896	1.15841	0.767914				1333	1.50634	1.21827	0.757158	1.52896	1.15841	0.767914				1333	1.66674	1.81295	0.774768	2.35456	1.00913	0.971748				1333	1.34848	1.15991	0.501521	0.420487	0.769945	0.536388
1334	1.86445	3.00137	1.53119	3.99133	1.24948	1.61668				1334	1.46651	0.994605	0.498709	1.26945	1.10856	0.88665				1334	1.46651	0.994605	0.498709	1.26945	1.10856	0.88665				1334	1.66157	1.57944	0.617555	2.06254	0.914635	0.789032				1334	1.35287	1.43758	0.578906	1.12258	0.956103	0.890085
1335	1.82646	2.92259	1.45149	3.92231	1.2613	1.45429				1335	1.59689	1.30191	0.587355	1.74408	1.18472	0.883385				1335	1.59689	1.30191	0.587355	1.74408	1.18472	0.883385				1335	1.73472	1.56272	0.683372	2.01532	0.968963	0.916796				1335	1.39178	1.23251	0.52291	0.98875	0.920612	0.699234
1336	1.78253	2.88489	1.55503	3.81264	1.13015	1.18129				1336	1.6144	1.13074	0.569022	1.50228	1.17114	0.767471				1336	1.6144	1.13074	0.569022	1.50228	1.17114	0.767471				1336	1.65167	1.59266	0.892238	2.00846	1.01923	1.14941				1336	1.3934	1.0944	0.441929	0.77493	0.926249	0.583145
1337	1.7808	2.82031	1.59408	3.68798	1.17124	1.28857				1337	1.53835	1.25126	0.705536	1.61251	1.12675	0.672716				1337	1.53835	1.25126	0.705536	1.61251	1.12675	0.672716				1337	1.64088	1.66139	0.783785	2.1352	0.959514	0.941767				1337	1.37507	0.878425	0.29743	0.512251	0.752274	0.612381
1338	1.76806	2.76711	1.77559	3.49748	1.32347	1.42181				1338	1.65278	1.56653	0.563902	2.11473	1.20698	1.03059				1338	1.65278	1.56653	0.563902	2.11473	1.20698	1.03059				1338	1.64972	1.80237	0.655419	2.34213	1.1333	1.42914				1338	1.30903	0.838636	0.486794	0.531383	0.906979	0.711633
1339	1.7451	2.98972	1.60295	3.94096	1.43395	1.92445				1339	1.55517	1.5714	0.485251	2.14365	1.14708	0.770517				1339	1.55517	1.5714	0.485251	2.14365	1.14708	0.770517				1339	1.7654	1.58947	0.674722	2.05268	1.09599	1.38452				1339	1.24886	0.635797	0.47019	0.613596	0.753825	0.375202
1340	1.66701	3.06471	1.66371	4.04295	1.43558	1.68819				1340	1.56139	1.56765	0.467927	2.15127	1.17189	0.741177				1340	1.56139	1.56765	0.467927	2.15127	1.17189	0.741177				1340	1.72749	1.60168	0.781838	2.05182	0.974672	0.90177				1340	1.26524	0.728784	0.537303	0.793282	0.820743	0.58943
1341	1.70657	2.94195	1.59797	3.89125	1.39726	1.53724				1341	1.66076	1.58932	0.563725	2.19236	1.19556	0.784622				1341	1.66076	1.58932	0.563725	2.19236	1.19556	0.784622				1341	1.63695	1.56081	0.537281	2.02695	0.974897	0.956907				1341	1.32861	1.02551	0.522934	1.02268	0.798917	0.54258
1342	1.64902	2.8852	1.53905	3.82023	1.40661	1.78618				1342	1.66396	1.59787	0.71963	2.17516	1.22578	0.820541				1342	1.66396	1.59787	0.71963	2.17516	1.22578	0.820541				1342	1.66884	1.18183	0.566174	1.57009	0.941637	0.666357				1342	1.38599	1.34883	0.489324	1.35813	0.907044	0.571136
1343	1.57386	2.97395	1.67078	3.89578	1.2447	1.25549				1343	1.61809	1.31222	0.594473	1.73845	1.22786	0.996087				1343	1.61809	1.31222	0.594473	1.73845	1.22786	0.996087				1343	1.70678	1.97175	0.720865	2.66512	1.00727	0.923563				1343	1.35299	1.50563	0.549838	1.37654	0.929633	0.718256
1344	1.67204	2.91303	1.59551	3.83381	1.33779	1.59211				1344	1.69372	1.33647	0.509681	1.81918	1.24028	0.835305				1344	1.69372	1.33647	0.509681	1.81918	1.24028	0.835305				1344	1.69851	1.4856	0.604611	1.93261	0.949632	0.825637				1344	1.36	0.951739	0.3875	0.702568	0.868452	0.579238
1345	1.6295	2.58931	1.29753	3.45412	1.28607	1.63768				1345	1.64258	1.48415	0.595785	2.01364	1.32672	1.05664				1345	1.64258	1.48415	0.595785	2.01364	1.32672	1.05664				1345	1.65247	1.03022	0.553466	1.32152	0.948056	0.814556				1345	1.37218	1.22804	0.694601	0.981894	1.0691	0.834518
1346	1.69689	3.19853	1.35965	4.37167	1.34456	1.35335				1346	1.62738	1.41746	0.651388	1.90056	1.2243	0.798674				1346	1.62738	1.41746	0.651388	1.90056	1.2243	0.798674				1346	1.68434	1.65269	0.514427	2.22069	0.92904	0.946464				1346	1.38028	0.992585	0.575483	0.708247	1.0163	0.758692
1347	1.72757	3.37561	1.59554	4.55264	1.28759	1.11263				1347	1.52907	1.34452	0.758818	1.71265	1.22756	0.748368				1347	1.52907	1.34452	0.758818	1.71265	1.22756	0.748368				1347	1.565	1.24011	0.543362	1.58758	0.962115	0.886097				1347	1.33668	1.46362	0.480897	0.716264	0.869205	0.387264
1348	1.56213	2.88373	1.53056	3.80968	1.3594	1.37693				1348	1.58084	1.3629	0.635016	1.81631	1.21802	0.887141				1348	1.58084	1.3629	0.635016	1.81631	1.21802	0.887141				1348	1.65055	1.43758	0.568237	1.90325	0.93838	0.788819				1348	1.31173	1.26351	0.324122	0.93567	0.852732	0.390167
1349	1.69834	2.72352	1.60641	3.52175	1.2591	1.17517				1349	1.59437	0.985058	0.39778	1.29414	1.14159	0.953192				1349	1.59437	0.985058	0.39778	1.29414	1.14159	0.953192				1349	1.70019	1.32635	0.782917	1.66636	0.991743	0.934721				1349	1.43228	1.20678	0.496576	1.29308	1.02796	0.935338
1350	1.68255	2.96189	1.51955	3.93549	1.28309	1.27973				1350	1.61314	1.25953	0.67585	1.61406	1.21731	0.926352				1350	1.61314	1.25953	0.67585	1.61406	1.21731	0.926352				1350	1.71226	0.665547	0.513488	0.777798	0.864747	0.703138				1350	1.27889	1.31725	0.566725	1.15615	0.900075	0.563673
1351	1.68657	2.64796	1.38567	3.51425	1.27346	1.30502				1351	1.56463	1.28507	0.78911	1.64363	1.14902	0.826468				1351	1.56463	1.28507	0.78911	1.64363	1.14902	0.826468				1351	1.60084	0.916255	0.799927	0.984061	0.98537	0.971618				1351	1.32706	1.05426	0.355291	0.563334	0.921806	0.451593
1352	1.66258	2.48189	1.27638	3.28999	1.18697	1.56382				1352	1.51738	1.42219	0.857855	1.84196	1.24031	0.721766				1352	1.51738	1.42219	0.857855	1.84196	1.24031	0.721766				1352	1.66477	0.957226	0.663493	1.17101	0.992101	1.0365				1352	1.33687	1.31905	0.576881	1.24918	0.956126	0.679777
1353	1.62597	2.61268	1.32433	3.47677	1.27307	1.49438				1353	1.48614	1.3153	0.774543	1.65987	1.18679	0.968678				1353	1.48614	1.3153	0.774543	1.65987	1.18679	0.968678				1353	1.73669	1.48182	0.645251	1.92018	0.93653	0.981835				1353	1.39946	1.03273	0.41232	1.02055	0.983305	0.820287
1354	1.65193	2.5208	1.46141	3.28127	1.28127	1.42332				1354	1.54087	1.29284	0.63506	1.70395	1.19224	1.21102				1354	1.54087	1.29284	0.63506	1.70395	1.19224	1.21102				1354	1.69222	1.39278	0.87177	1.72812	0.965453	0.921356				1354	1.36975	1.21964	0.342617	1.1205	0.930005	0.797103
1355	1.73296	2.51633	1.55681	3.23174	1.20054	1.19749				1355	1.6156	1.35318	0.715615	1.79714	1.20248	0.939728				1355	1.6156	1.35318	0.715615	1.79714	1.20248	0.939728				1355	1.54636	1.5043	0.723394	1.89789	0.988263	1.14499				1355	1.41824	1.19859	0.383205	0.884155	0.856059	0.479582
1356	1.66263	2.78029	1.31504	3.74814	1.27885	1.24375				1356	1.62251	1.11832	0.511553	1.50996	1.13774	1.09531				1356	1.62251	1.11832	0.511553	1.50996	1.13774	1.09531				1356	1.59416	1.45442	0.595376	1.87559	0.93527	0.879775				1356	1.39707	1.27923	0.545194	0.845281	1.06804	0.907929
1357	1.68109	3.02568	1.3599	4.09569	1.30708	1.53303				1357	1.59172	1.33169	0.81187	1.72007	1.12691	1.06133				1357	1.59172	1.33169	0.81187	1.72007	1.12691	1.06133				1357	1.65937	1.61387	0.843194	2.04391	0.949697	0.946115				1357	1.22829	1.28889	0.563286	1.10629	1.05461	0.87979
1358	1.69894	3.09322	1.6054	4.11174	1.15107	1.47155				1358	1.56196	1.2158	0.617353	1.59734	1.03483	0.678579				1358	1.56196	1.2158	0.617353	1.59734	1.03483	0.678579				1358	1.62284	1.48449	0.668855	1.92905	0.983927	0.89061				1358	1.31067	1.26797	0.504773	0.941658	0.998633	0.679396
1359	1.68253	2.6822	1.31201	3.60017	1.17938	1.43743				1359	1.64269	1.21649	0.631895	1.59585	1.11407	0.819043				1359	1.64269	1.21649	0.631895	1.59585	1.11407	0.819043				1359	1.64446	1.86905	0.929224	2.38291	1.10383	1.30879				1359	1.33727	0.9008	0.515077	0.832653	0.962223	0.804299
1360	1.71658	3.01888	1.51297	4.03112	1.41945	1.5805				1360	1.56188	1.43832	0.987666	1.80082	1.14109	1.12806				1360	1.56188	1.43832	0.987666	1.80082	1.14109	1.12806				1360	1.56779	1.80402	0.748207	2.39331	1.05522	1.00273				1360	1.25012	1.08128	0.372371	1.08338	0.887282	0.657406
1361	1.66911	2.9183	1.59861	3.84233	1.41935	1.47299				1361	1.66731	1.23296	0.648121	1.6221	1.09296	1.05899				1361	1.66731	1.23296	0.648121	1.6221	1.09296	1.05899				1361	1.72216	1.63739	0.763586	2.12329	0.952589	0.767225				1361	1.34151	0.92201	0.687862	0.879773	1.06538	1.01799
1362	1.68786	3.00585	1.60837	3.96854	1.34953	1.38723				1362	1.68442	1.16022	0.631697	1.49084	1.05046	0.913076				1362	1.68442	1.16022	0.631697	1.49084	1.05046	0.913076				1362	1.65193	1.78453	0.635839	2.36366	0.965554	0.855079				1362	1.36502	0.991192	0.549668	1.13081	0.921563	0.56053
1363	1.81164	2.88471	1.66101	3.75261	1.45764	1.35437				1363	1.70134	1.16308	0.685201	1.50318	1.04151	0.977517				1363	1.70134	1.16308	0.685201	1.50318	1.04151	0.977517				1363	1.79516	1.19303	0.517291	1.53931	0.879074	0.705917				1363	1.35197	1.18754	0.612885	1.27578	0.867659	0.553184
1364	1.77775	2.79188	1.43155	3.72264	1.39651	1.12621				1364	1.68566	1.39125	0.821287	1.8088	1.09902	0.800854				1364	1.68566	1.39125	0.821287	1.8088	1.09902	0.800854				1364	1.79176	1.23614	0.523726	1.60663	0.961347	0.964558				1364	1.27833	1.30334	0.814129	1.2673	0.905781	0.714119
1365	1.702	2.7242	1.64097	3.50271	1.453	1.29645				1365	1.70054	1.29398	0.529089	1.76955	1.0525	1.1956				1365	1.70054	1.29398	0.529089	1.76955	1.0525	1.1956				1365	1.72954	1.51074	0.583751	1.93341	0.921406	0.986624				1365	1.34457	1.01823	0.480849	0.905017	0.994699	0.670838
1366	1.78207	2.87083	1.45174	3.83183	1.44978	1.30978				1366	1.65101	1.24754	0.507708	1.66657	1.03478	1.11269				1366	1.65101	1.24754	0.507708	1.66657	1.03478	1.11269				1366	1.74183	1.60788	0.64129	2.07358	0.943182	0.986782				1366	1.34481	1.27468	0.763456	1.33914	0.952136	0.79689
1367	1.68784	2.80691	1.43672	3.73402	1.41874	1.492				1367	1.78097	1.22709	0.519358	1.64534	1.20257	1.08976				1367	1.78097	1.22709	0.519358	1.64534	1.20257	1.08976				1367	1.67048	1.17593	0.569822	1.49241	1.01988	0.867285				1367	1.36932	1.3113	0.963485	1.33818	1.08843	0.799765
1368	1.69597	3.1144	1.59237	4.14582	1.27375	1.14965				1368	1.57557	1.11918	0.469975	1.50972	1.00674	0.871838				1368	1.57557	1.11918	0.469975	1.50972	1.00674	0.871838				1368	1.76336	1.25243	0.532729	1.59717	0.902723	0.618062				1368	1.28056	1.14295	0.665519	1.01639	0.921553	0.574481
1369	1.83271	3.25761	1.89558	4.24914	1.24877	1.12026				1369	1.68352	1.10192	0.647922	1.35958	0.969856	0.830019				1369	1.68352	1.10192	0.647922	1.35958	0.969856	0.830019				1369	1.75384	1.73306	0.767567	2.19923	0.942532	1.02089				1369	1.27639	1.85064	0.739437	1.59135	0.99173	0.714954
1370	1.75526	2.66505	1.64142	3.43114	1.37073	1.22878				1370	1.60066	1.52183	0.536222	2.09842	1.13042	1.05307				1370	1.60066	1.52183	0.536222	2.09842	1.13042	1.05307				1370	1.74996	1.76555	0.849661	2.22591	1.00304	1.12362				1370	1.33101	1.30226	0.560075	1.09553	0.911763	0.650961
1371	1.77017	2.70361	1.43364	3.59248	1.23335	1.18717				1371	1.65568	1.49861	0.592244	2.05373	1.14781	1.1743				1371	1.65568	1.49861	0.592244	2.05373	1.14781	1.1743				1371	1.68361	1.70368	0.926244	2.13566	0.970271	0.796418				1371	1.37628	1.12001	0.52238	0.972047	0.946097	0.875923
1372	1.81135	2.91078	1.68442	3.78432	1.26765	1.32424				1372	1.65502	1.65727	0.5097	2.3203	1.16303	1.05944				1372	1.65502	1.65727	0.5097	2.3203	1.16303	1.05944				1372	1.70539	2.0955	0.875219	2.73394	1.03563	1.03365				1372	1.33443	1.16988	0.659361	0.599215	0.947692	0.747737
1373	1.84109	3.23818	1.78028	4.25852	1.36935	1.43156				1373	1.55863	1.43114	0.526815	1.9641	0.999165	0.890904				1373	1.55863	1.43114	0.526815	1.9641	0.999165	0.890904				1373	1.74666	1.95039	0.914512	2.46151	1.03074	1.20929				1373	1.31882	1.20183	0.511977	0.784395	0.83986	0.535296
1374	1.81631	2.95842	1.6078	3.89819	1.34276	1.25423				1374	1.5332	0.983217	0.551383	1.25766	1.09264	0.663933				1374	1.5332	0.983217	0.551383	1.25766	1.09264	0.663933				1374	1.77334	1.69382	0.735952	2.14727	1.098	1.15028				1374	1.30893	1.16328	0.618313	0.73642	0.944858	0.812832
1375	1.88688	2.7166	1.60496	3.51789	1.36297	1.49985				1375	1.6169	1.17515	0.746507	1.46776	1.11797	0.746183				1375	1.6169	1.17515	0.746507	1.46776	1.11797	0.746183				1375	1.61303	1.45351	0.744465	1.84937	0.940333	0.841444				1375	1.22835	1.22312	0.530151	0.580018	0.887507	0.701133
1376	1.8246	3.06061	1.69909	4.01605	1.46597	1.50858				1376	1.66174	1.09994	0.775513	1.34385	1.10389	0.947153				1376	1.66174	1.09994	0.775513	1.34385	1.10389	0.947153				1376	1.67979	1.59444	0.621843	2.03332	0.875216	0.691429				1376	1.2599	1.08766	0.573244	0.642891	0.92985	0.652669
1377	1.77195	3.0756	1.61389	4.07931	1.27783	1.41511				1377	1.60928	1.21306	0.790693	1.50547	1.11127	0.71223				1377	1.60928	1.21306	0.790693	1.50547	1.11127	0.71223				1377	1.73341	1.81569	0.736483	2.36448	0.921202	0.936503				1377	1.27258	1.25641	0.687835	0.94026	0.945791	0.688123
1378	1.80653	2.50864	1.21792	3.36506	1.20626	1.35929				1378	1.52637	1.17946	0.610951	1.54659	0.945654	0.741732				1378	1.52637	1.17946	0.610951	1.54659	0.945654	0.741732				1378	1.62716	1.59449	0.716123	2.05403	1.03313	0.92666				1378	1.25929	1.44233	0.398648	0.654142	0.897978	0.720041
1379	1.74807	2.74733	1.30946	3.69873	1.30876	1.42218				1379	1.73558	1.27585	0.471526	1.77301	1.10251	1.10079				1379	1.73558	1.27585	0.471526	1.77301	1.10251	1.10079				1379	1.56968	1.90441	0.75773	2.4487	1.0448	1.05517				1379	1.31849	1.22811	0.361028	1.17669	0.916829	0.678614
1380	1.86209	2.54404	1.70275	3.17621	1.32993	1.47193				1380	1.59352	1.26134	0.483707	1.69095	0.997696	1.20812				1380	1.59352	1.26134	0.483707	1.69095	0.997696	1.20812				1380	1.56394	1.95122	0.713817	2.55799	1.01127	0.969461				1380	1.34638	1.03629	0.481382	0.511939	0.8571	0.692709
1381	1.78715	2.82823	1.70231	3.65018	1.34478	1.32093				1381	1.62125	1.62336	0.369317	2.27649	1.06953	1.00103				1381	1.62125	1.62336	0.369317	2.27649	1.06953	1.00103				1381	1.57756	1.49862	0.677497	1.95031	1.11416	1.32932				1381	1.2823	1.00136	0.484894	0.512653	0.884011	0.736383
1382	1.78306	2.92766	1.75492	3.79209	1.34245	1.58739				1382	1.59247	1.19729	0.517315	1.57779	1.01692	0.83632				1382	1.59247	1.19729	0.517315	1.57779	1.01692	0.83632				1382	1.57178	1.67069	0.729937	2.17166	1.01628	0.904306				1382	1.38435	0.92466	0.542248	0.582832	0.951825	0.689836
1383	1.7711	2.61845	1.68893	3.31906	1.38656	1.49461				1383	1.58514	1.18286	0.560438	1.55248	1.07924	0.641507				1383	1.58514	1.18286	0.560438	1.55248	1.07924	0.641507				1383	1.59298	1.84648	0.944652	2.362	1.03048	0.96056				1383	1.37108	1.23401	0.698575	0.973724	0.966088	0.779102
1384	1.79311	2.71403	1.29062	3.66131	1.37769	1.56808				1384	1.54956	1.13989	0.426907	1.54461	1.08653	0.880254				1384	1.54956	1.13989	0.426907	1.54461	1.08653	0.880254				1384	1.67538	1.7449	0.794599	2.24751	1.00574	0.928763				1384	1.43551	1.29136	0.677815	0.678795	1.01871	0.731934
1385	1.77282	2.6517	1.45238	3.49126	1.44262	1.64616				1385	1.5521	1.15396	0.66469	1.4665	1.1132	0.85185				1385	1.5521	1.15396	0.66469	1.4665	1.1132	0.85185				1385	1.64751	1.47893	0.571959	1.96045	0.874101	0.868881				1385	1.42448	1.30919	0.429639	0.703025	0.955639	0.812588
1386	1.74444	2.81724	1.74426	3.60742	1.36988	1.6942				1386	1.57771	1.17242	0.448511	1.592	1.07306	0.905883				1386	1.57771	1.17242	0.448511	1.592	1.07306	0.905883				1386	1.63932	1.40559	0.527086	1.85865	1.01335	1.03782				1386	1.35664	1.00573	0.413609	0.685994	0.970484	0.444631
1387	1.78231	3.04336	1.75054	3.96636	1.30638	1.34031				1387	1.58968	1.08243	0.351919	1.45351	1.05811	0.711823				1387	1.58968	1.08243	0.351919	1.45351	1.05811	0.711823				1387	1.65249	1.4757	0.694525	1.9614	0.989919	1.03183				1387	1.34529	1.27735	0.69309	1.07283	1.09571	0.778199
1388	1.77394	3.13126	1.67957	4.15633	1.31468	1.13937				1388	1.55678	1.19594	0.622387	1.55464	1.03815	0.752363				1388	1.55678	1.19594	0.622387	1.55464	1.03815	0.752363				1388	1.62869	1.66988	0.860538	2.19645	0.960433	0.991147				1388	1.36871	1.10054	0.338348	1.02277	1.10814	0.835211
[truncated: 18,612 more rows]
[truncated: 21 more columns]

## Sheet: FIG S6a G2SG
CRYST1 96.854 86.551 100.230 90.00 90.00 90.00 1
[truncated: 9,227 more rows]

## Sheet: FIG S6a2
PUCKERING COORDINATES
[truncated: 19,998 more rows]

[truncated: 28 more sheets: FIG S6b G3SG, FIG S6b2, FIG S6c G4SG4OG, FIG S6c2, FIG S6d G6SG, FIG S6d2, FIG S7a, FIG S7b, FIG S7c, FIG S7d, FIG S8, FIG S9, FIG S10, FIG S11, FIG S12a, FIG S12b, FIG S13 - WT - G3OG - A (1), FIG S13 - WT - G3OG - A (2), FIG S13 - WT - G3OG - A (3), FIG S13 - WT - G3OG - A (4) …]
