# Supplementary material for: The evolutionary advantage of an aromatic clamp in plant family 3 glycoside exo-hydrolases
Source: Nat Commun. 2022 Sep 23;13:5577. doi: 10.1038/s41467-022-33180-5 (PMC9508125; doi:10.1038/s41467-022-33180-5)
Supplement: Supplementary file 8 — Source Data [file 41467_2022_33180_MOESM8_ESM.zip › Source data Supplementary Tables 2-4.xlsx]

## Sheet: Table S2-WT
ExoI wildtype
Substrate	ug protein	incubation time (min)	dilution factor		A405	A405-Blank	x dilution factor	Disaccharide	glucose or 4NP (umole/min/mg protein)	MEAN	SD	%Error
(1,3;1,6)-β-D-Glucan	0.0625	25	2.5	Blank	0.144	0
				Test 1	0.6658	0.5218	1.3045	-	54.7426	54.4017	0.482192	0.886355
				Test 2	0.6593	0.5153	1.28825	-	54.0607
(1,4;1,3)-β-d-Glucan	0.0625	25	2.5	Blank	0.174	0
				Test 1	0.2275	0.0535	0.13375	-	5.61275	5.42915	0.259642	4.78236
				Test 2	0.224	0.05	0.125	-	5.24556
Lichenans from icelandic moss,1-3:1-4-beta-D-glucan	0.0625	1200	5	Blank	0.0981	0
				Test 1	0.2612	0.1631	0.8155	-	0.712959	0.747492	0.0488374	6.5335
				Test 2	0.277	0.1789	0.8945	-	0.782025
Sophorose	0.2	90	5	Blank	0.1209	0
				Test 1	0.775	0.6541	3.2705	1.63525	5.9568	5.99369	0.0521602	0.870252
				Test 2	0.7831	0.6622	3.311	1.6555	6.03057
Laminaribiose	0.0625	1200	5	Blank	0.0967	0
				Test 1	0.6745	0.5778	2.889	1.4445	1.26287	1.25434	0.0120548	0.961044
				Test 2	0.6667	0.57	2.85	1.425	1.24582
Laminaritriose	0.2	90	5	Blank	0.1139	0
				Test 1	0.8076	0.6937	3.4685	-	12.6349	12.4163	0.309097	2.48945
				Test 2	0.7836	0.6697	3.3485	-	12.1977
Laminaritetraose	0.2	90	5	Blank	0.1324	0
				Test 1	0.8273	0.6949	3.4745	-	12.6567	12.2724	0.543496	4.4286
				Test 2	0.7851	0.6527	3.2635	-	11.8881
Laminaripentose	0.2	90	5	Blank	0.1387	0
				Test 1	0.8004	0.6617	3.3085	-	12.052	11.7205	0.468798	3.9998
				Test 2	0.764	0.6253	3.1265	-	11.3891
Laminarihexaose	0.2	90	5	Blank	0.1162	0
				Test 1	0.7864	0.6702	3.351	-	12.2068	12.1695	0.0528041	0.433905
				Test 2	0.7823	0.6661	3.3305	-	12.1322
Laminariheptaose	0.2	90	5	Blank	0.1025	0
				Test 1	0.7336	0.6311	3.1555	-	11.4947	10.9519	0.767592	7.00874
				Test 2	0.674	0.5715	2.8575	-	10.4092
Cellobiose	0.2	90	5	Blank	0.1247	0
				Test 1	0.6411	0.5164	2.582	1.291	4.70279	4.57074	0.186746	4.08569
				Test 2	0.6121	0.4874	2.437	1.2185	4.43869
Cellotriose	0.2	90	5	Blank	0.1406	0
				Test 1	0.6425	0.5019	2.5095	-	9.14148	8.84368	0.421145	4.7621
				Test 2	0.6098	0.4692	2.346	-	8.54589
Cellotetraose	0.2	90	5	Blank	0.1286	0
				Test 1	0.6237	0.4951	2.4755	-	9.01762	8.54953	0.661984	7.74292
				Test 2	0.5723	0.4437	2.2185	-	8.08144
Cellopentose	0.2	90	5	Blank	0.1185	0
				Test 1	0.5917	0.4732	2.366	-	8.61874	8.35464	0.373493	4.47048
				Test 2	0.5627	0.4442	2.221	-	8.09054
Cellohexaose	0.2	90	5	Blank	0.1051	0
				Test 1	0.5993	0.4942	2.471	-	9.00123	9.1351	0.189322	2.07247
				Test 2	0.614	0.5089	2.5445	-	9.26897
Gentiobiose	0.2	90	5	Blank	0.2159	0
				Test 1	0.7597	0.5438	2.719	1.3595	4.95232	4.67182	0.396675	8.49079
				Test 2	0.6981	0.4822	2.411	1.2055	4.39133
4NP-Glc	0.0625	15	1	Blank	0.2123	0
				Test 1	0.762	0.5497	0.5497	-	11.8792	12.427	0.774739	6.2343
				Test 2	0.8127	0.6004	0.6004	-	12.9749
4NP-cellobioside	0.0625	1200	4	Blank	0.1403	0
				Test 1	0.9932	0.8529	3.4116	-	0.921575	0.9293	0.0109258	1.1757
				Test 2	1.0075	0.8672	3.4688	-	0.937026

## Sheet: Table S2-W286H
Substrate	ug protein	incubation time (min)	dilution factor		A405	A405-Blank	x dilution factor	Disaccharide	glucose or 4NP (umole/min/mg protein)	Average	SD
Sophorose	0.8	2880	1.5	Blank	0.096	0
				Test 1	0.122	0.026	0.039	0.0195	0.000519395	0.000585984	6.10299e-05
				Test 2	0.128	0.032	0.048	0.024	0.000639255
				Test 3	0.126	0.03	0.045	0.0225	0.000599302
Laminaribiose	0.8	2880	1.5	Blank	0.121	0
				Test 1	0.15	0.029	0.0435	0.02175	0.000579325	0.000619279	3.99535e-05
				Test 2	0.154	0.033	0.0495	0.02475	0.000659232
				Test 3	0.152	0.031	0.0465	0.02325	0.000619279
Cellobiose	0.8	2880	1.5	Blank	0.091	0
				Test 1	0.09	-0.001	-0.0015	-0.00075	-1.99767e-05	-7.99069e-05	8.70766e-05
				Test 2	0.082	-0.009	-0.0135	-0.00675	-0.000179791
				Test 3	0.089	-0.002	-0.003	-0.0015	-3.99535e-05
Gentiobiose	0.8	2880	1.5	Blank	0.085	0
				Test 1	0.087	0.002	0.003	0.0015	3.99535e-05	-2.66356e-05	7.0156e-05
				Test 2	0.084	-0.001	-0.0015	-0.00075	-1.99767e-05
				Test 3	0.08	-0.005	-0.0075	-0.00375	-9.98837e-05
4NP-Glc	0.8	2880	1	Blank	0.095	0
				Test 1	0.243	0.148	0.148	-	0.00152929	0.00152929	0
				Test 2	0.243	0.148	0.148	-	0.00152929
				Test 3	0.243	0.148	0.148	-	0.00152929

## Sheet: Table S2-W286F
Substrate	ug protein	incubation time (min)	dilution factor		A405	A405-Blank	x dilution factor	Disaccharide	glucose or 4NP (umole/min/mg protein)	MEAN	SD
(1,3;1,6)-β-D-Glucan	0.1652	120	2.5	Blank	0.0554	0
				Test 1	0.1622	0.1068	0.267	-	1.06944	1.06493	0.00637254
				Test 2	0.1613	0.1059	0.26475	-	1.06043
(1,4;1,3)-β-d-Glucan	0.21	960	2.5	Blank	0.144	0
				Test 1	0.151	0.007	0.0175	-	0.00689261	0.00590795	0.00139252
				Test 2	0.149	0.005	0.0125	-	0.00492329
Lichenans from icelandic moss,1-3:1-4-beta-D-glucan	0.1652	120	2.5	Blank	0.0593	0
				Test 1	0.0656	0.0063	0.01575	-	0.0630849	0.0695937	0.00920478
				Test 2	0.0669	0.0076	0.019	-	0.0761024
Sophorose	0.6195	15	2.5	Blank	0.0872	0
				Test 1	0.14	0.0528	0.132	0.066	0.563959	0.558619	0.00755264
				Test 2	0.139	0.0518	0.1295	0.06475	0.553278
Laminaribiose	0.6195	15	2.5	Blank	0.1299	0
				Test 1	0.185	0.0551	0.13775	0.068875	0.588526	0.561823	0.0377632
				Test 2	0.18	0.0501	0.12525	0.062625	0.53512
Laminaritriose	0.1652	120	2.5	Blank	0.0645	0
				Test 1	0.1958	0.1313	0.32825	-	1.31477	1.31427	0.00070806
				Test 2	0.1957	0.1312	0.328	-	1.31377
Laminaritetraose	0.1652	120	2.5	Blank	0.0788	0
				Test 1	0.1828	0.104	0.26	-	1.0414	1.13753	0.135948
				Test 2	0.202	0.1232	0.308	-	1.23366
Laminaripentose	0.1652	120	2.5	Blank	0.0737	0
				Test 1	0.175	0.1013	0.25325	-	1.01437	1.02438	0.0141612
				Test 2	0.177	0.1033	0.25825	-	1.03439
Laminarihexaose	0.1652	120	2.5	Blank	0.0658	0
				Test 1	0.177	0.1112	0.278	-	1.1135	1.09347	0.0283224
				Test 2	0.173	0.1072	0.268	-	1.07345
Laminariheptaose	0.1652	120	2.5	Blank	0.0744	0
				Test 1	0.19	0.1156	0.289	-	1.15756	1.20262	0.0637254
				Test 2	0.199	0.1246	0.3115	-	1.24768
Cellobiose	0.6195	15	2.5	Blank	0.095	0
				Test 1	0.1	0.005	0.0125	0.00625	0.0534052	0.0640863	0.0151053
				Test 2	0.102	0.007	0.0175	0.00875	0.0747673
Cellotriose	0.1652	120	2.5	Blank	0.0784	0
				Test 1	0.091	0.0126	0.0315	-	0.12617	0.121163	0.0070806
				Test 2	0.09	0.0116	0.029	-	0.116156
Cellotetraose	0.1652	120	2.5	Blank	0.0799	0
				Test 1	0.092	0.0121	0.03025	-	0.121163	0.131177	0.0141612
				Test 2	0.094	0.0141	0.03525	-	0.14119
Cellopentose	0.1652	120	2.5	Blank	0.0626	0
				Test 1	0.073	0.0104	0.026	-	0.10414	0.114154	0.0141612
				Test 2	0.075	0.0124	0.031	-	0.124167
Cellohexaose	0.1652	120	2.5	Blank	0.0728	0
				Test 1	0.08	0.0072	0.018	-	0.0720971	0.0821105	0.0141612
				Test 2	0.082	0.0092	0.023	-	0.092124
Gentiobiose	0.6195	15	2.5	Blank	0.091	0
				Test 1	0.1291	0.0381	0.09525	0.047625	0.406948	0.385834	0.02986
				Test 2	0.125	0.034	0.085	0.0425	0.364719
4NP-Glc	0.1652	15	1	Blank	0.0705	0
				Test 1	0.1668	0.0963	0.0963	-	0.910053	0.9058	0.00601406
				Test 2	0.1659	0.0954	0.0954	-	0.901548
4NP-cellobioside	0.1652	120	1	Blank	0.1601	0
				Test 1	0.075	-0.0851	-0.0851	-	-0.100526	-0.0950925	0.00768463
				Test 2	0.0842	-0.0759	-0.0759	-	-0.0896586

## Sheet: Table S2-W286Y
Substrate	ug protein	incubation time (min)	dilution factor		A405	A405-Blank	x dilution factor	Disaccharide	glucose or 4NP (umole/min/mg protein)	Average	SD
(1,3;1,6)-β-D-Glucan	0.048	30	6	Blank	0.081	0
				Test 1	0.134	0.053	0.318	-	13.5522	14.1489	1.26135
				Test 2	0.142	0.061	0.366	-	15.5978
				Test 3	0.133	0.052	0.312	-	13.2965
(1,4;1,3)-β-d-Glucan	0.048	120	1.5	Blank	0.097	0
				Test 1	0.176	0.079	0.1185	-	1.26253	1.24122	0.024412
				Test 2	0.175	0.078	0.117	-	1.24655
				Test 3	0.173	0.076	0.114	-	1.21459
Lichenans from icelandic moss,1-3:1-4-beta-D-glucan	0.1652	30	1.5	Blank	0.101	0
				Test 1	0.109	0.008	0.012	-	0.148592	0.123827	0.0214474
				Test 2	0.107	0.006	0.009	-	0.111444
				Test 3	0.107	0.006	0.009	-	0.111444
Sophorose	0.048	30	6	Blank	0.079	0
				Test 1	0.177	0.098	0.588	0.294	12.5294	12.4868	0.195296
				Test 2	0.178	0.099	0.594	0.297	12.6573
				Test 3	0.175	0.096	0.576	0.288	12.2737
Laminaribiose	0.048	30	1.5	Blank	0.105	0
				Test 1	0.537	0.432	0.648	0.324	13.8079	13.8612	0.0922686
				Test 2	0.537	0.432	0.648	0.324	13.8079
				Test 3	0.542	0.437	0.6555	0.32775	13.9677
Laminaritriose	0.048	30	1.5	Blank	0.108	0
				Test 1	0.329	0.221	0.3315	-	14.1275	14.0636	0.419188
				Test 2	0.321	0.213	0.3195	-	13.6161
				Test 3	0.334	0.226	0.339	-	14.4472
Laminaritetraose	0.048	30	1.5	Blank	0.111	0
				Test 1	0.3261	0.2151	0.32265	-	13.7504	13.7845	0.0704149
				Test 2	0.3279	0.2169	0.32535	-	13.8654
				Test 3	0.3259	0.2149	0.32235	-	13.7376
Laminaripentose	0.048	30	1.5	Blank	0.095	0
				Test 1	0.324	0.229	0.3435	-	14.6389	14.8307	0.388844
				Test 2	0.334	0.239	0.3585	-	15.2782
				Test 3	0.323	0.228	0.342	-	14.575
Laminarihexaose	0.048	30	1.5	Blank	0.093	0
				Test 1	0.342	0.249	0.3735	-	15.9175	15.7896	0.127851
				Test 2	0.34	0.247	0.3705	-	15.7896
				Test 3	0.338	0.245	0.3675	-	15.6618
Laminariheptaose	0.048	30	6	Blank	0.072	0
				Test 1	0.128	0.056	0.336	-	14.3193	14.4898	2.05094
				Test 2	0.137	0.065	0.39	-	16.6206
				Test 3	0.121	0.049	0.294	-	12.5294
Cellobiose	0.048	30	1.5	Blank	0.092	0
				Test 1	0.197	0.105	0.1575	0.07875	3.35609	3.21759	0.144128
				Test 2	0.193	0.101	0.1515	0.07575	3.22824
				Test 3	0.188	0.096	0.144	0.072	3.06843
Cellotriose	0.048	30	1.5	Blank	0.103	0
				Test 1	0.19	0.087	0.1305	-	5.56152	5.64676	0.0738149
				Test 2	0.192	0.089	0.1335	-	5.68937
				Test 3	0.192	0.089	0.1335	-	5.68937
Cellotetraose	0.048	30	1.5	Blank	0.119	0
				Test 1	0.209	0.09	0.135	-	5.7533	6.32863	1.10907
				Test 2	0.207	0.088	0.132	-	5.62545
				Test 3	0.238	0.119	0.1785	-	7.60714
Cellopentose	0.048	30	1.5	Blank	0.1	0
				Test 1	0.194	0.094	0.141	-	6.009	5.77461	0.205492
				Test 2	0.189	0.089	0.1335	-	5.68937
				Test 3	0.188	0.088	0.132	-	5.62545
Cellohexaose	0.048	30	1.5	Blank	0.1	0
				Test 1	0.208	0.108	0.162	-	6.90396	7.03181	0.110722
				Test 2	0.211	0.111	0.1665	-	7.09573
				Test 3	0.211	0.111	0.1665	-	7.09573
Gentiobiose	0.048	30	6	Blank	0.083	0
				Test 1	0.142	0.059	0.354	0.177	7.54321	7.62845	0.77065
				Test 2	0.149	0.066	0.396	0.198	8.43817
				Test 3	0.137	0.054	0.324	0.162	6.90396
4NP-Glc	0.048	15	1	Blank	0.085	0
				Test 1	0.648	0.563	0.563	-	18.616	19.5969	0.876291
				Test 2	0.686	0.601	0.601	-	19.8724
				Test 3	0.699	0.614	0.614	-	20.3023
4NP-cellobioside	0.048	15	1	Blank	0.077	0
				Test 1	0.067	-0.01	-0.01	-	-0.325244	-0.250977	0.105594
				Test 2	0.073	-0.004	-0.004	-	-0.130098
				Test 3	0.076	-0.009	-0.009	-	-0.297591

## Sheet: Table S2-W434A
Substrate	ug protein	incubation time (min)	dilution factor		A405	A405-Blank	x dilution factor	Disaccharide	glucose or 4NP (umole/min/mg protein)	MEAN	SD
(1,3;1,6)-β-D-Glucan	0.732	15	2.5	Blank	0.0847	0
				Test 1	0.1106	0.0259	0.06475	-	0.386669	0.421753	0.0496161
				Test 2	0.1153	0.0306	0.0765	-	0.456836
(1,4;1,3)-β-d-Glucan	0.732	15	2.5	Blank	0.049	0
				Test 1	0.0575	0.0085	0.02125	-	0.126899	0.0821111	0.0633396
				Test 2	0.0515	0.0025	0.00625	-	0.0373232
Lichenans from icelandic moss,1-3:1-4-beta-D-glucan	0.732	15	2.5	Blank	0.05955	0
				Test 1	0.0619	0.00235	0.005875	-	0.0350838	0.0403091	0.00738962
				Test 2	0.0626	0.00305	0.007625	-	0.0455344
Sophorose	0.7	15	2.5	Blank	0.0549	0
				Test 1	0.0838	0.0289	0.07225	0.036125	0.22559	0.181487	0.0623714
				Test 2	0.0725	0.0176	0.044	0.022	0.137384
Laminaribiose	0.7	15	2.5	Blank	0.1089	0
				Test 1	0.1796	0.0707	0.17675	0.088375	0.551876	0.528849	0.0325656
				Test 2	0.1737	0.0648	0.162	0.081	0.505822
Laminaritriose	0.7	15	2.5	Blank	0.1089	0
				Test 1	0.1666	0.0577	0.14425	-	0.9008	0.860209	0.0574038
				Test 2	0.1614	0.0525	0.13125	-	0.819618
Laminaritetraose	0.7	15	2.5	Blank	0.0932	0
				Test 1	0.164	0.0708	0.177	-	1.10531	1.13966	0.0485725
				Test 2	0.1684	0.0752	0.188	-	1.17401
Laminaripentose	0.7	15	2.5	Blank	0.0871	0
				Test 1	0.1503	0.0632	0.158	-	0.986664	1.03194	0.0640273
				Test 2	0.1561	0.069	0.1725	-	1.07721
Laminarihexaose	0.7	15	2.5	Blank	0.1003	0
				Test 1	0.1618	0.0615	0.15375	-	0.960124	0.971053	0.0154549
				Test 2	0.1632	0.0629	0.15725	-	0.981981
Laminariheptaose	0.7	15	2.5	Blank	0.1098	0
				Test 1	0.1742	0.0644	0.161	-	1.0054	0.970272	0.0496764
				Test 2	0.1697	0.0599	0.14975	-	0.935146
Cellobiose	0.7	15	2.5	Blank	0.0958	0
				Test 1	0.0986	0.0028	0.007	0.0035	0.0218565	0.0604956	0.054644
				Test 2	0.1085	0.0127	0.03175	0.015875	0.0991348
Cellotriose	0.7	15	2.5	Blank	0.0569	0
				Test 1	0.0624	0.0055	0.01375	-	0.0858648	0.103038	0.0242862
				Test 2	0.0646	0.0077	0.01925	-	0.120211
Cellotetraose	0.7	15	2.5	Blank	0.062	0
				Test 1	0.068	0.006	0.015	-	0.0936707	0.05308	0.0574038
				Test 2	0.0628	0.0008	0.002	-	0.0124894
Cellopentose	0.7	15	2.5	Blank	0.0899	0
				Test 1	0.0944	0.0045	0.01125	-	0.070253	0.0281012	0.0596117
				Test 2	0.089	-0.0009	-0.00225	-	-0.0140506
Cellohexaose	0.7	15	2.5	Blank	0.0787	0
				Test 1	0.0811	-0.0088	-0.022	-	-0.137384	-0.0679112	0.0982488
				Test 2	0.09	0.0001	0.00025	-	0.00156118
Gentiobiose	0.7	15	2.5	Blank	0.1941	0
				Test 1	0.2052	0.0111	0.02775	0.013875	0.0866454	0.109282	0.0320137
				Test 2	0.211	0.0169	0.04225	0.021125	0.13192
4NP-Glc	0.05	15	1	Blank	0.1549	0
				Test 1	0.3873	0.2324	0.2324	-	6.27781	6.33049	0.0744941
				Test 2	0.3912	0.2363	0.2363	-	6.38317
4NP-cellobioside	0.7	15	1	Blank	0.1085	0
				Test 1	0.1207	0.0122	0.0122	-	0.0235399	0.0273024	0.00532101
				Test 2	0.1246	0.0161	0.0161	-	0.0310649

## Sheet: Table S2-W434H
Substrate	ug protein	incubation time (min)	dilution factor		A405	A405-Blank	x dilution factor	Disaccharide	glucose or 4NP (umole/min/mg protein)	Average	SD
(1,3;1,6)-β-D-Glucan	0.856	180	3	Blank	0.096	0
				Test 1	0.559	0.463	1.389	-	0.690419	0.68843	0.0164932
				Test 2	0.546	0.45	1.35	-	0.671033
				Test 3	0.568	0.472	1.416	-	0.703839
(1,4;1,3)-β-d-Glucan	0.856	180	3	Blank	0.086	0
				Test 1	0.105	0.019	0.057	-	0.0283325	0.0352914	0.0147117
				Test 2	0.103	0.017	0.051	-	0.0253501
				Test 3	0.121	0.035	0.105	-	0.0521915
Lichenans from icelandic moss,1-3:1-4-beta-D-glucan	0.856	180	3	Blank	0.078	-0.008
				Test 1	0.098	0.012	0.036	-	0.0178942	0.0223678	0.00447356
				Test 2	0.101	0.015	0.045	-	0.0223678
				Test 3	0.104	0.018	0.054	-	0.0268413
Sophorose	0.856	30	3	Blank	0.081	0
				Test 1	0.481	0.4	1.2	0.6	1.78942	1.82521	0.0779991
				Test 2	0.477	0.396	1.188	0.594	1.77153
				Test 3	0.509	0.428	1.284	0.642	1.91468
Laminaribiose	0.856	30	3	Blank	0.105	0
				Test 1	0.626	0.521	1.563	0.7815	2.33072	2.33967	0.0764442
				Test 2	0.612	0.507	1.521	0.7605	2.26809
				Test 3	0.646	0.541	1.623	0.8115	2.42019
Laminaritriose	0.856	30	3	Blank	0.116	0
				Test 1	0.602	0.486	1.458	-	4.3483	4.45268	0.0913891
				Test 2	0.618	0.502	1.506	-	4.49145
				Test 3	0.621	0.505	1.515	-	4.51829
Laminaritetraose	0.856	30	3	Blank	0.101	0
				Test 1	0.162	0.061	0.183	-	0.545774	0.575597	0.0441351
				Test 2	0.163	0.062	0.186	-	0.554721
				Test 3	0.171	0.07	0.21	-	0.626298
Laminaripentose	0.856	30	3	Blank	0.113	0
				Test 1	0.628	0.515	1.545	-	4.60776	4.41689	0.167465
				Test 2	0.599	0.486	1.458	-	4.3483
				Test 3	0.593	0.48	1.44	-	4.29461
Laminarihexaose	0.856	30	3	Blank	0.121	0
				Test 1	0.628	0.507	1.521	-	4.53619	4.37514	0.139758
				Test 2	0.602	0.481	1.443	-	4.30356
				Test 3	0.6	0.479	1.437	-	4.28567
Laminariheptaose	0.856	30	3	Blank	0.11	0
				Test 1	0.65	0.54	1.62	-	4.83144	4.90003	0.0831327
				Test 2	0.668	0.558	1.674	-	4.99249
				Test 3	0.655	0.545	1.635	-	4.87618
Cellobiose	0.856	180	3	Blank	0.121	0
				Test 1	0.507	0.386	1.158	0.579	0.287799	0.271644	0.0207207
				Test 2	0.454	0.333	0.999	0.4995	0.248282
				Test 3	0.495	0.374	1.122	0.561	0.278852
Cellotriose	0.856	180	3	Blank	0.106	0
				Test 1	0.669	0.563	1.689	-	0.839537	0.772931	0.0581626
				Test 2	0.597	0.491	1.473	-	0.732172
				Test 3	0.607	0.501	1.503	-	0.747084
Cellotetraose	0.856	180	3	Blank	0.089	0
				Test 1	0.607	0.518	1.554	-	0.772434	0.733663	0.0343944
				Test 2	0.563	0.474	1.422	-	0.706822
				Test 3	0.573	0.484	1.452	-	0.721734
Cellopentose	0.856	180	3	Blank	0.089	0
				Test 1	0.588	0.499	1.497	-	0.744101	0.723225	0.0186249
				Test 2	0.564	0.475	1.425	-	0.708313
				Test 3	0.57	0.481	1.443	-	0.71726
Cellohexaose	0.856	180	3	Blank	0.079	0
				Test 1	0.595	0.506	1.518	-	0.75454	0.731675	0.023921
				Test 2	0.581	0.492	1.476	-	0.733663
				Test 3	0.563	0.474	1.422	-	0.706822
Gentiobiose	0.856	180	3	Blank	0.079	0
				Test 1	0.613	0.534	1.602	0.801	0.398146	0.388702	0.00970226
				Test 2	0.587	0.508	1.524	0.762	0.378761
				Test 3	0.601	0.522	1.566	0.783	0.389199
4NP-Glc	0.856	15	1	Blank	0.093	0
				Test 1	1.281	1.188	1.188	-	2.20941	2.38051	0.172989
				Test 2	1.467	1.374	1.374	-	2.55533
				Test 3	1.371	1.278	1.278	-	2.37679
4NP-cellobioside	0.856	45	1	Blank	0.077	0
				Test 1	0.146	0.069	0.069	-	0.0427747	0.0369888	0.0051619
				Test 2	0.134	0.057	0.057	-	0.0353356
				Test 3	0.146	0.053	0.053	-	0.032856

## Sheet: Table S2-W434F
Substrate	ug protein	incubation time (min)	dilution factor		A405	A405-Blank	x dilution factor	Disaccharide	glucose or 4NP (umole/min/mg protein)	MEAN	SD
(1,3;1,6)-β-D-Glucan	0.212	15	2.5	Blank	0.0721	0
				Test 1	0.1936	0.1215	0.30375	-	7.62078	7.86169	0.340691
				Test 2	0.2019	0.1298	0.3245	-	8.10259
(1,4;1,3)-β-d-Glucan	0.212	15	2.5	Blank	0.0828	0
				Test 1	0.0793	-0.0035	-0.00875	-	-0.219529	-0.437489	0.308242
				Test 2	0.0723	-0.0105	-0.02625	-	-0.655448
Lichenans from icelandic moss,1-3:1-4-beta-D-glucan	0.212	15	2.5	Blank	0.0816	0
				Test 1	0.0821	0.0005	0.00125	-	0.0313612	-0.262105	0.415023
				Test 2	0.0727	-0.0089	-0.02225	-	-0.555571
Sophorose	0.212	15	2.5	Blank	0.0998	0
				Test 1	0.3197	0.2199	0.54975	0.274875	6.86348	6.60598	0.364157
				Test 2	0.3032	0.2034	0.5085	0.25425	6.34849
Laminaribiose	0.212	15	2.5	Blank	0.0865	0
				Test 1	0.5235	0.437	1.0925	0.54625	13.7049	14.8973	1.68633
				Test 2	0.602	0.5155	1.28875	0.644375	16.0897
Laminaritriose	0.212	15	2.5	Blank	0.0811	0
				Test 1	0.3592	0.2781	0.69525	-	17.4431	18.4472	1.41993
				Test 2	0.3927	0.3116	0.779	-	19.4512
Laminaritetraose	0.212	15	2.5	Blank	0.086	0
				Test 1	0.308	0.222	0.555	-	13.9244	14.968	1.47593
				Test 2	0.3425	0.2565	0.64125	-	16.0117
Laminaripentose	0.212	15	2.5	Blank	0.0785	0
				Test 1	0.3078	0.2293	0.57325	-	14.3823	14.6445	0.370881
				Test 2	0.3173	0.2388	0.597	-	14.9068
Laminarihexaose	0.212	15	2.5	Blank	0.079	0
				Test 1	0.3196	0.2406	0.6015	-	15.091	15.7886	0.986456
				Test 2	0.3431	0.2641	0.66025	-	16.4861
Laminariheptaose	0.212	15	2.5	Blank	0.0873	0
				Test 1	0.2983	0.211	0.5275	-	13.2344	13.54	0.43213
				Test 2	0.3091	0.2218	0.5545	-	13.8456
Cellobiose	0.212	15	2.5	Blank	0.079	0
				Test 1	0.0908	0.0118	0.0295	0.01475	0.370063	0.448771	0.111311
				Test 2	0.0959	0.0169	0.04225	0.021125	0.52748
Cellotriose	0.212	15	2.5	Blank	0.084	0
				Test 1	0.1005	0.0165	0.04125	-	1.03492	1.21973	0.261355
				Test 2	0.1065	0.0225	0.05625	-	1.40453
Cellotetraose	0.212	15	2.5	Blank	0.0757	0
				Test 1	0.1076	0.0319	0.07975	-	2.00085	1.91805	0.117091
				Test 2	0.1051	0.0294	0.0735	-	1.83526
Cellopentose	0.212	15	2.5	Blank	0.0801	0
				Test 1	0.1081	0.028	0.07	-	1.75623	1.69586	0.0853687
				Test 2	0.1063	0.0262	0.0655	-	1.6355
Cellohexaose	0.212	15	2.5	Blank	0.0811	0
				Test 1	0.1114	0.0313	0.07825	-	1.96321	1.86178	0.143448
				Test 2	0.1083	0.0282	0.0705	-	1.76035
Gentiobiose	0.212	15	2.5	Blank	0.0786	0
				Test 1	0.1251	0.0465	0.11625	0.058125	1.4583	1.24883	0.296238
				Test 2	0.1119	0.0333	0.08325	0.041625	1.03935
4NP-Glc	0.106	15	1	Blank	0.0676	0
				Test 1	0.4067	0.3391	0.3391	-	4.99427	4.98691	0.0104143
				Test 2	0.4057	0.3381	0.3381	-	4.97954
4NP-cellobioside	0.106	1200	1	Blank	0.1085	0
				Test 1	0.1207	0.0122	0.0122	-	0.00224602	0.00260502	0.000507696
				Test 2	0.1246	0.0161	0.0161	-	0.00296401

## Sheet: Table S2-W434Y
Substrate	ug protein	incubation time (min)	dilution factor		A405	A405-Blank	x dilution factor	Disaccharide	glucose or 4NP (umole/min/mg protein)	Average	SD
(1,3;1,6)-β-D-Glucan	0.5	180	3	Blank	0.096	0
				Test 1	0.361	0.265	0.795	-	0.676521	0.685882	0.0304571
				Test 2	0.378	0.282	0.846	-	0.71992
				Test 3	0.355	0.259	0.777	-	0.661203
(1,4;1,3)-β-d-Glucan	0.5	180	3	Blank	0.086	0
				Test 1	0.22	0.134	0.402	-	0.34209	0.111477	0.200047
				Test 2	0.089	0.003	0.009	-	0.00765873
				Test 3	0.08	-0.006	-0.018	-	-0.0153175
Lichenans from icelandic moss,1-3:1-4-beta-D-glucan	0.5	180	3	Blank	0.078	-0.008
				Test 1	0.093	0.007	0.021	-	0.0178704	-0.00255291	0.0184093
				Test 2	0.083	-0.003	-0.009	-	-0.00765873
				Test 3	0.079	-0.007	-0.021	-	-0.0178704
Sophorose	0.5	15	3	Blank	0.0824	0
				Test 1	0.1361	0.0537	0.1611	0.08055	0.822547	0.815399	0.141056
				Test 2	0.1262	0.0438	0.1314	0.0657	0.670904
				Test 3	0.1446	0.0622	0.1866	0.0933	0.952746
Laminaribiose	0.5	15	3	Blank	0.0911	0
				Test 1	0.157	0.0659	0.1977	0.09885	1.00942	1.0518	0.111158
				Test 2	0.1543	0.0632	0.1896	0.0948	0.968063
				Test 3	0.168	0.0769	0.2307	0.11535	1.17791
Laminaritriose	0.5	15	3	Blank	0.091	0
				Test 1	0.1279	0.0369	0.1107	-	1.13043	1.36325	0.201633
				Test 2	0.1393	0.0483	0.1449	-	1.47967
				Test 3	0.1393	0.0483	0.1449	-	1.47967
Laminaritetraose	0.5	15	3	Blank	0.0978	0
				Test 1	0.136	0.0382	0.1146	-	1.17025	1.27237	0.151118
				Test 2	0.145	0.0472	0.1416	-	1.44597
				Test 3	0.137	0.0392	0.1176	-	1.20089
Laminaripentose	0.5	15	3	Blank	0.0947	0
				Test 1	0.1465	0.0518	0.1554	-	1.58689	1.45822	0.118332
				Test 2	0.1415	0.0468	0.1404	-	1.43371
				Test 3	0.1389	0.0442	0.1326	-	1.35406
Laminarihexaose	0.5	15	3	Blank	0.101	0
				Test 1	0.143	0.042	0.126	-	1.28667	1.38163	0.0920578
				Test 2	0.1463	0.0453	0.1359	-	1.38776
				Test 3	0.149	0.048	0.144	-	1.47048
Laminariheptaose	0.5	15	3	Blank	0.079	0
				Test 1	0.125	0.046	0.138	-	1.40921	1.34794	0.0810523
				Test 2	0.12	0.041	0.123	-	1.25603
				Test 3	0.124	0.045	0.135	-	1.37857
Cellobiose	0.856	180	3	Blank	0.0928	0
				Test 1	0.1799	0.0871	0.2613	0.13065	0.0649411	0.0647174	0.00124539
				Test 2	0.1778	0.085	0.255	0.1275	0.0633754
				Test 3	0.1811	0.0883	0.2649	0.13245	0.0658358
Cellotriose	0.856	180	3	Blank	0.0864	0
				Test 1	0.1715	0.0851	0.2553	-	0.1269	0.143551	0.0171702
				Test 2	0.1945	0.1081	0.3243	-	0.161197
				Test 3	0.182	0.0956	0.2868	-	0.142557
Cellotetraose	0.856	180	3	Blank	0.0832	0
				Test 1	0.1766	0.0934	0.2802	-	0.139277	0.13202	0.00876803
				Test 2	0.1652	0.082	0.246	-	0.122277
				Test 3	0.1734	0.0902	0.2706	-	0.134505
Cellopentose	0.856	180	3	Blank	0.075	0
				Test 1	0.14927	0.07427	0.22281	-	0.11075	0.112918	0.00204821
				Test 2	0.1509	0.0759	0.2277	-	0.113181
				Test 3	0.152	0.077	0.231	-	0.114821
Cellohexaose	0.856	180	3	Blank	0.0741	0
				Test 1	0.1559	0.0809	0.2427	-	0.120637	0.114026	0.00593547
				Test 2	0.1482	0.0732	0.2196	-	0.109155
				Test 3	0.1503	0.0753	0.2259	-	0.112286
Gentiobiose	0.856	180	3	Blank	0.079	0
				Test 1	0.165	0.086	0.258	0.129	0.064121	0.0710798	0.0070864
				Test 2	0.184	0.105	0.315	0.1575	0.0782872
				Test 3	0.174	0.095	0.285	0.1425	0.0708313
4NP-Glc	0.5	15	1	Blank	0.093	0
				Test 1	0.419	0.326	0.326	-	1.03796	1.16213	0.11171
				Test 2	0.487	0.394	0.394	-	1.25447
				Test 3	0.468	0.375	0.375	-	1.19397
4NP-cellobioside	0.5	45	1	Blank	0.077	0
				Test 1	0.092	0.015	0.015	-	0.0159196	0.0116744	0.00561592
				Test 2	0.082	0.005	0.005	-	0.00530655
				Test 3	0.09	0.013	0.013	-	0.013797

## Sheet: Table S2-W286FW434F
Substrate	ug protein	incubation time (min)	dilution factor		A405	A405-Blank	x dilution factor	Disaccharide	glucose or 4NP (umole/min/mg protein)	MEAN/Average	SD
(1,3;1,6)-β-D-Glucan	0.5	30	2.5	Blank	0.113	0
				Test 1	0.241	0.128	0.32	-	0.221195	0.230699	0.0134413
				Test 2	0.252	0.139	0.3475	-	0.240203
(1,4;1,3)-β-d-Glucan	0.5	30	2.5	Blank	0.124	0
				Test 1	0.1387	0.0147	0.03675	-	0.0254028	0.0258348	0.00061097
				Test 2	0.1392	0.0152	0.038	-	0.0262669
Lichenans from icelandic moss,1-3:1-4-beta-D-glucan	0.5	30	2.5	Blank	0.111	0
				Test 1	0.1255	0.0145	0.03625	-	0.0250572	0.026094	0.00146633
				Test 2	0.1267	0.0157	0.03925	-	0.0271309
Sophorose	0.5	30	2.5	Blank	0.172	0
				Test 1	0.456	0.284	0.71	0.355	0.245388	0.264829	0.0274936
				Test 2	0.501	0.329	0.8225	0.41125	0.28427
Laminaribiose	0.5	30	2.5	Blank	0.167	0
				Test 1	0.749	0.582	1.455	0.7275	0.502872	0.538298	0.0500995
				Test 2	0.831	0.664	1.66	0.83	0.573723
Laminaritriose	0.5	30	2.5	Blank	0.132	0
				Test 1	0.386	0.254	0.635	-	0.438933	0.46831	0.0415459
				Test 2	0.42	0.288	0.72	-	0.497688
Laminaritetraose	0.5	30	2.5	Blank	0.13	0
				Test 1	0.327	0.197	0.4925	-	0.340432	0.371538	0.0439898
				Test 2	0.363	0.233	0.5825	-	0.402643
Laminaripentose	0.5	30	2.5	Blank	0.135	0
				Test 1	0.378	0.243	0.6075	-	0.419924	0.444981	0.0354362
				Test 2	0.407	0.272	0.68	-	0.470039
Laminarihexaose	0.5	30	2.5	Blank	0.137	0
				Test 1	0.438	0.301	0.7525	-	0.520153	0.486455	0.0476556
				Test 2	0.399	0.262	0.655	-	0.452758
Laminariheptaose	0.5	30	2.5	Blank	0.137	0
				Test 1	0.443	0.306	0.765	-	0.528793	0.501144	0.039102
				Test 2	0.411	0.274	0.685	-	0.473495
Cellobiose	0.5	30	2.5	Blank	0.148	0
				Test 1	0.1549	0.0069	0.01725	0.008625	0.00596189	0.00544346	0.000733163
				Test 2	0.1537	0.0057	0.01425	0.007125	0.00492504
Cellotriose	0.5	30	2.5	Blank	0.138	0
				Test 1	0.1518	0.0138	0.0345	-	0.0238475	0.0249708	0.00158852
				Test 2	0.1531	0.0151	0.03775	-	0.026094
Cellotetraose	0.5	30	2.5	Blank	0.129	0
				Test 1	0.1391	0.0101	0.02525	-	0.0174536	0.0183177	0.00122194
				Test 2	0.1401	0.0111	0.02775	-	0.0191817
Cellopentose	0.5	30	2.5	Blank	0.205	0
				Test 1	0.2185	0.0135	0.03375	-	0.0233291	0.0238475	0.000733163
				Test 2	0.2191	0.0141	0.03525	-	0.024366
Cellohexaose	0.5	30	2.5	Blank	0.185	0
				Test 1	0.1897	0.0047	0.01175	-	0.00812199	0.00768997	0.00061097
				Test 2	0.1892	0.0042	0.0105	-	0.00725795
Gentiobiose	0.5	30	2.5	Blank	0.111	0
				Test 1	0.128	0.017	0.0425	0.02125	0.0146887	0.0142567	0.00061097
				Test 2	0.127	0.016	0.04	0.02	0.0138247
4NP-Glc	0.5	20	1	Blank	0.108	0
				Test 1	0.295	0.187	0.187	-	0.44397	0.46138	0.0224398
				Test 2	0.313	0.205	0.205	-	0.486705
				Test 3	0.299	0.191	0.191	-	0.453466
4NP-cellobioside	0.5	1200	1	Blank	0.105	0
				Test 1	0.1107	0.0057	0.0057	-	0.000225546	0.000330405	0.000148293
				Test 2	0.116	0.011	0.011	-	0.000435264

## Sheet: Table S2-W286FW434A
Substrate	ug protein	incubation time (min)	dilution factor		A405	A405-Blank	x dilution factor	Disaccharide	glucose or 4NP (umole/min/mg protein)	MEAN/Average	SD
(1,3;1,6)-β-D-Glucan	0.67	30	1.66667	Blank	0.136	0
				Test 1	0.187	0.051	0.085	-	0.0438469	0.0459962	0.00303965
				Test 2	0.192	0.056	0.0933333	-	0.0481456
(1,4;1,3)-β-d-Glucan	0.67	30	1.66667	Blank	0.13	0
				Test 1	0.131	0.001	0.00166667	-	0.000859743	0.00386884	0.00425551
				Test 2	0.138	0.008	0.0133333	-	0.00687794
Lichenans from icelandic moss,1-3:1-4-beta-D-glucan	0.67	30	1.66667	Blank	0.193	0
				Test 1	0.191	-0.002	-0.00333333	-	-0.00171949	-0.00429871	0.00364758
				Test 2	0.185	-0.008	-0.0133333	-	-0.00687794
Sophorose	0.67	30	1.66667	Blank	0.265	0
				Test 1	0.302	0.037	0.0616667	0.0308333	0.0159052	0.0163351	0.00060793
				Test 2	0.304	0.039	0.065	0.0325	0.016765
Laminaribiose	0.67	30	1.66667	Blank	0.183	0
				Test 1	0.42	0.237	0.395	0.1975	0.10188	0.10102	0.00121586
				Test 2	0.416	0.233	0.388333	0.194167	0.10016
Laminaritriose	0.67	30	1.66667	Blank	0.155	0
				Test 1	0.305	0.15	0.25	-	0.128961	0.127242	0.00243172
				Test 2	0.301	0.146	0.243333	-	0.125522
Laminaritetraose	0.67	30	1.66667	Blank	0.16	0
				Test 1	0.401	0.241	0.401667	-	0.207198	0.197741	0.0133745
				Test 2	0.379	0.219	0.365	-	0.188284
Laminaripentose	0.67	30	1.66667	Blank	0.148	0
				Test 1	0.348	0.2	0.333333	-	0.171949	0.188714	0.0237093
				Test 2	0.387	0.239	0.398333	-	0.205478
Laminarihexaose	0.67	30	1.66667	Blank	0.149	0
				Test 1	0.311	0.162	0.27	-	0.139278	0.141858	0.00364758
				Test 2	0.317	0.168	0.28	-	0.144437
Laminariheptaose	0.67	30	1.66667	Blank	0.16	0
				Test 1	0.276	0.116	0.193333	-	0.0997301	0.096721	0.00425551
				Test 2	0.269	0.109	0.181667	-	0.0937119
Cellobiose	0.67	30	1.66667	Blank	0.151	0
				Test 1	0.167	0.016	0.0266667	0.0133333	0.00687794	0.00752275	0.000911895
				Test 2	0.17	0.019	0.0316667	0.0158333	0.00816756
Cellotriose	0.67	30	1.66667	Blank	0.303	0
				Test 1	0.3194	0.0164	0.0273333	-	0.0140998	0.0145726	0.000668723
				Test 2	0.3205	0.0175	0.0291667	-	0.0150455
Cellotetraose	0.67	30	1.66667	Blank	0.209	0
				Test 1	0.2783	0.0693	0.1155	-	0.0595802	0.0628472	0.00462027
				Test 2	0.2859	0.0769	0.128167	-	0.0661142
Cellopentose	0.67	30	1.66667	Blank	0.109	0
				Test 1	0.1215	0.0125	0.0208333	-	0.0107468	0.010016	0.00103348
				Test 2	0.1198	0.0108	0.018	-	0.00928522
Cellohexaose	0.67	30	1.66667	Blank	0.142	0
				Test 1	0.1485	0.0065	0.0108333	-	0.00558833	0.00709288	0.00212775
				Test 2	0.152	0.01	0.0166667	-	0.00859743
Gentiobiose	0.67	30	1.66667	Blank	0.221	0
				Test 1	0.2266	0.0056	0.00933333	0.00466667	0.00240728	0.00159052	0.00115507
				Test 2	0.2228	0.0018	0.003	0.0015	0.000773768
4NP-Glc	0.67	15	1	Blank	0.129	0
				Test 1	0.881	0.752	0.752	-	1.77649	1.77334	0.0261287
				Test 2	0.868	0.739	0.739	-	1.74578
				Test 3	0.89	0.761	0.761	-	1.79775
4NP-cellobioside	0.67	15	1	Blank	0.155	0
				Test 1	0.167	0.012	0.012	-	0.0283483	0.0464597	0.0442167
				Test 2	0.161	0.006	0.006	-	0.0141741
				Test 3	0.17	0.041	0.041	-	0.0968566

[truncated: 14 more sheets: Table S3-WT-Laminarin, Table S3-WT-Barley glucan, Table S3-WT-Laminaribiose, Table S3-WT-Cellobiose, Table S3-WT-4NP-Glc, Table S3-W434A-Laminaribiose, Table S3-W434A-4NP-Glc, Table S3-W434Y-Laminarin, Table S3-W434Y-Laminaribiose, Table S3-W34Y-4NP-Glc, Table S4 G6SG-OMe, Table S4 G4SG-linked, Table S4 4NP-G3SG, Table S4 G2SG-OMe]
